# Supplementary material for: MIF -173 G > C (rs755622) Gene Polymorphism Modulates Tuberculosis Risk: Evidence from a Meta-analysis and Trial Sequential Analysis
Source: Sci Rep. 2017 Dec 5;7:17003. doi: 10.1038/s41598-017-17308-y (PMC5717251; doi:10.1038/s41598-017-17308-y)
Supplement: Supplementary file 2 — Supplementary Information: Microsoft Excel File SI5 [file 41598_2017_17308_MOESM2_ESM.xlsx]

## Sheet: Sheet1
Press F9 for re-sampling
For sample type: 1 for TB patient and GG genotype, 2 for TB patient and GC genotype, 3 for TB patient and CC genotype, 4 for healthy control and GG genotype, 5 for healthy control and GC genotype, 6 for healthy control and CC genotype
Study	sample ID	sample type		re-sampling group 1	re-sampling group 2	re-sampling group 3	re-sampling group 4	re-sampling group 5	re-sampling group 6	re-sampling group 7	re-sampling group 8	re-sampling group 9	re-sampling group 10	re-sampling group 11	re-sampling group 12	re-sampling group 13	re-sampling group 14	re-sampling group 15	re-sampling group 16	re-sampling group 17	re-sampling group 18	re-sampling group 19	re-sampling group 20	re-sampling group 21	re-sampling group 22	re-sampling group 23	re-sampling group 24	re-sampling group 25	re-sampling group 26	re-sampling group 27	re-sampling group 28	re-sampling group 29	re-sampling group 30	re-sampling group 31	re-sampling group 32	re-sampling group 33	re-sampling group 34	re-sampling group 35	re-sampling group 36	re-sampling group 37	re-sampling group 38	re-sampling group 39	re-sampling group 40	re-sampling group 41	re-sampling group 42	re-sampling group 43	re-sampling group 44	re-sampling group 45	re-sampling group 46
Liu et al. 2016	1	1		2	5	5	2	2	2	4	4	1	5	1	1	5	2	5	5	2	4	5	6	1	1	3	1	2	1	4	6	3	4	1	2	2	3	4	4	4	2	1	5	4	1	2	5	1	2
	2	1		4	1	1	4	1	2	3	4	4	1	1	4	5	2	1	4	2	4	4	6	2	3	2	4	5	4	4	4	2	4	4	1	1	4	4	5	1	1	4	4	1	4	1	4	4	4
	3	1		1	2	3	1	4	2	1	4	1	3	6	1	1	1	1	1	4	1	4	1	4	4	1	4	2	5	4	4	5	4	2	4	4	4	4	2	4	2	4	4	4	1	2	6	4	4
	4	1		2	1	2	1	4	1	5	1	4	1	5	4	2	1	2	4	1	4	4	5	4	1	2	4	2	2	5	4	1	3	1	1	2	1	1	2	4	1	4	2	5	4	4	2	4	4
	5	1		1	1	2	4	1	2	4	4	1	1	1	4	6	2	4	1	3	2	2	2	1	2	4	1	3	2	1	2	2	5	1	4	2	1	2	4	2	3	4	2	1	4	1	4	4	5
	6	1		2	2	3	4	4	4	5	3	5	1	4	4	2	1	2	5	2	2	1	2	4	2	2	2	5	1	2	4	1	4	1	2	4	5	1	5	5	4	1	2	1	5	1	1	1	1
	7	1		1	4	1	1	1	2	5	4	1	4	4	1	2	4	4	5	4	2	1	2	2	1	2	1	1	1	4	4	1	4	1	2	4	1	1	2	1	6	4	4	1	5	5	4	4	2
	8	1		1	5	4	5	2	2	4	5	1	5	1	1	4	2	4	2	5	2	1	5	2	5	3	1	6	4	1	4	1	5	4	1	4	1	4	2	1	4	4	2	4	1	3	4	5	1
	9	1		2	5	1	2	4	5	3	2	4	4	5	1	4	4	4	1	2	1	4	4	2	2	2	4	4	1	1	2	2	1	4	1	2	1	3	4	1	3	5	1	3	4	1	3	5	1
	10	1		5	4	4	1	1	5	2	2	4	1	2	4	4	2	3	4	4	4	1	1	1	4	4	1	4	4	1	3	2	4	1	4	1	4	5	1	2	1	1	2	5	1	4	1	3	1
	11	1		5	1	2	3	6	2	4	4	4	2	1	3	5	5	5	2	2	6	1	4	4	4	4	1	1	4	1	1	2	2	4	1	1	4	1	5	2	2	4	1	1	1	6	5	4	1
	12	1		4	1	4	4	3	4	2	1	1	2	4	6	6	1	4	2	2	5	4	2	4	3	2	4	5	4	5	4	4	1	1	2	5	1	5	2	1	4	1	2	1	2	5	4	4	4
	13	1		6	2	1	4	1	4	1	2	4	5	1	5	1	5	6	4	4	1	2	1	4	5	1	2	4	5	2	4	4	5	2	4	4	2	2	4	4	2	4	2	1	1	1	4	1	4
	14	1		2	6	4	1	2	4	2	1	1	1	2	1	5	3	1	1	3	5	4	4	1	2	5	6	5	4	1	2	1	2	1	2	1	1	5	5	1	6	2	5	2	1	1	1	2	1
	15	1		1	3	4	1	1	5	4	1	1	2	4	4	5	5	6	1	6	1	5	4	4	4	2	1	1	4	4	2	1	2	1	1	1	5	4	5	5	4	4	1	3	2	5	2	1	4
	16	1		5	4	5	1	2	4	4	2	4	6	4	1	1	2	4	1	6	2	1	2	4	5	4	2	5	6	1	1	4	1	1	4	3	6	2	5	5	4	2	6	4	4	1	2	4	2
	17	1		5	4	2	6	5	2	2	5	5	3	4	1	1	4	4	2	1	4	2	4	4	4	2	4	1	4	2	3	1	2	4	3	1	4	4	5	2	1	2	4	1	2	2	4	1	4
	18	1		1	4	1	4	2	4	6	4	4	4	4	5	2	2	2	3	5	5	4	1	6	2	2	4	2	4	1	1	4	4	1	4	2	2	2	2	2	5	2	1	1	1	3	3	4	1
	19	1		6	1	2	4	2	4	5	1	4	2	2	3	1	6	4	1	3	4	4	4	5	4	1	1	5	3	3	4	2	4	5	5	1	5	6	2	2	4	4	4	4	2	2	2	4	5
	20	1		1	5	1	5	2	2	3	5	5	1	4	4	6	4	1	1	1	4	5	2	2	1	5	5	5	2	2	6	4	1	4	5	2	2	1	5	1	4	4	1	1	2	5	4	5	6
	21	1		2	2	6	5	4	1	4	4	2	5	4	4	4	1	1	5	1	4	3	4	5	4	1	4	5	5	5	1	1	5	1	1	2	2	1	2	1	2	1	3	4	6	5	1	2	4
	22	1		4	4	6	4	5	1	1	2	1	3	4	3	4	4	2	4	4	1	4	5	1	4	2	1	1	6	5	4	2	2	1	3	4	1	2	4	1	5	1	4	1	5	2	1	1	1
	23	1		5	2	2	4	5	1	1	5	2	4	4	3	2	3	5	6	3	4	2	3	5	4	1	5	5	1	2	1	5	5	2	6	3	5	5	5	2	4	2	3	1	1	4	1	1	5
	24	1		4	4	1	5	5	5	6	2	1	2	2	1	4	1	2	4	4	5	1	4	2	4	2	5	1	1	1	2	3	3	2	4	2	5	2	6	2	2	1	2	3	4	2	4	2	5
	25	1		4	5	2	2	2	5	4	1	1	1	4	4	1	5	5	1	1	3	4	5	2	2	1	1	4	5	4	5	1	4	1	2	2	4	2	1	4	4	5	2	4	1	4	2	1	1
	26	1		2	1	4	4	5	4	4	1	1	5	4	1	2	4	4	1	4	2	1	1	1	2	1	1	1	2	4	3	6	4	2	1	4	1	2	1	2	4	5	1	4	3	1	4	3	1
	27	1		2	1	4	4	4	1	1	4	1	4	2	1	4	2	2	4	1	1	2	2	5	1	2	4	1	1	5	1	1	2	4	5	5	4	4	1	4	4	1	4	1	1	2	1	3	1
	28	1		2	4	4	5	1	1	2	1	4	4	5	4	4	1	4	1	1	4	1	1	5	2	4	1	1	5	3	2	2	4	1	2	2	1	4	3	5	1	2	4	2	1	4	4	2	6
	29	1		4	1	5	5	5	4	4	4	5	2	3	5	4	4	4	1	1	5	1	5	3	2	4	2	4	3	1	5	5	1	6	1	4	2	4	6	1	1	1	2	5	4	4	4	4	4
	30	1		5	4	5	2	5	1	5	4	4	1	1	1	2	4	1	4	4	5	4	1	4	3	5	5	2	4	1	1	4	1	4	4	1	2	5	4	1	4	5	2	6	4	2	1	1	2
	31	1		2	1	2	5	1	2	1	1	1	1	4	4	5	3	2	2	3	4	4	1	4	2	5	4	1	1	5	5	4	4	1	1	5	1	5	1	2	2	4	1	1	4	5	1	5	4
	32	1		2	3	1	4	4	6	1	1	1	4	4	1	2	5	5	4	4	2	4	5	5	5	4	3	3	3	4	4	1	4	1	2	6	5	6	4	6	1	5	1	6	2	5	1	4	4
	33	1		2	1	4	5	4	4	5	2	5	4	5	4	2	1	4	4	2	1	1	2	4	3	4	2	4	4	2	1	1	3	1	1	4	4	4	4	2	4	2	4	4	1	1	1	2	4
	34	1		2	4	4	1	4	2	1	5	2	4	5	5	1	5	2	1	6	1	4	4	1	4	1	2	1	2	3	1	1	2	5	4	4	4	1	4	2	1	5	4	5	2	1	2	4	4
	35	1		2	2	4	1	1	2	1	2	2	1	4	4	2	5	4	1	2	3	2	1	5	1	4	1	5	2	4	4	4	2	5	1	5	1	4	4	4	4	4	5	1	5	4	4	1	2
	36	1		1	1	4	4	1	4	2	1	4	2	5	3	1	2	1	6	4	1	1	4	2	1	1	6	4	1	2	1	4	4	5	4	4	5	2	2	1	4	3	5	5	4	5	4	4	4
	37	1		2	2	2	4	1	5	4	1	2	4	1	4	2	4	1	5	2	4	2	5	4	1	5	3	4	2	1	5	1	4	3	4	3	1	1	4	5	5	2	1	5	2	5	1	4	1
	38	1		4	4	5	5	4	3	2	5	4	4	2	1	2	4	1	1	4	1	4	4	5	4	2	1	4	5	1	4	5	6	4	1	2	1	2	4	5	4	1	5	4	1	5	4	2	1
	39	1		1	2	4	5	1	4	1	4	2	4	4	1	5	3	2	4	5	1	2	1	6	4	1	4	5	1	1	1	3	5	1	4	5	1	4	2	1	1	4	4	5	2	5	2	4	4
	40	1		2	4	1	4	2	4	4	5	2	1	2	1	4	2	3	4	1	1	5	2	5	4	6	2	4	2	5	2	2	1	1	4	4	4	1	2	1	3	4	2	4	1	2	1	5	1
	41	1		4	1	1	2	1	4	2	5	2	1	2	2	6	1	2	2	2	4	1	2	5	4	1	2	1	4	4	4	4	4	5	2	6	4	3	5	1	1	5	2	4	1	1	4	4	6
	42	1		2	5	4	2	1	1	4	5	1	5	4	4	2	4	5	4	4	4	4	2	2	4	4	1	1	4	1	1	2	3	1	3	5	1	4	4	3	1	4	5	5	4	1	1	3	5
	43	1		1	2	2	2	1	4	1	2	5	4	5	6	4	1	4	1	5	4	1	2	4	4	4	2	5	5	3	1	1	2	4	4	1	1	4	4	4	5	2	4	3	1	5	5	4	5
	44	1		4	1	2	2	5	1	2	4	1	4	4	1	4	4	2	1	1	1	5	2	5	5	2	2	2	2	5	4	1	4	1	1	4	5	4	1	4	1	1	2	2	4	1	5	1	4
	45	1		5	2	1	2	1	6	2	4	4	3	2	1	2	1	1	1	4	2	4	4	3	2	2	4	4	2	4	5	5	4	2	4	2	6	1	4	4	2	1	2	2	5	1	2	3	4
	46	1		1	5	2	2	4	6	5	5	1	1	1	2	4	2	6	1	1	1	1	2	1	6	4	4	5	3	1	4	4	5	4	1	4	2	5	5	1	4	4	4	5	2	1	4	4	5
	47	1		6	5	1	2	2	3	5	1	4	5	4	1	1	3	1	1	4	1	4	4	2	5	1	2	4	1	5	1	4	1	1	4	1	4	4	1	4	4	4	4	1	2	4	1	5	2
	48	1		4	4	5	4	4	3	4	1	4	4	4	4	5	2	1	4	4	4	2	4	4	4	1	1	6	3	4	2	1	4	1	1	4	4	4	1	5	2	1	4	5	2	4	2	2	4
	49	1		4	4	2	4	1	5	2	1	2	1	5	4	1	2	4	4	4	2	2	5	4	2	1	1	1	2	2	1	5	2	2	1	5	1	2	1	5	3	4	5	4	4	5	1	2	1
	50	1		4	5	1	3	5	4	4	5	2	4	2	4	1	4	1	2	4	5	2	2	5	1	4	4	2	4	4	2	4	5	5	5	4	4	4	2	1	6	4	4	5	4	5	5	4	2
	51	1		1	1	5	4	2	1	1	1	5	4	4	1	2	3	1	5	1	4	4	4	1	5	5	4	4	2	4	4	4	4	1	1	4	1	2	2	4	4	4	4	4	4	4	4	2	4
	52	1		1	1	2	2	1	4	1	5	4	1	4	2	4	1	1	4	5	4	2	5	1	4	1	4	2	4	1	4	5	4	5	4	4	4	1	5	4	1	4	5	1	1	1	5	3	2
	53	1		1	2	6	4	4	2	1	2	5	2	4	3	6	2	4	2	4	2	3	5	4	4	1	4	5	5	2	4	1	6	4	5	5	1	4	4	6	4	1	4	4	4	1	2	1	2
	54	1		2	2	4	2	5	5	2	2	1	5	1	4	1	1	3	4	3	2	5	4	2	1	5	1	1	1	2	2	1	4	4	3	2	1	1	2	2	1	2	5	4	1	4	4	4	1
	55	1		1	5	1	4	1	2	1	4	2	4	2	2	2	4	5	1	4	2	5	1	4	3	2	1	2	4	5	5	1	4	4	1	2	1	4	6	5	4	2	4	4	5	4	5	1	1
	56	1		1	5	4	2	1	4	4	4	1	2	1	4	4	6	6	1	5	1	4	4	4	4	2	5	3	4	1	6	1	1	2	4	4	4	5	3	2	1	4	4	1	4	5	1	4	5
	57	1		4	3	1	1	2	2	3	4	5	4	2	5	2	5	4	2	2	1	5	4	5	5	1	1	2	2	2	5	5	2	4	4	1	2	1	2	4	2	2	2	2	5	4	5	2	1
	58	1		4	4	5	1	1	1	2	2	4	1	4	3	2	1	2	1	4	1	4	1	4	1	2	4	3	1	1	5	1	2	4	2	4	2	6	1	2	2	2	2	1	5	5	5	2	4
	59	1		1	4	4	1	2	2	2	5	4	4	4	1	1	4	4	4	4	2	4	4	4	6	2	2	1	1	4	3	2	4	2	4	1	1	5	3	1	4	1	4	2	1	2	4	4	1
	60	1		5	4	4	6	1	2	2	4	1	1	2	1	3	1	1	2	4	1	4	1	1	2	1	1	4	2	2	3	4	4	1	4	2	3	2	4	1	5	5	5	2	1	5	2	3	4
	61	1		2	1	2	3	2	2	4	1	1	2	1	1	1	3	1	4	2	4	1	1	4	4	1	4	4	4	1	4	4	1	4	4	4	4	4	3	5	5	4	5	5	4	5	1	2	2
	62	1		4	4	2	3	5	4	2	2	5	4	2	4	4	1	1	2	2	5	2	2	4	1	2	1	1	2	1	4	1	2	2	2	5	4	1	6	5	2	2	4	4	5	5	2	2	1
	63	1		5	1	5	2	5	2	6	1	4	4	4	4	2	1	1	2	4	5	2	4	1	1	2	5	1	4	4	2	4	4	5	6	4	5	5	4	4	2	2	2	2	4	1	4	5	1
	64	1		4	1	1	3	4	5	2	4	2	5	2	2	4	2	4	4	4	2	2	1	2	4	1	5	1	4	4	1	6	1	2	4	4	4	2	2	2	2	2	2	3	4	2	1	4	1
	65	1		2	5	4	1	4	2	4	5	6	4	5	2	2	4	4	1	1	2	4	4	4	5	4	4	1	4	4	2	4	1	5	4	4	2	1	4	4	2	4	6	2	3	1	5	1	2
	66	1		1	1	2	4	2	4	2	2	2	1	1	5	4	1	2	5	2	1	2	4	3	1	5	4	4	5	1	5	3	4	4	5	1	4	4	6	1	4	3	4	5	3	5	3	5	5
	67	1		1	4	2	4	2	5	1	4	5	4	2	1	2	4	1	4	6	1	5	6	5	4	2	1	1	1	1	1	1	4	2	1	1	2	4	1	2	2	1	2	4	2	3	2	4	4
	68	1		3	2	4	4	2	6	2	2	4	1	1	4	5	4	6	2	2	1	1	5	2	4	5	3	2	2	4	4	1	2	1	5	5	1	4	1	4	1	2	5	4	2	6	1	5	2
	69	1		4	3	1	4	1	2	5	1	4	5	2	4	1	2	4	1	1	4	3	1	1	5	5	4	6	2	1	1	1	1	4	6	5	3	2	2	4	1	1	1	1	1	1	4	5	5
	70	1		5	2	5	4	1	3	4	1	1	6	4	4	1	4	1	4	1	3	2	1	2	1	3	1	1	1	4	1	1	2	1	2	2	1	1	1	2	3	6	1	4	4	1	2	1	4
	71	1		4	1	5	1	4	5	4	1	5	1	4	4	4	1	2	2	5	4	2	1	1	6	5	1	2	4	3	2	2	2	2	1	2	2	1	6	1	4	1	5	1	2	1	4	4	1
	72	1		5	4	2	3	1	2	4	4	2	2	2	5	2	5	2	5	2	1	2	4	1	1	1	1	1	1	4	1	4	1	1	1	3	4	4	1	4	4	2	1	1	5	2	5	1	5
	73	1		2	4	1	2	5	1	5	5	1	3	4	1	4	4	1	5	4	2	4	4	3	2	1	5	4	4	2	5	1	4	1	6	4	5	4	5	1	3	5	1	4	4	1	4	5	4
	74	1		1	1	5	1	4	3	4	1	4	1	4	3	1	1	2	5	4	4	4	4	5	4	1	4	2	4	2	4	5	4	3	4	6	4	4	2	2	2	1	5	4	4	4	2	4	1
	75	1		6	1	1	1	1	5	2	4	4	1	2	5	5	5	4	2	2	1	4	1	1	6	5	5	5	2	5	4	5	4	1	3	1	4	5	4	4	1	2	1	2	3	2	4	2	2
	76	1		4	4	1	6	1	1	2	2	4	2	4	1	4	1	1	4	4	2	4	5	4	4	1	1	1	5	1	2	2	3	2	1	5	5	2	5	5	5	4	1	4	4	4	1	4	4
	77	1		5	1	1	4	2	1	4	2	4	6	4	4	5	1	5	1	2	5	5	2	3	6	2	4	5	5	1	4	4	5	4	4	4	3	3	1	4	2	1	1	3	5	4	2	2	1
	78	1		1	3	1	1	2	6	4	4	4	1	2	4	2	1	4	4	4	5	5	4	5	2	2	2	5	2	4	1	3	4	4	4	4	4	4	1	4	1	1	1	1	1	4	5	1	1
	79	1		1	5	4	4	3	5	5	5	2	1	1	4	2	5	2	5	2	4	1	1	2	2	2	4	4	4	5	2	2	2	6	1	4	4	6	5	2	4	4	6	5	4	1	5	4	2
	80	1		1	1	4	4	1	4	2	4	3	5	4	6	4	2	1	4	4	2	4	4	2	4	1	4	1	2	1	2	2	1	4	1	1	5	2	2	5	1	5	2	5	1	4	4	1	2
	81	2		1	4	1	2	4	5	2	2	2	2	5	2	2	4	3	1	5	5	1	2	2	4	2	4	2	6	5	4	4	1	6	4	2	4	4	5	2	4	1	1	2	2	4	4	2	5
	82	2		4	4	4	1	2	5	2	3	1	1	4	1	5	3	4	4	3	5	5	2	1	1	5	4	1	4	1	1	2	1	4	3	1	4	1	2	2	4	1	4	2	5	4	5	5	1
	83	2		5	1	6	2	2	4	4	4	4	4	2	2	4	2	6	4	4	2	1	1	4	1	2	3	1	4	4	1	5	2	1	2	2	1	5	4	4	1	5	1	4	4	1	4	2	3
	84	2		4	4	4	1	1	2	2	4	3	5	1	4	1	2	2	4	2	2	2	5	5	3	1	2	2	1	1	2	2	1	4	4	1	1	1	4	5	2	4	2	1	4	4	2	4	4
	85	2		1	1	2	6	2	4	2	2	1	1	2	5	5	4	1	6	1	5	5	2	2	2	2	5	4	6	2	5	2	1	1	2	1	5	4	4	1	4	4	4	2	1	4	5	1	1
	86	2		2	3	4	1	6	4	1	5	5	1	4	2	5	4	1	2	4	1	2	2	2	2	4	5	4	5	4	4	4	4	2	5	1	2	4	4	5	4	5	1	1	2	1	5	4	4
	87	2		1	2	4	4	4	4	4	5	4	2	4	4	2	1	3	3	4	1	1	6	5	3	1	4	2	2	4	2	4	4	4	2	2	3	5	4	1	5	3	1	2	3	2	4	1	4
	88	2		2	2	1	5	1	2	5	4	5	4	6	5	1	2	4	5	6	4	2	5	4	4	4	1	5	5	2	1	1	1	4	4	1	1	1	4	2	3	1	1	4	5	5	4	2	1
	89	2		5	1	4	4	1	4	5	4	4	2	3	5	5	1	4	4	2	4	5	4	5	2	5	4	4	1	4	4	2	1	4	5	1	4	2	3	2	3	4	1	4	2	1	2	5	4
	90	2		1	4	1	2	4	4	4	4	3	1	4	2	2	5	3	1	5	2	4	2	1	1	2	3	5	1	2	3	6	1	1	1	4	4	5	2	4	5	2	1	5	3	5	5	2	2
	91	2		4	2	4	5	4	4	2	5	1	4	4	4	3	6	1	4	2	2	1	2	1	4	4	2	4	4	4	2	4	4	4	5	4	4	4	4	1	3	4	5	5	1	1	5	5	1
	92	2		2	1	3	1	1	2	1	2	1	5	4	1	2	4	5	1	4	5	2	2	4	5	4	2	2	1	4	1	2	4	2	6	6	4	1	4	4	2	3	4	4	1	4	5	1	5
	93	2		4	2	2	4	3	2	1	1	3	3	4	4	5	2	4	1	4	4	1	1	6	1	2	2	4	4	4	2	5	2	4	2	3	1	2	4	4	5	4	1	4	4	2	1	2	1
	94	2		3	4	4	4	6	4	4	1	5	3	4	1	4	4	1	4	4	5	5	1	1	5	1	4	4	2	1	4	4	3	2	1	4	1	2	4	2	1	2	4	2	1	1	2	1	1
	95	2		1	1	1	5	4	4	4	2	4	4	1	4	2	1	1	4	2	4	1	4	4	4	4	4	4	4	5	5	4	4	1	1	6	2	5	1	2	4	4	1	1	3	4	2	1	4
	96	2		6	4	2	2	5	4	4	2	6	2	1	4	4	4	4	1	5	4	1	4	2	1	5	2	3	2	2	5	1	2	4	2	4	4	1	2	1	2	2	2	2	2	4	1	2	1
	97	2		3	1	1	4	1	1	1	2	4	1	3	3	1	4	1	4	2	5	1	1	4	4	2	6	4	2	4	5	2	1	5	1	5	4	1	4	1	2	4	2	5	1	1	4	4	2
	98	2		5	2	2	5	4	2	1	4	4	4	4	4	5	1	4	2	6	4	4	1	2	2	2	3	1	4	5	3	1	1	4	1	4	4	4	6	4	1	2	4	2	1	1	2	4	4
	99	2		1	4	5	5	1	2	5	4	3	4	5	2	4	4	2	5	2	1	4	5	1	1	5	4	4	1	4	4	6	1	5	4	2	2	1	2	5	1	1	4	4	1	2	2	5	5
	100	2		1	4	3	2	2	1	3	1	4	5	6	2	4	4	2	1	3	2	1	4	1	5	2	1	1	2	3	1	4	4	4	2	2	4	1	2	1	1	2	6	5	4	2	4	2	3
	101	2		5	4	2	4	1	2	2	1	5	5	6	2	3	2	1	1	2	6	4	1	2	2	5	5	5	5	2	4	4	4	5	1	5	2	2	1	4	6	4	5	2	1	4	4	4	1
	102	2		5	1	1	2	4	1	1	5	2	1	2	4	4	4	1	5	2	5	4	3	4	4	2	4	4	5	5	5	5	4	4	2	1	5	4	1	4	1	4	1	4	1	1	4	4	4
	103	2		1	2	1	1	4	6	4	1	1	1	4	4	2	1	3	2	5	4	1	4	1	3	1	2	4	2	5	2	6	4	1	4	4	4	3	4	4	1	5	2	3	1	1	5	4	5
	104	2		4	1	4	2	1	5	4	2	4	1	2	5	1	4	2	4	2	5	5	5	1	2	5	3	2	5	5	1	1	5	3	4	2	2	6	4	5	4	4	1	4	2	5	2	4	2
	105	2		2	5	4	1	4	5	5	4	1	4	1	1	5	2	1	2	6	5	5	5	2	2	2	6	1	4	1	5	4	5	2	1	5	5	6	3	5	2	4	5	6	2	2	2	2	5
	106	2		1	6	2	1	2	5	4	1	2	1	2	2	3	4	4	3	1	1	4	2	4	5	5	1	2	5	5	1	2	4	1	3	1	2	5	2	1	1	4	5	1	4	4	5	4	2
	107	2		1	3	1	1	2	1	4	2	1	5	1	1	4	2	1	1	2	4	1	1	5	2	2	4	4	1	5	2	4	1	3	4	4	2	4	2	5	4	4	2	4	2	4	4	2	4
	108	2		1	4	1	4	6	2	1	2	4	1	4	6	1	2	5	4	4	2	1	2	4	4	4	2	1	1	5	1	4	4	4	4	6	1	2	3	4	5	1	1	3	5	6	1	5	5
	109	2		4	2	2	2	3	1	2	4	5	2	2	4	5	6	1	4	4	4	2	2	3	2	1	1	4	5	4	4	4	6	1	5	1	4	4	5	2	1	4	5	4	4	5	4	2	1
	110	2		3	6	1	4	4	3	3	4	1	1	1	1	5	4	5	5	1	4	4	4	1	5	5	4	1	6	1	4	2	1	3	2	2	1	1	4	4	4	1	1	1	5	4	5	1	2
	111	2		1	3	4	2	6	1	2	4	4	5	1	3	1	1	2	5	4	1	1	5	3	4	1	1	4	5	4	1	2	1	1	4	2	6	1	4	2	1	4	4	1	2	1	5	5	2
	112	2		1	1	5	4	4	2	1	2	4	4	5	5	4	4	1	1	2	4	2	5	1	4	4	4	2	2	2	4	1	2	4	4	2	4	4	1	1	1	5	1	6	2	4	4	4	4
	113	2		1	1	2	4	4	4	5	2	2	5	4	3	5	2	5	4	4	4	2	2	4	5	5	1	2	1	1	3	3	4	4	5	2	4	2	2	1	6	4	4	2	2	1	5	4	2
	114	2		6	4	4	3	1	4	6	4	1	2	2	1	4	1	1	4	5	2	1	2	4	5	4	2	2	2	1	1	1	5	1	2	3	4	2	2	4	4	4	4	2	4	1	1	2	4
	115	2		4	4	4	5	4	5	4	2	4	1	2	1	4	4	2	4	2	4	1	4	5	4	1	4	2	4	5	5	5	4	4	4	2	6	4	4	4	1	5	4	1	1	5	4	1	1
	116	2		1	4	5	5	2	1	2	1	4	4	3	2	1	1	1	2	3	4	2	5	1	6	4	4	1	1	2	5	2	4	3	1	5	1	4	5	2	6	2	4	1	4	5	4	1	6
	117	2		2	1	3	4	5	5	6	6	2	5	1	1	3	5	2	2	5	4	4	2	4	5	4	5	2	1	3	5	4	5	1	4	1	2	2	4	1	2	2	1	5	5	1	1	3	2
	118	2		4	5	6	2	2	1	2	6	6	4	5	4	4	5	4	2	2	1	6	5	4	5	4	5	4	6	1	5	6	3	4	4	5	5	2	4	4	1	4	5	4	5	3	5	4	4
	119	2		1	4	4	4	5	4	2	4	2	2	1	2	4	4	1	1	5	5	4	1	4	2	1	3	2	2	4	1	4	4	2	1	4	1	5	1	4	3	4	4	4	1	4	4	1	5
	120	2		4	4	4	2	2	4	5	1	2	3	4	4	4	1	4	5	4	5	4	1	1	5	1	1	2	4	1	2	4	1	4	6	2	2	4	5	1	6	5	1	2	5	1	6	5	1
	121	2		1	1	5	5	1	4	6	2	1	6	1	5	4	6	1	1	4	1	4	5	2	2	2	4	5	2	2	1	2	1	2	1	1	1	3	4	2	4	6	2	4	5	5	1	2	5
	122	2		2	1	4	2	1	4	1	4	1	1	2	4	1	4	5	5	4	1	4	2	4	4	4	2	2	5	2	5	2	1	2	6	2	1	4	2	1	5	4	5	4	5	4	1	4	3
	123	2		1	5	4	1	3	5	3	2	1	2	4	2	4	1	1	2	6	2	2	1	5	4	1	5	1	4	1	2	2	4	2	1	2	4	4	1	3	1	2	5	2	1	5	5	2	4
	124	2		4	4	4	4	5	1	2	1	2	1	1	4	2	2	4	4	1	2	1	4	4	1	4	6	3	2	4	2	4	4	5	1	5	1	2	5	2	4	1	3	2	1	2	1	5	2
	125	2		4	1	2	4	6	2	2	5	1	6	5	5	4	4	1	4	2	2	4	4	4	4	4	4	4	4	1	2	2	5	1	4	4	4	5	4	2	4	4	4	2	5	1	2	2	5
	126	2		4	4	4	4	4	4	5	2	2	2	2	4	2	4	1	1	4	5	5	4	2	4	3	4	1	4	2	4	4	5	2	4	3	5	5	4	1	5	1	4	2	1	6	1	4	1
	127	2		2	6	1	2	5	1	5	4	1	1	1	4	4	4	2	4	1	1	5	1	1	4	1	4	1	4	4	2	1	4	5	4	2	4	5	2	2	5	3	4	1	1	1	2	4	1
	128	2		1	5	2	1	1	1	2	4	1	6	4	5	2	6	1	3	2	5	2	5	1	4	5	4	2	2	4	2	5	4	3	4	1	2	2	4	4	1	3	4	3	1	3	5	2	4
	129	2		5	1	3	2	4	2	2	5	2	1	3	2	5	4	2	6	1	2	6	5	5	5	4	1	2	4	1	1	4	4	2	1	5	4	1	2	2	1	5	2	5	6	2	5	2	1
	130	2		1	1	1	6	5	2	2	4	4	2	4	1	3	5	6	4	5	4	2	2	1	1	2	4	4	1	1	2	4	4	1	4	1	4	6	1	2	4	4	4	4	2	4	4	4	2
	131	2		1	4	4	2	4	1	4	4	4	1	4	4	3	4	1	4	1	4	4	1	3	4	1	2	4	4	5	4	2	5	5	2	4	4	2	2	5	2	2	4	4	4	5	5	4	2
	132	2		5	1	1	1	2	1	3	4	2	2	5	4	4	2	2	4	1	3	1	2	4	2	3	5	4	1	1	1	4	3	1	2	4	4	5	1	4	1	1	1	2	4	5	1	4	1
	133	2		5	5	5	4	4	4	2	2	2	5	1	3	2	5	5	2	4	4	4	2	5	3	1	4	1	2	2	2	2	4	4	2	5	4	5	2	4	4	1	4	4	1	5	2	2	4
	134	2		2	6	1	1	5	5	1	1	5	4	4	4	1	1	2	1	1	2	4	5	4	2	4	1	4	1	2	2	5	4	4	1	2	1	5	4	4	4	6	1	2	4	4	1	1	4
	135	2		4	1	1	5	1	2	2	4	5	2	4	1	1	4	4	1	1	1	2	3	4	4	4	6	2	4	3	5	4	4	5	1	4	5	4	4	4	1	2	4	5	5	4	6	2	1
	136	2		4	4	4	4	4	2	4	1	1	4	1	4	1	1	4	5	2	4	5	5	1	4	4	4	4	1	5	3	1	5	1	5	1	4	1	1	2	4	1	4	5	4	4	4	1	5
	137	2		5	2	1	4	2	5	1	2	4	2	2	1	4	5	5	4	3	4	1	4	5	4	1	5	2	1	4	4	5	1	2	5	2	2	1	4	5	5	4	4	4	1	4	5	1	4
	138	2		4	2	5	1	1	1	4	3	3	3	5	1	2	3	2	4	1	2	5	1	1	5	1	6	1	2	2	1	2	1	5	1	4	4	1	4	2	1	4	4	2	5	4	2	5	1
	139	2		2	2	5	5	1	6	6	5	1	4	1	5	2	2	4	5	3	1	5	4	3	4	4	2	1	1	4	4	1	1	4	1	4	1	4	3	1	4	2	1	6	1	4	4	4	4
	140	2		2	5	2	4	3	4	6	6	4	4	4	1	1	4	1	5	3	2	1	6	1	2	2	4	1	1	5	5	2	5	5	3	5	1	4	2	1	4	1	3	2	2	4	1	4	1
	141	2		4	4	1	2	1	6	4	1	1	1	4	5	4	4	4	4	2	5	6	5	5	1	6	2	4	6	4	5	2	1	4	5	2	4	1	1	4	1	1	2	4	1	2	5	5	5
	142	2		2	2	5	4	1	1	1	4	4	2	2	1	4	5	4	4	3	1	2	1	2	1	5	2	5	2	1	1	2	1	1	5	4	2	1	4	2	4	4	3	1	4	1	1	4	4
	143	2		1	1	1	2	2	1	2	1	1	5	2	1	2	5	2	4	5	4	2	5	4	2	5	1	4	4	5	2	2	1	2	6	2	5	5	2	4	1	4	4	1	4	3	2	5	1
	144	2		4	3	5	1	1	1	1	1	4	4	1	5	4	1	1	4	1	5	1	1	4	2	1	4	1	1	5	3	1	2	4	5	2	4	2	4	6	2	2	4	1	2	5	4	4	4
	145	2		2	4	5	4	6	5	4	1	4	2	1	4	2	4	1	4	4	4	4	2	6	2	2	5	3	4	3	3	1	4	1	4	5	1	2	2	2	4	6	4	4	2	1	1	1	1
	146	2		1	2	5	4	2	1	1	4	4	2	4	4	5	4	4	1	5	1	4	3	4	4	5	5	4	4	1	1	4	5	2	2	5	1	1	5	2	5	1	5	1	3	2	5	3	3
	147	2		4	4	5	4	4	1	1	1	3	4	4	2	4	4	2	4	4	5	3	1	4	5	3	4	2	2	5	1	1	2	5	2	5	4	5	5	2	4	2	4	1	5	6	1	1	4
	148	2		4	4	1	3	2	1	2	5	2	4	2	4	6	4	5	4	5	6	2	4	4	4	5	3	6	4	2	5	1	1	2	2	3	4	1	2	6	5	1	2	1	4	4	4	2	2
	149	2		1	4	5	1	2	4	6	4	4	4	1	3	4	2	4	1	5	2	5	4	2	6	1	3	2	4	1	4	5	5	2	1	5	5	2	4	4	1	1	1	1	4	1	4	4	5
	150	2		2	2	4	4	3	1	1	1	4	4	6	1	4	1	4	2	1	1	4	2	1	1	4	1	4	2	5	1	2	4	2	1	3	2	5	2	1	4	2	1	1	5	2	2	4	4
	151	2		2	5	2	4	4	1	1	4	4	2	4	5	2	4	4	1	5	5	4	4	1	5	5	1	1	4	4	2	1	4	4	2	1	1	4	4	2	1	1	4	4	4	2	4	5	4
	152	2		1	2	1	4	1	4	2	5	5	2	4	5	2	4	4	6	2	5	2	2	2	4	1	5	4	2	4	1	2	4	4	4	2	5	2	4	1	2	1	1	2	5	4	5	2	1
	153	2		5	6	6	4	4	3	1	1	1	2	5	5	4	4	4	4	3	3	2	1	2	4	4	4	4	5	1	1	3	6	2	4	4	4	1	1	4	1	4	4	4	4	4	1	1	1
	154	2		2	6	4	2	1	3	1	2	2	4	3	1	4	5	3	2	2	5	5	1	2	3	1	4	2	1	1	5	1	4	2	2	5	2	1	4	4	2	4	4	2	4	5	5	5	1
	155	2		5	4	4	2	4	3	4	5	1	4	1	2	1	5	4	4	4	1	1	2	4	2	1	4	2	3	5	1	1	4	1	2	4	1	2	4	2	4	4	2	1	1	2	4	4	1
	156	2		1	4	4	5	1	5	1	5	5	1	2	5	4	2	5	4	5	2	4	5	1	1	2	1	1	4	4	2	4	5	1	4	2	2	1	4	1	2	1	2	2	1	4	4	2	5
	157	2		4	6	1	2	2	1	4	3	1	4	4	4	2	2	1	6	4	5	4	1	2	4	1	4	4	3	1	1	2	1	5	2	1	1	2	1	2	2	1	4	1	5	4	2	4	1
	158	2		2	4	1	2	4	5	2	4	1	2	2	5	6	1	2	1	1	2	4	1	2	4	4	1	4	5	1	4	1	1	4	1	4	2	4	2	1	4	2	1	3	2	4	4	3	2
	159	2		4	4	2	4	1	4	1	4	4	1	5	4	2	2	2	5	1	2	2	5	5	2	4	4	1	4	5	2	4	2	6	1	2	4	4	1	5	2	1	6	3	5	4	2	6	2
	160	2		5	4	4	2	1	1	5	1	1	2	4	4	5	2	6	2	2	2	6	1	1	2	1	1	1	2	2	4	4	2	2	1	5	5	2	1	2	2	4	2	1	3	3	2	4	3
	161	2		4	6	4	1	5	1	2	1	1	3	1	5	5	1	1	2	5	1	5	2	5	6	5	4	1	4	4	5	5	1	3	4	1	4	4	2	2	5	1	1	1	4	2	4	4	5
	162	2		1	1	4	2	1	1	4	4	4	5	4	1	3	5	1	4	4	2	4	1	5	2	4	5	4	2	1	3	4	3	4	1	5	2	2	4	4	4	5	2	1	2	1	1	1	4
	163	2		4	1	4	2	4	3	3	4	2	4	4	2	1	4	5	4	2	4	3	2	2	1	1	2	1	6	2	4	5	4	2	4	4	6	1	4	2	1	1	5	4	2	1	1	4	2
	164	2		5	1	4	3	4	1	4	2	5	4	4	4	5	1	1	4	4	2	4	5	3	4	4	1	1	5	2	4	1	1	1	4	1	5	2	2	2	4	4	2	5	2	3	3	4	2
	165	2		1	4	2	2	3	4	5	2	4	4	4	5	2	5	1	1	1	1	4	6	4	2	4	1	4	1	2	1	4	3	4	1	4	4	4	1	4	2	5	1	4	4	1	4	2	1
	166	2		1	3	6	2	1	4	2	1	5	2	1	4	5	1	2	1	4	1	1	1	4	4	1	4	6	4	2	5	4	4	1	2	2	6	1	1	1	1	4	1	4	4	3	4	1	4
	167	2		3	4	4	4	4	4	4	5	5	3	4	4	2	1	5	4	5	2	1	4	4	1	1	5	2	4	4	2	2	1	4	5	4	6	1	4	4	2	5	2	5	5	4	4	5	1
	168	2		5	1	5	4	4	1	1	2	2	2	6	1	5	2	1	1	5	4	1	5	5	1	5	4	5	4	5	5	5	2	4	5	5	5	5	4	4	2	1	2	2	1	2	2	4	3
	169	2		5	4	5	4	2	1	5	2	1	3	4	2	5	4	5	2	1	4	4	5	4	4	4	2	1	4	1	2	2	1	4	4	1	2	4	2	2	2	4	2	2	4	2	5	4	4
	170	2		4	5	1	1	4	4	1	2	5	2	2	6	4	5	1	2	5	2	2	4	3	2	1	1	1	5	4	4	2	4	2	4	2	5	5	3	6	1	5	5	4	5	3	1	5	4
	171	2		3	5	4	4	5	1	2	2	4	3	1	1	1	4	5	1	1	1	4	1	5	1	1	4	5	1	1	2	2	2	3	2	2	3	4	1	1	2	2	4	5	1	2	4	1	5
	172	2		1	5	5	4	1	1	5	4	4	1	4	1	2	1	4	2	1	3	1	1	2	2	3	1	5	1	1	1	5	1	4	5	2	1	1	2	4	1	2	1	4	1	2	2	4	4
	173	2		1	2	2	1	4	5	2	4	4	5	5	4	2	1	1	4	2	4	2	2	2	4	4	4	1	4	4	2	5	1	1	5	4	2	5	2	4	2	1	2	2	1	5	1	4	2
	174	2		4	2	4	5	2	1	1	5	1	4	2	4	4	3	4	3	4	4	4	1	5	1	4	2	2	4	1	4	3	4	1	3	4	4	2	2	2	4	1	3	3	1	4	4	1	4
	175	2		2	2	5	5	1	6	1	2	4	1	3	4	2	4	1	4	4	4	4	5	2	1	2	2	2	4	2	6	2	4	2	2	1	2	1	4	4	1	1	1	4	4	4	1	1	2
	176	2		5	1	2	1	2	5	4	2	1	5	6	2	2	5	5	2	1	5	2	4	2	5	4	1	6	2	5	4	2	5	5	2	2	1	2	2	3	4	4	4	5	4	1	6	2	5
	177	2		5	4	6	1	2	4	2	6	2	4	4	4	2	4	1	1	4	5	3	4	6	5	5	2	4	5	1	1	1	6	1	1	1	1	2	4	2	1	4	5	2	4	5	2	1	4
	178	2		1	4	2	5	5	4	1	2	3	4	2	1	3	4	5	1	3	4	1	3	4	1	2	5	1	2	4	2	1	2	4	4	2	1	1	1	4	1	6	4	4	5	3	4	1	1
	179	2		1	4	6	1	1	1	4	4	5	1	4	2	1	2	1	4	4	2	5	2	1	2	3	1	1	2	2	4	1	5	1	4	1	4	5	4	5	2	5	6	4	5	2	2	2	2
	180	2		4	4	1	5	1	4	1	1	4	1	4	4	4	3	3	5	4	1	5	2	1	4	5	2	4	4	4	4	2	2	2	4	3	2	1	5	5	3	5	2	6	4	2	5	4	2
	181	2		2	1	4	4	1	4	2	5	2	4	2	2	5	2	2	4	4	1	2	4	1	1	4	4	1	4	4	2	1	5	4	1	1	1	1	1	2	1	4	4	1	2	1	4	4	6
	182	2		4	1	4	4	4	4	4	2	4	2	4	2	2	2	1	2	5	4	5	1	3	2	5	2	3	2	4	5	5	1	3	1	5	1	5	2	4	2	1	2	4	1	4	1	3	5
	183	2		4	3	1	1	2	1	4	1	4	1	2	5	3	6	6	3	1	2	2	5	1	5	1	3	3	4	1	2	2	5	2	1	1	4	1	2	4	5	4	2	5	2	1	5	4	2
	184	2		3	1	4	2	2	5	6	1	4	4	5	5	3	4	4	6	1	2	4	4	1	1	2	6	4	4	2	1	3	4	2	4	5	2	1	5	2	5	1	1	1	4	4	4	4	4
	185	2		4	1	2	1	2	4	2	4	5	3	6	5	5	1	2	2	4	2	2	5	5	1	1	5	4	1	2	1	5	2	5	4	4	4	4	2	1	2	2	4	4	4	5	2	2	4
	186	2		1	1	4	1	4	1	3	2	4	4	2	1	4	1	6	4	2	5	1	2	2	2	4	1	3	6	4	1	5	5	2	2	4	4	1	2	5	4	4	2	4	4	4	1	4	1
	187	2		1	2	1	1	4	5	2	5	4	2	1	5	4	5	5	5	1	1	5	6	4	4	1	4	4	4	1	1	4	1	4	4	1	2	2	5	2	4	2	1	1	3	4	4	4	2
	188	2		4	1	6	4	1	4	1	2	2	1	5	4	4	1	4	4	4	1	3	2	4	2	4	2	4	4	4	1	1	4	1	1	1	4	4	1	4	3	4	2	1	1	2	2	4	4
	189	2		1	5	5	2	4	4	2	4	2	4	4	5	3	2	4	1	4	4	3	2	2	4	1	4	2	5	2	1	4	4	5	2	2	4	4	5	4	4	2	4	1	4	1	4	5	5
	190	2		3	4	4	5	5	6	3	4	4	2	4	1	4	4	5	1	2	2	4	1	2	2	1	4	4	1	4	4	3	5	2	5	1	1	5	5	2	3	4	2	4	5	4	4	4	1
	191	2		2	5	4	4	5	1	4	5	1	1	4	2	3	2	1	1	1	1	2	2	1	5	2	1	2	4	5	2	4	4	1	1	4	4	4	1	4	5	2	5	3	4	2	4	4	1
	192	2		2	4	1	5	2	4	4	4	2	2	5	5	1	2	1	2	5	1	5	4	4	5	1	1	2	5	4	5	1	5	1	5	4	5	1	2	1	1	4	2	5	5	4	5	4	4
	193	2		4	2	4	1	2	4	5	1	2	5	2	4	5	1	1	2	4	2	3	2	5	4	4	5	1	4	5	2	4	1	4	4	4	2	5	3	1	5	5	2	2	2	4	1	5	3
	194	2		1	2	1	4	1	1	4	2	1	1	5	2	4	4	1	5	1	1	1	3	2	4	5	6	4	4	2	2	5	1	4	1	2	5	4	3	2	2	1	4	2	5	1	3	1	3
	195	2		6	2	4	4	1	2	2	4	2	4	1	1	5	3	2	1	4	1	2	5	1	4	4	1	4	4	2	2	2	4	3	1	4	1	5	1	1	2	4	2	1	4	1	1	5	2
	196	2		2	4	5	4	3	1	1	4	4	2	2	1	2	1	1	2	4	1	2	1	1	5	4	1	5	2	4	1	1	4	4	1	2	4	4	2	4	5	4	1	4	4	4	4	2	5
	197	3		4	2	2	2	4	6	1	6	5	4	4	4	4	2	2	2	4	1	5	4	2	1	1	1	1	1	5	3	4	4	1	2	1	4	4	2	5	1	1	2	4	5	1	3	1	4
	198	3		5	2	1	4	2	4	2	2	4	2	4	2	2	1	2	2	4	5	4	1	4	4	4	2	5	2	4	3	5	1	2	5	2	1	5	5	2	4	6	2	4	3	5	5	4	4
	199	3		1	6	1	2	4	1	2	1	4	6	4	4	5	1	5	1	5	4	3	1	1	4	4	1	4	4	2	4	1	4	3	5	6	6	2	1	1	4	5	2	1	6	1	4	4	2
	200	3		2	4	4	5	4	1	1	2	4	4	5	1	2	4	1	5	5	4	4	4	1	4	5	2	5	1	3	4	1	4	1	3	6	3	5	4	2	4	1	4	2	4	1	4	6	5
	201	4		1	6	5	5	1	1	3	1	3	1	4	6	4	1	1	1	1	4	1	2	4	5	1	4	1	1	2	1	5	4	4	4	1	4	1	4	4	2	1	1	1	4	1	4	4	5
	202	4		2	2	2	2	1	1	1	4	4	2	4	3	2	4	1	5	4	4	2	5	2	2	1	4	1	4	5	5	3	4	2	4	1	4	5	1	4	3	4	1	1	5	4	1	4	4
	203	4		5	5	4	6	5	2	1	4	1	4	4	4	5	4	4	1	2	5	1	4	1	1	1	5	5	2	1	6	3	1	2	1	5	4	4	1	4	2	4	3	1	5	1	4	4	4
	204	4		4	5	2	4	4	3	5	4	4	2	2	4	2	4	1	2	2	5	5	4	1	2	4	4	1	3	4	1	4	4	6	2	3	2	1	1	4	5	1	4	1	4	1	4	4	2
	205	4		2	1	4	4	2	2	1	2	2	4	3	2	5	4	2	4	5	2	5	4	2	4	1	4	4	5	6	4	2	2	1	1	2	4	4	1	5	1	4	4	5	4	4	1	1	2
	206	4		1	5	1	3	3	4	4	1	4	1	4	4	1	1	2	2	2	5	2	2	2	2	2	4	5	1	1	4	1	5	1	4	1	2	4	1	2	2	4	4	4	2	4	4	2	2
	207	4		3	2	4	4	1	4	4	2	4	2	1	1	4	5	4	5	4	2	4	2	4	1	5	5	5	5	1	1	1	3	1	1	4	1	1	4	3	5	2	6	2	2	4	1	5	4
	208	4		5	2	2	4	4	4	4	1	2	2	4	2	1	4	2	1	4	2	4	2	4	5	4	1	1	1	5	4	2	4	4	4	2	4	5	5	1	2	5	2	4	1	4	4	5	1
	209	4		4	1	4	5	2	1	5	2	1	6	1	5	4	1	1	2	4	1	3	2	2	4	2	5	4	4	4	5	4	1	6	4	4	5	1	4	4	4	3	2	2	2	5	5	1	2
	210	4		4	4	1	4	4	4	2	2	1	6	4	4	1	2	2	4	4	2	4	5	1	4	5	2	5	4	5	4	5	2	4	2	5	1	2	4	2	2	1	4	2	4	1	1	2	2
	211	4		1	4	1	4	2	6	5	5	3	4	4	4	5	4	1	4	2	4	6	2	1	6	4	2	4	2	4	1	5	1	2	2	4	1	2	1	1	4	2	5	4	1	1	1	2	5
	212	4		1	5	1	4	4	5	1	6	4	4	5	1	2	1	1	5	2	4	1	4	4	4	4	2	3	6	5	4	1	4	1	1	3	4	1	1	3	1	5	2	4	2	4	1	1	4
	213	4		3	4	1	1	4	5	4	2	2	5	2	1	4	2	1	4	1	1	6	4	5	6	5	2	4	1	1	2	5	4	4	6	2	4	2	2	1	4	4	1	1	3	4	4	2	5
	214	4		4	2	1	2	1	5	1	4	2	4	5	4	5	3	1	4	4	1	2	4	2	1	3	1	4	2	2	2	2	4	1	6	2	1	1	4	5	1	1	2	6	1	4	2	5	4
	215	4		1	2	5	4	2	4	4	4	6	4	3	2	4	5	5	5	1	2	4	1	1	4	4	1	2	2	4	5	5	2	4	5	4	3	5	4	1	4	1	2	1	4	5	1	4	2
	216	4		4	5	2	4	2	2	5	1	5	2	5	5	4	4	2	4	2	2	4	1	1	2	5	4	4	3	4	1	2	4	4	1	4	1	4	4	1	5	1	4	3	5	4	5	4	1
	217	4		2	2	4	5	2	5	6	4	5	1	5	4	5	4	4	4	6	2	4	3	4	1	3	1	1	4	1	4	4	5	6	4	2	1	1	4	4	4	5	5	2	4	2	4	2	4
	218	4		1	2	4	5	1	2	2	2	5	1	2	1	5	2	4	6	4	4	4	1	5	4	2	3	2	2	4	4	2	2	1	4	1	5	4	4	4	2	2	2	4	5	3	5	2	6
	219	4		2	5	1	5	1	5	4	5	5	5	2	1	2	3	4	3	4	1	2	5	1	1	4	2	5	1	4	2	5	4	4	1	2	4	2	1	5	2	4	1	4	4	5	1	4	4
	220	4		3	4	1	1	1	2	1	1	4	1	1	4	1	1	1	2	5	4	1	4	4	4	1	5	1	5	6	4	2	1	1	5	2	5	4	4	1	5	4	1	1	2	2	4	4	4
	221	4		2	2	2	4	5	5	1	4	5	2	4	3	4	5	5	1	4	1	5	1	1	1	4	5	4	2	5	2	2	3	4	5	2	1	1	4	1	4	5	6	2	4	4	1	2	4
	222	4		4	4	2	2	2	4	2	1	4	5	4	1	4	4	4	2	5	4	5	5	2	1	4	5	2	5	1	4	4	5	4	3	5	4	6	3	2	4	3	2	2	2	4	1	1	2
	223	4		1	5	4	5	4	4	4	1	5	2	2	1	3	5	1	2	5	1	1	2	4	1	5	4	4	4	1	5	2	4	1	4	4	4	1	1	1	5	2	1	1	1	1	3	3	1
	224	4		4	2	2	1	5	1	2	6	4	4	1	1	2	5	4	4	2	4	5	4	5	2	1	2	5	4	2	4	5	3	1	2	1	6	4	1	5	1	3	1	1	5	1	4	1	1
	225	4		5	4	5	1	4	4	1	3	4	1	5	2	3	5	1	6	1	3	1	1	1	1	4	2	1	2	4	5	4	2	4	5	4	4	4	4	1	2	5	2	4	1	5	1	1	4
	226	4		5	1	1	1	4	4	6	2	2	1	4	4	6	1	1	4	4	4	4	5	3	4	3	1	2	4	2	5	2	5	6	1	2	2	1	5	4	4	2	4	4	4	2	2	2	4
	227	4		2	4	5	1	1	4	1	4	2	3	5	2	6	3	5	4	5	6	1	6	2	4	5	4	5	1	5	1	5	4	4	5	2	1	4	1	2	4	4	4	1	4	4	4	1	3
	228	4		4	1	2	2	1	2	4	1	4	1	4	6	5	2	1	1	2	4	4	2	1	2	2	1	6	4	5	5	1	1	3	6	1	2	1	5	2	3	4	2	2	1	6	2	4	4
	229	4		5	6	4	4	1	2	1	4	1	4	1	1	6	5	4	2	1	4	1	2	5	1	2	3	4	5	2	1	1	4	4	1	5	2	4	1	2	2	1	6	4	2	5	2	1	1
	230	4		4	4	4	4	4	4	4	2	4	5	4	4	5	4	2	5	5	2	1	1	5	2	1	4	4	1	1	5	5	1	4	2	4	1	2	2	5	6	1	1	3	5	2	5	4	1
	231	4		1	5	4	4	5	1	2	4	5	2	4	5	2	4	4	1	5	2	1	1	4	4	6	4	5	4	4	1	4	1	1	2	5	4	5	4	4	4	2	1	2	2	4	1	6	2
	232	4		1	1	1	3	5	2	2	4	2	4	1	1	4	2	2	2	1	3	4	4	5	4	4	5	5	4	4	4	1	4	2	4	2	4	2	5	5	2	5	2	1	1	2	1	1	5
	233	4		4	5	1	4	3	4	5	2	6	5	1	5	2	2	5	2	4	1	2	1	4	1	5	4	5	5	4	4	4	5	4	5	6	5	2	2	1	4	5	2	5	6	1	2	4	5
	234	4		1	5	1	2	2	4	4	5	2	2	4	1	4	1	4	3	1	4	5	1	1	3	2	2	4	2	4	1	4	1	4	2	2	2	4	1	1	2	2	4	2	1	1	5	4	1
	235	4		4	2	4	1	2	2	1	2	6	1	4	5	4	5	4	4	2	1	4	5	5	4	5	2	1	4	1	4	5	4	3	4	4	4	2	1	1	2	1	5	5	4	4	5	1	4
	236	4		5	4	2	5	2	4	6	1	2	4	4	4	5	4	2	5	2	2	4	6	1	2	5	5	3	4	4	1	1	2	4	2	4	1	5	4	1	4	2	2	4	2	5	2	1	4
	237	4		1	2	1	5	1	2	4	4	4	1	1	3	5	1	2	4	1	2	1	2	2	1	4	1	5	1	2	5	5	5	2	1	1	1	4	5	2	4	1	5	4	5	1	2	1	2
	238	4		4	5	1	4	4	1	4	1	2	5	4	1	6	1	4	5	1	2	2	4	1	2	1	4	1	2	1	1	4	4	2	4	1	4	2	2	5	4	4	4	1	1	6	4	1	4
	239	4		4	6	5	2	2	1	3	1	2	4	2	2	4	4	2	5	4	4	2	2	4	2	5	1	5	5	4	4	4	2	5	1	1	4	2	5	5	1	4	5	1	3	4	4	4	6
	240	4		2	2	4	4	2	4	1	1	1	3	5	3	4	1	1	1	1	2	1	1	5	4	4	4	2	4	4	6	5	6	4	4	1	1	2	5	4	2	1	5	6	1	5	2	4	6
	241	4		2	5	5	4	5	4	2	1	2	2	3	1	4	4	1	2	3	4	1	1	4	5	4	4	2	1	2	2	1	4	1	5	3	1	4	5	2	1	4	1	2	1	1	5	1	3
	242	4		2	4	5	2	4	4	3	1	5	3	3	1	2	5	4	2	1	4	2	4	2	1	5	5	2	2	1	2	1	2	2	4	2	4	4	4	4	4	4	4	1	2	1	4	4	1
	243	4		4	4	1	1	4	1	4	1	4	4	2	6	4	4	5	4	4	5	4	5	4	4	5	4	3	4	5	4	4	1	2	1	1	4	1	1	2	5	3	4	5	4	2	1	1	1
	244	4		4	2	4	1	1	4	5	4	3	6	3	2	1	4	4	5	2	1	1	2	1	4	4	4	4	5	4	1	3	2	6	2	5	2	4	2	5	5	2	2	2	4	6	5	4	1
	245	4		1	2	1	4	5	1	1	1	2	1	4	4	4	2	1	2	4	1	1	4	1	2	4	3	1	4	1	3	5	3	3	4	4	1	2	4	1	4	1	5	2	4	4	4	1	4
	246	4		4	1	2	4	2	4	3	4	1	4	1	4	1	2	1	1	1	5	4	4	6	4	1	5	4	2	2	1	2	1	4	1	1	1	5	5	3	2	2	5	4	3	4	1	4	5
	247	4		4	1	2	1	1	4	2	4	2	4	2	6	4	5	2	4	1	3	4	2	2	2	4	5	4	2	2	1	3	5	1	5	2	5	4	2	4	4	1	1	1	4	4	1	4	5
	248	4		4	5	1	3	1	1	2	5	2	4	4	2	2	4	2	4	1	2	2	4	2	1	5	2	2	5	4	2	4	4	2	5	2	2	4	1	4	1	5	6	4	5	4	1	4	1
	249	4		2	1	3	4	6	5	1	5	1	4	1	4	5	2	3	1	2	1	1	4	2	1	5	4	1	5	4	4	5	2	1	5	2	1	1	2	5	4	2	4	4	1	1	3	1	5
	250	4		2	1	5	3	2	1	2	1	4	1	3	2	4	4	3	4	3	5	4	1	4	4	3	4	1	4	5	2	4	5	4	1	5	2	2	1	5	4	1	5	4	1	4	1	1	2
	251	4		4	3	1	2	4	1	4	2	2	2	2	3	5	3	2	5	1	3	3	3	2	1	4	3	6	4	2	1	1	3	5	2	2	3	5	4	4	6	2	1	4	5	1	1	2	2
	252	4		4	4	2	1	5	2	4	1	3	1	4	3	1	1	2	5	5	5	4	5	1	1	4	2	2	1	4	2	4	1	2	2	2	4	4	4	3	4	2	2	1	4	5	4	2	4
	253	4		4	6	1	3	4	1	2	2	4	1	4	1	5	5	1	2	1	4	2	2	3	5	4	2	6	4	4	4	5	2	4	1	4	1	1	1	4	2	2	4	4	1	4	4	4	4
	254	4		1	3	1	4	4	4	5	2	2	4	2	4	1	2	4	1	5	5	2	1	2	2	4	1	4	4	4	2	1	1	4	4	1	1	2	1	2	2	1	1	4	2	1	1	2	1
	255	4		6	4	5	1	1	4	6	5	4	4	1	5	3	2	4	1	4	1	2	1	1	4	5	1	2	5	1	3	3	4	2	4	2	1	5	1	2	2	5	4	1	1	1	2	2	4
	256	4		5	4	4	1	1	2	1	1	3	1	5	4	1	1	1	4	4	4	4	2	2	1	4	2	1	4	1	5	4	1	1	4	2	2	1	4	5	4	1	4	5	4	4	1	5	3
	257	4		1	5	4	2	4	4	2	4	4	1	5	2	4	4	4	3	3	5	1	1	1	2	1	1	1	1	4	1	4	4	1	4	1	4	5	5	1	5	4	4	4	4	2	1	4	1
	258	5		5	4	2	1	2	4	1	4	1	2	4	4	4	2	4	3	5	2	1	1	1	1	5	5	5	4	1	6	4	4	3	5	5	4	2	4	1	4	1	6	4	4	4	5	5	2
	259	5		1	2	5	1	2	1	4	5	4	4	2	4	5	4	4	1	5	2	1	1	2	5	5	1	4	1	3	4	2	4	1	1	4	1	2	2	1	4	4	1	5	3	6	4	5	5
	260	5		1	1	2	1	4	1	5	1	1	5	3	1	5	4	5	5	5	1	4	2	5	4	2	1	4	4	1	6	1	1	6	4	4	1	4	5	1	1	4	1	4	3	1	5	2	5
	261	5		1	1	4	1	2	2	1	1	1	4	4	2	4	4	4	6	5	1	2	2	6	2	5	4	4	2	3	4	4	3	4	4	1	2	4	1	1	4	1	5	1	5	5	6	2	6
	262	5		2	2	1	4	4	1	4	5	5	4	2	4	2	1	2	5	4	3	4	5	3	5	4	1	3	4	1	4	4	1	2	4	4	5	2	4	2	1	1	5	4	4	1	4	5	1
	263	5		4	1	1	5	1	2	5	4	5	5	4	2	4	1	5	2	1	5	1	1	5	1	4	5	1	4	6	1	2	4	2	4	2	4	2	2	4	5	4	2	4	2	4	2	1	4
	264	5		3	2	5	2	5	4	5	4	2	1	1	2	4	4	4	4	2	4	5	4	4	2	4	2	2	2	6	6	1	3	5	4	5	4	2	5	2	1	4	1	4	4	2	4	1	4
	265	5		2	3	1	2	2	4	4	2	1	5	2	1	4	4	2	1	1	4	5	4	2	4	4	4	5	1	2	3	3	1	4	1	2	1	4	5	5	4	3	2	4	2	4	2	4	4
	266	5		4	4	6	2	4	4	4	4	2	1	4	1	1	5	4	2	2	6	4	1	4	5	5	1	4	2	1	4	4	2	5	6	2	4	5	2	1	4	2	3	1	2	1	4	5	4
	267	5		1	4	1	1	4	4	2	5	2	2	1	2	4	2	1	2	1	5	4	4	4	2	4	2	1	1	2	4	4	5	4	2	1	2	4	2	4	5	4	5	5	4	1	2	4	5
	268	5		4	4	4	1	1	4	3	2	4	5	4	4	2	3	2	5	2	1	4	6	5	1	2	1	1	2	5	5	1	2	3	2	1	4	1	1	1	1	1	4	4	5	1	1	1	2
	269	5		2	5	2	1	3	2	4	4	5	5	4	5	2	5	5	1	6	1	4	5	1	4	1	1	5	4	5	1	4	3	2	2	4	3	5	4	3	5	5	2	5	5	1	4	4	5
	270	5		5	2	5	4	1	2	4	4	5	4	5	2	5	1	4	2	1	3	1	1	1	4	1	2	5	5	4	4	4	5	4	4	5	5	5	2	2	1	4	1	5	4	4	4	4	4
	271	5		4	2	4	4	4	2	4	1	4	5	2	2	1	2	5	1	1	4	1	2	4	5	1	4	1	1	1	4	2	2	5	2	1	4	6	4	5	1	2	4	5	2	4	1	4	1
	272	5		2	2	4	4	6	4	4	1	2	4	6	4	1	6	5	1	2	4	2	2	2	1	5	5	1	2	2	4	1	5	5	2	1	4	2	5	1	1	4	4	2	4	1	2	1	2
	273	5		2	1	1	4	4	4	1	4	1	1	2	1	1	4	1	5	5	1	3	5	1	2	4	5	3	4	4	4	4	5	1	5	5	5	1	4	4	4	4	5	1	1	4	1	5	1
	274	5		1	5	2	2	5	2	1	4	1	2	1	4	4	5	5	2	4	2	2	1	4	6	4	5	4	4	4	4	4	5	5	1	4	1	6	5	4	4	2	1	4	5	1	4	4	2
	275	5		2	4	1	5	2	4	1	2	2	3	2	1	1	2	1	1	5	5	1	2	4	1	5	4	5	4	2	1	2	5	1	1	3	2	5	3	5	1	1	4	1	5	4	5	4	3
	276	5		4	4	4	2	2	4	6	4	3	5	1	2	2	1	1	5	1	1	5	5	2	5	4	1	5	1	2	1	5	4	5	5	4	1	4	2	1	6	5	1	4	5	2	2	5	2
	277	5		4	5	2	5	1	2	4	5	4	4	3	2	1	4	2	3	1	4	4	4	1	4	3	2	3	2	4	2	2	1	5	2	5	1	1	4	3	2	4	1	2	1	1	5	2	4
	278	5		4	4	4	2	1	5	3	4	5	4	1	2	4	2	3	3	1	2	1	3	4	2	1	2	1	2	1	2	3	4	5	4	2	1	4	1	4	5	1	2	1	4	2	1	5	1
	279	5		4	1	4	5	1	2	4	5	4	2	5	1	2	5	2	4	4	5	5	4	2	5	2	1	5	2	3	4	2	5	4	1	5	5	2	5	2	4	1	2	1	1	5	3	2	4
	280	5		2	4	2	4	4	3	2	1	4	5	1	2	2	4	2	1	1	1	4	1	3	4	4	2	2	1	4	6	3	4	4	2	4	4	2	4	2	2	2	4	2	4	4	5	5	4
	281	5		4	4	1	5	1	2	5	1	1	5	2	1	2	1	1	2	4	4	1	2	1	1	4	2	2	4	5	4	2	4	1	1	5	1	4	1	5	2	2	5	4	4	5	5	1	6
	282	5		4	4	2	6	4	4	5	3	1	6	4	4	4	1	1	2	5	1	4	4	4	1	4	1	5	2	5	4	5	3	4	5	4	5	1	5	1	5	4	4	4	5	3	4	1	1
	283	5		1	2	6	1	4	4	4	4	1	1	1	5	1	5	3	4	5	1	4	4	3	3	1	6	4	1	4	4	1	5	2	2	3	5	5	6	2	1	4	3	2	1	3	1	1	4
	284	5		2	6	4	4	5	2	1	2	2	4	2	5	4	4	2	6	5	6	5	2	4	5	1	5	1	5	4	2	4	1	1	1	1	2	1	2	2	4	4	5	2	2	1	4	4	1
	285	5		1	4	4	4	3	4	4	4	5	1	2	5	2	4	5	4	2	5	1	3	2	2	2	4	4	4	4	3	1	1	3	4	2	4	2	4	2	4	4	1	2	2	5	5	4	2
	286	5		2	1	4	1	5	4	6	1	2	1	1	2	2	5	4	4	4	2	4	3	4	1	3	1	4	4	1	5	2	1	4	5	2	1	2	2	2	1	5	4	5	5	5	5	1	1
	287	5		5	1	1	2	5	1	1	2	5	1	3	1	5	5	4	5	2	5	4	4	4	3	4	1	2	1	2	2	4	3	1	1	4	5	2	5	1	1	3	4	5	1	2	2	4	4
	288	5		1	2	1	5	2	2	2	3	1	1	4	4	4	4	4	1	1	4	1	1	4	2	3	5	4	4	4	5	4	1	2	4	5	6	5	2	1	2	4	1	4	2	2	2	4	6
	289	5		2	4	3	1	5	1	1	4	1	4	2	4	3	1	6	1	4	4	4	3	1	4	2	2	4	4	5	6	1	4	2	4	3	1	1	1	2	4	4	4	4	1	4	4	1	5
	290	5		1	1	5	2	2	4	5	5	1	4	5	2	1	4	2	4	5	5	4	1	4	1	1	2	2	4	4	1	2	5	1	4	2	3	5	4	4	4	5	1	5	2	2	3	4	2
	291	5		2	4	3	4	1	5	2	3	4	1	5	1	4	1	1	2	4	1	3	4	4	5	4	1	2	2	5	5	4	2	1	4	4	6	6	4	1	4	4	4	1	4	1	2	5	1
	292	5		1	5	2	4	2	2	5	1	1	5	6	2	1	4	1	4	5	2	1	2	4	5	3	2	5	4	4	5	2	1	2	4	2	1	4	1	5	1	5	2	5	2	3	5	3	2
	293	5		5	4	4	5	4	1	5	1	4	2	4	3	3	5	1	1	4	4	4	4	4	1	1	1	5	2	1	1	4	2	2	4	1	4	4	2	1	4	1	2	5	4	4	4	4	2
	294	5		2	1	5	2	4	1	4	2	2	4	4	4	5	2	5	1	4	4	1	4	2	2	3	2	1	4	4	3	4	4	1	1	2	4	1	5	1	1	2	2	4	1	1	1	1	2
	295	6		4	5	1	2	1	1	1	1	4	4	4	2	2	2	5	1	1	2	1	6	1	5	2	4	4	4	2	1	4	1	1	3	4	2	5	4	1	5	3	2	1	1	4	1	1	4
	296	6		1	5	4	4	1	4	4	1	1	1	4	4	5	1	4	1	1	4	4	5	1	4	5	1	4	1	4	4	5	1	1	6	1	5	5	1	2	4	4	1	4	5	1	4	3	1
	297	6		1	4	1	2	2	4	5	5	4	1	4	4	6	4	1	1	1	2	2	5	2	5	2	1	2	3	2	4	1	4	1	2	2	2	4	4	2	4	1	4	2	4	2	4	3	2
	298	6		4	5	2	4	1	1	1	1	1	1	1	5	4	4	1	4	4	1	4	4	2	3	4	2	5	2	2	2	1	1	5	4	2	3	2	4	4	4	4	2	5	4	1	1	2	5
	299	6		1	3	3	2	1	4	1	1	4	4	1	2	4	1	1	1	4	2	1	2	1	4	4	1	2	3	5	1	2	2	1	2	1	4	2	5	5	5	4	1	1	4	5	4	4	5
	300	6		4	4	3	2	4	1	4	4	4	2	4	1	6	5	1	4	5	2	4	6	1	2	5	3	6	1	1	1	2	2	1	1	1	1	3	2	5	6	2	5	1	1	4	2	2	2
Wang et al. 2016	1	1		1	4	4	2	2	6	5	2	5	1	4	3	4	2	5	1	2	1	1	4	4	1	4	5	5	4	5	4	2	5	4	4	1	1	1	2	2	4	1	1	1	2	5	4	4	2
	2	1		2	2	4	4	1	2	4	1	4	1	1	2	3	2	1	5	5	4	2	4	1	2	4	2	3	1	4	4	4	1	5	4	1	1	5	5	4	4	4	1	1	4	5	5	4	4
	3	1		4	4	4	5	5	1	3	4	1	4	2	1	2	2	2	4	1	1	2	6	4	4	4	2	1	4	1	1	1	4	4	5	4	4	1	2	3	1	1	2	4	2	5	4	2	1
	4	1		4	1	4	4	4	6	2	5	6	2	1	1	1	4	6	1	1	3	1	3	4	1	4	4	2	1	3	2	1	2	4	6	2	2	2	4	1	1	1	4	3	5	1	5	2	5
	5	1		2	2	4	2	3	4	4	2	6	6	4	1	4	1	1	2	1	4	2	1	1	4	4	4	4	1	1	2	5	5	2	3	5	3	5	1	4	4	2	2	1	4	4	1	4	4
	6	1		2	1	5	1	5	1	1	5	1	2	4	1	3	1	1	2	1	4	4	2	4	5	2	5	1	5	4	5	2	2	1	4	5	2	2	2	2	2	2	4	2	1	4	4	5	1
	7	1		5	4	2	2	2	3	4	6	2	3	5	1	1	1	1	1	1	4	2	4	1	4	1	4	1	4	1	4	1	4	1	5	1	1	2	4	4	5	5	2	4	1	1	4	3	2
	8	1		2	4	4	5	4	4	4	2	4	1	1	2	2	4	4	1	2	3	5	1	5	4	3	6	4	1	2	1	1	4	1	1	3	1	5	1	1	1	5	4	5	3	2	2	5	5
	9	1		4	2	2	3	3	4	5	5	5	4	1	3	2	5	4	2	2	1	1	4	1	4	5	5	1	2	1	4	4	6	2	4	4	2	4	4	4	4	2	4	4	5	1	4	1	4
	10	1		2	3	4	2	1	5	4	1	2	1	4	5	2	2	5	5	5	4	5	5	1	4	6	5	2	1	4	5	6	5	1	4	2	2	3	4	1	1	1	1	4	1	5	5	4	5
	11	1		2	1	1	1	5	4	1	3	2	2	4	2	6	4	1	2	2	1	1	4	1	4	2	4	1	3	1	6	1	1	1	4	4	5	5	1	1	4	4	4	5	1	1	5	4	3
	12	1		2	2	5	4	2	2	5	4	1	4	4	4	6	6	3	1	1	2	4	4	4	4	1	1	5	3	1	4	5	3	2	1	4	2	1	4	5	2	4	1	4	4	4	2	4	4
	13	1		1	5	4	4	1	4	2	4	1	1	4	2	1	4	4	5	2	4	5	3	1	1	1	2	5	2	4	2	1	5	4	5	1	4	5	1	1	1	5	3	4	2	6	3	1	5
	14	1		4	4	4	5	5	1	2	5	4	4	4	1	4	4	4	4	3	1	4	1	1	5	4	5	5	6	1	5	2	5	1	1	2	2	1	4	5	2	1	4	1	4	2	1	2	5
	15	1		6	4	4	1	1	1	2	1	1	1	5	1	6	4	5	5	5	6	2	1	5	1	4	1	2	4	2	2	2	4	6	1	3	2	4	4	1	4	4	2	1	5	6	4	4	5
	16	1		4	2	1	4	4	4	1	2	4	4	3	4	4	1	4	5	4	4	4	5	5	3	2	4	5	5	2	6	4	4	2	3	4	2	4	1	2	1	4	5	1	1	2	2	2	2
	17	1		3	4	4	4	1	1	1	4	4	1	2	6	2	1	1	1	2	1	1	5	1	4	4	4	1	4	4	5	2	4	4	1	2	5	4	2	2	1	4	1	4	4	1	4	5	4
	18	1		1	2	4	1	4	5	1	5	5	3	6	6	4	4	1	4	5	1	4	3	1	1	4	2	2	3	1	1	1	2	5	1	1	2	4	5	4	5	4	1	5	6	1	4	4	2
	19	1		5	3	1	1	2	3	4	4	1	4	4	4	2	1	5	2	2	2	4	1	4	1	4	2	2	6	1	3	2	1	4	2	4	5	1	1	2	1	4	4	2	4	1	1	4	1
	20	1		4	4	1	5	4	2	4	1	4	2	2	3	5	4	1	1	4	6	1	5	4	2	4	1	2	1	2	1	4	1	1	4	4	1	1	1	1	4	5	4	2	4	1	1	4	4
	21	1		2	5	4	5	4	2	4	1	1	3	2	1	4	5	2	1	1	1	5	2	4	3	4	2	3	1	4	1	2	4	1	4	5	1	4	2	4	2	1	1	1	1	5	1	4	1
	22	1		3	2	1	2	2	6	1	4	1	2	1	2	1	2	1	2	4	1	2	2	2	2	1	1	4	1	4	5	5	5	1	4	1	2	2	2	4	4	4	4	3	5	5	4	4	1
	23	1		4	2	2	1	4	1	4	4	5	5	4	4	1	5	5	1	1	5	1	1	5	1	3	1	5	5	4	1	3	6	1	4	4	4	5	5	5	5	1	1	4	2	4	5	5	2
	24	1		2	1	2	4	1	2	4	2	1	6	2	1	5	5	5	1	5	1	4	1	5	1	2	1	2	4	4	3	4	1	5	2	3	1	1	2	2	4	2	1	4	4	2	5	2	2
	25	1		2	4	5	2	4	4	1	2	2	2	4	4	4	1	5	4	4	1	4	5	6	4	5	4	3	1	4	1	1	5	2	1	4	2	5	2	2	1	4	2	1	1	1	1	1	4
	26	1		1	1	4	5	4	4	3	4	5	1	2	4	4	4	4	5	5	1	4	4	4	4	2	2	1	1	5	5	1	5	4	2	6	5	5	4	4	6	2	4	2	3	2	5	2	6
	27	1		4	5	5	6	1	5	2	4	5	1	1	1	5	3	4	5	6	1	2	4	3	1	4	4	4	2	1	5	2	1	1	5	2	2	4	1	5	5	4	5	4	2	2	4	4	2
	28	1		4	2	5	5	4	5	4	4	4	4	4	2	1	2	5	2	4	2	4	2	5	2	4	5	4	4	2	2	4	4	1	1	4	2	1	1	5	6	4	4	1	1	2	4	1	4
	29	1		1	1	3	1	4	5	2	1	1	2	4	4	3	2	4	4	4	2	1	1	1	1	1	1	1	2	4	4	2	4	5	4	2	5	1	4	5	4	2	5	4	1	4	2	2	1
	30	1		3	4	2	2	3	2	4	2	1	6	2	5	4	5	2	4	5	5	1	4	3	4	2	5	2	4	4	2	5	6	5	3	4	1	1	5	1	4	1	5	5	1	1	2	5	2
	31	1		4	5	4	1	5	4	3	4	4	2	1	5	4	3	5	4	1	1	4	1	2	4	2	4	2	2	5	6	4	1	1	4	4	5	1	2	4	5	4	1	4	1	1	4	4	4
	32	1		4	4	2	4	2	3	1	4	2	1	2	4	2	1	3	2	2	6	2	2	1	2	4	2	2	1	1	4	4	5	5	4	4	4	4	5	2	5	2	4	2	2	2	4	1	1
	33	1		4	5	4	1	5	2	5	1	5	3	2	2	2	1	6	4	4	1	4	1	2	5	4	1	4	4	4	5	6	3	2	1	2	2	5	2	1	1	1	4	5	1	4	5	4	4
	34	1		4	1	2	2	6	1	4	2	1	5	2	1	1	2	4	6	1	4	4	1	4	2	5	4	5	2	4	4	2	5	4	2	4	4	4	1	5	2	3	4	1	4	5	2	4	4
	35	1		3	4	2	4	2	3	2	2	2	5	1	2	4	5	4	1	2	2	1	2	5	4	4	5	1	2	6	1	2	4	4	4	5	2	2	6	2	3	2	4	4	4	4	4	1	4
	36	1		4	4	1	1	4	1	1	1	1	4	2	1	4	5	2	5	1	4	4	5	5	2	1	4	5	1	2	2	2	4	1	2	2	1	4	4	1	3	1	4	4	2	4	1	4	5
	37	1		4	5	3	5	4	4	4	1	6	2	2	4	5	4	5	5	5	2	1	1	3	2	2	4	4	4	4	5	3	1	6	4	1	4	2	4	1	4	1	4	2	4	5	5	1	2
	38	1		1	4	4	2	4	6	4	6	2	6	1	1	2	5	4	2	1	4	1	1	3	4	5	4	1	1	5	4	5	1	5	3	5	5	2	5	1	6	1	4	1	1	5	1	2	6
	39	1		2	4	1	4	1	4	1	1	3	5	5	2	4	3	1	1	5	1	5	3	2	2	5	4	5	1	2	1	4	2	4	5	2	4	3	2	2	4	1	1	5	1	5	1	5	2
	40	1		2	5	4	4	2	1	5	5	4	1	2	4	4	1	1	4	4	1	1	1	2	1	2	5	3	1	2	4	1	1	4	1	1	1	2	5	1	4	5	4	5	1	1	2	2	4
	41	1		4	4	1	1	3	1	4	1	2	4	4	2	1	6	1	2	1	3	5	4	5	1	5	5	5	1	1	4	2	2	1	1	1	4	3	3	6	5	2	2	4	1	4	4	1	4
	42	1		2	1	4	5	4	4	4	4	5	1	1	1	2	4	1	4	1	5	2	2	5	2	4	2	2	1	5	2	4	1	4	2	5	1	1	2	2	1	1	2	1	1	1	1	2	5
	43	1		3	1	3	5	1	5	1	5	2	4	1	5	5	4	1	1	4	4	1	4	4	1	3	1	4	2	5	4	2	5	4	4	5	1	5	2	4	1	1	4	4	4	4	4	2	4
	44	1		4	2	3	4	4	4	1	4	6	4	2	5	5	4	4	4	2	4	4	4	4	6	5	1	1	1	2	4	2	4	5	2	2	4	1	3	2	1	5	2	5	1	1	5	1	5
	45	1		1	4	2	1	4	1	2	2	4	1	6	2	1	4	5	5	2	2	1	5	4	2	1	1	1	4	4	4	4	4	2	1	5	4	1	1	4	5	4	4	3	4	4	2	4	4
	46	1		5	1	5	2	4	4	2	1	5	2	5	5	1	1	4	5	2	5	1	2	5	3	2	3	1	4	2	1	5	4	1	4	4	4	1	4	2	4	6	5	4	2	2	3	2	4
	47	1		4	4	2	2	5	3	4	2	2	4	1	4	4	4	4	1	4	1	1	2	4	4	4	4	2	2	2	4	5	1	1	2	4	5	4	4	4	2	5	6	1	5	1	1	4	4
	48	1		4	4	5	4	5	6	4	4	1	4	2	1	4	2	4	5	2	2	5	1	4	5	4	4	1	4	4	4	5	5	5	5	6	2	2	2	2	1	4	1	4	1	1	1	6	4
	49	1		1	5	4	2	1	2	2	1	2	5	1	1	1	4	2	3	1	1	1	1	5	1	6	1	1	4	5	5	4	5	4	1	4	4	3	4	3	1	5	4	5	1	1	1	2	5
	50	1		4	1	5	4	1	2	4	4	2	2	3	3	1	4	5	4	2	1	2	2	4	1	2	6	1	4	2	1	4	4	4	1	4	1	2	5	4	2	1	2	5	3	1	2	4	5
	51	1		1	2	4	3	2	1	1	4	2	1	4	4	4	4	6	4	4	1	2	5	1	1	4	6	4	1	4	4	2	2	2	5	4	2	1	4	4	1	1	2	2	3	5	2	2	1
	52	1		4	2	2	5	2	4	4	4	3	4	2	2	4	4	4	6	2	1	6	5	2	2	1	1	2	5	1	1	4	2	2	5	1	5	1	4	1	5	5	4	1	1	2	5	5	2
	53	1		4	3	2	4	2	1	1	2	2	4	3	1	3	4	2	5	4	1	1	1	4	2	1	5	4	2	2	2	2	4	3	4	2	5	2	4	2	2	4	2	4	1	5	5	3	5
	54	1		4	3	3	1	4	4	4	2	4	1	3	4	3	4	6	1	4	4	4	4	5	1	2	1	1	1	4	3	1	1	5	2	2	2	1	2	5	1	2	4	1	3	1	6	3	1
	55	1		2	5	2	5	2	4	4	1	5	1	5	4	2	2	4	4	6	2	1	4	1	4	5	5	4	4	5	1	2	4	5	4	2	4	4	3	5	5	5	2	1	4	4	5	3	5
	56	1		1	5	4	1	6	1	1	4	6	1	1	5	4	5	4	4	5	1	2	5	1	4	5	1	5	2	5	1	1	2	1	4	2	2	4	2	1	4	2	1	5	4	4	4	1	4
	57	1		1	3	4	1	3	4	1	1	1	5	1	4	3	4	2	1	4	2	4	1	6	1	4	2	4	4	4	4	5	4	2	4	4	5	2	4	4	5	1	1	5	2	2	6	2	2
	58	2		1	3	1	4	5	1	2	2	5	5	2	3	4	2	4	1	4	1	4	4	1	2	4	6	5	1	4	1	6	1	4	4	4	2	4	4	3	2	4	4	1	5	1	5	2	3
	59	2		4	2	4	1	4	2	1	4	1	2	5	1	1	6	2	5	1	1	1	4	5	1	2	4	4	4	1	3	2	1	3	4	1	1	4	1	5	1	4	1	1	1	2	1	4	2
	60	2		1	5	2	4	1	3	1	5	4	4	1	1	5	1	5	2	1	4	4	1	1	5	4	1	2	2	4	4	2	4	2	2	4	1	4	3	4	1	1	6	3	4	4	2	4	1
	61	2		2	1	5	2	1	5	4	5	2	4	2	4	5	2	5	1	6	4	4	4	3	5	1	4	4	4	4	4	2	4	4	5	1	4	4	4	3	4	2	4	3	4	2	1	2	2
	62	2		2	1	2	4	1	5	4	2	4	5	2	1	5	1	5	6	2	5	5	4	2	2	4	4	1	4	1	5	1	3	1	4	2	5	3	2	5	6	5	2	1	2	5	5	4	5
	63	2		1	4	2	1	2	2	4	3	4	2	1	4	5	4	2	4	4	5	5	4	4	4	4	5	1	3	2	1	2	1	6	5	4	4	1	4	1	5	5	4	1	5	4	2	4	4
	64	2		4	2	1	2	1	1	2	4	4	2	5	4	2	1	2	1	1	2	2	4	1	1	5	1	1	1	2	5	1	5	4	4	2	5	4	4	1	1	4	4	2	6	4	4	4	4
	65	2		4	1	1	5	1	1	4	4	1	4	1	1	1	2	2	1	6	5	1	4	4	1	4	1	5	3	4	4	4	4	5	4	1	4	1	4	4	2	4	1	2	4	4	1	2	4
	66	2		4	3	4	5	2	1	4	4	2	4	4	4	6	5	5	2	2	1	4	4	2	2	4	5	2	1	5	4	1	5	4	1	5	1	5	4	4	1	4	4	5	2	1	6	1	4
	67	2		4	2	1	1	1	4	1	2	1	3	3	2	3	2	1	5	1	2	4	1	4	4	4	4	1	4	2	4	3	2	4	2	5	1	4	1	5	4	4	4	2	6	4	5	4	2
	68	2		1	2	2	5	6	4	2	2	1	4	5	5	4	5	1	5	1	4	5	3	4	1	4	1	5	4	5	1	1	5	4	2	4	1	4	4	4	1	2	2	4	2	5	4	2	4
	69	2		2	4	4	4	4	2	1	2	4	5	5	4	5	6	2	1	4	2	4	2	2	5	4	5	5	1	1	5	1	5	5	4	1	3	3	1	2	2	4	2	3	4	4	2	1	1
	70	2		1	4	1	1	1	1	2	1	5	5	4	1	1	3	2	1	1	1	2	4	4	2	1	1	1	2	2	4	1	1	5	4	5	4	5	4	2	2	1	2	4	3	4	4	1	2
	71	2		4	2	4	3	2	2	1	2	5	5	4	1	6	2	5	2	2	4	1	1	5	6	1	4	2	2	6	2	2	5	2	4	1	1	4	4	5	1	4	2	6	4	4	1	2	3
	72	2		1	1	1	1	5	1	4	5	1	2	3	3	2	5	1	1	2	2	5	3	5	2	4	6	4	1	1	2	1	2	1	4	4	1	1	4	2	4	4	5	3	4	1	5	1	4
	73	2		1	2	5	2	1	4	2	1	1	1	4	1	4	1	2	3	1	1	1	2	5	3	4	4	5	1	4	4	4	4	4	1	1	2	2	4	5	2	1	2	1	3	1	3	4	1
	74	2		1	6	4	1	1	3	1	4	1	4	1	4	2	1	5	4	1	2	3	4	4	5	1	5	1	5	4	4	4	5	1	1	5	4	4	1	4	1	1	5	4	2	2	4	3	5
	75	2		6	1	1	4	1	1	4	4	5	1	1	5	1	5	4	5	4	3	2	1	1	1	1	6	1	4	2	1	5	4	1	4	4	1	4	1	4	2	1	1	3	1	1	5	1	1
	76	2		1	1	1	4	1	1	4	2	4	4	2	2	5	3	1	4	5	1	4	1	5	2	2	1	1	2	2	4	6	4	1	4	1	2	1	5	3	2	1	2	4	1	1	5	2	2
	77	2		1	1	1	4	4	4	1	1	4	4	5	4	5	1	6	2	1	4	4	2	2	5	6	1	4	2	1	2	4	4	2	5	4	2	4	2	4	1	2	2	3	1	1	1	4	1
	78	2		2	2	5	4	2	1	2	1	2	4	1	2	5	4	4	3	1	4	1	2	4	4	5	4	2	1	5	2	2	4	5	4	2	4	4	4	6	4	4	4	4	5	4	4	2	3
	79	2		4	4	1	2	4	5	3	5	5	1	2	4	1	5	1	2	6	2	4	1	2	6	1	2	1	1	2	4	1	4	2	3	4	1	1	1	2	4	4	5	2	1	2	5	6	4
	80	2		4	3	4	4	1	2	2	1	1	2	3	2	2	2	1	4	3	1	5	2	2	4	4	5	4	3	3	5	1	4	6	1	1	3	4	4	5	4	2	4	4	4	5	3	2	1
	81	2		1	4	6	4	1	6	4	2	5	1	4	4	5	1	5	1	4	4	4	4	3	4	5	1	2	1	1	1	4	1	4	1	2	4	4	2	5	2	2	1	2	4	2	5	4	1
	82	2		2	4	5	2	4	1	1	1	6	1	2	2	4	2	6	1	1	2	4	1	4	2	4	1	5	2	4	4	2	4	3	1	1	4	4	2	4	1	5	1	4	5	4	4	1	5
	83	2		4	2	4	4	5	5	2	2	1	5	5	4	2	1	1	1	1	2	4	4	1	1	5	1	4	1	3	4	5	2	4	3	1	1	2	4	2	5	4	3	4	4	2	5	5	6
	84	2		4	4	4	4	1	5	1	2	5	5	1	4	4	1	5	1	4	6	4	4	1	2	1	4	2	1	4	5	2	4	5	1	1	6	1	4	5	4	5	4	4	5	4	4	1	4
	85	2		1	4	3	1	1	3	2	1	1	5	1	5	4	6	6	4	1	2	1	4	5	4	5	5	4	5	5	6	2	4	2	2	2	5	4	4	2	2	2	2	4	4	2	1	1	5
	86	2		5	2	2	4	2	2	1	2	5	1	2	4	2	1	1	1	5	2	1	1	4	4	4	1	2	4	4	4	1	4	6	5	1	4	4	4	5	4	5	2	5	4	1	1	4	4
	87	2		3	4	5	4	6	2	1	2	3	1	5	1	2	4	5	2	4	4	3	5	1	4	4	4	3	2	1	4	3	4	5	1	2	2	5	1	4	3	4	2	5	5	5	4	2	4
	88	2		4	1	2	5	4	4	4	1	2	1	2	4	4	2	2	2	1	4	4	1	4	1	4	5	2	4	1	1	1	1	5	6	2	4	1	1	4	2	2	2	4	5	1	4	1	1
	89	2		2	2	1	5	2	1	4	5	5	2	4	2	5	2	1	2	4	1	4	2	4	2	1	5	1	4	5	4	5	4	2	2	4	1	4	1	5	4	2	2	1	4	1	1	1	4
	90	2		1	2	4	2	3	2	1	2	4	4	2	4	4	4	1	2	4	5	4	4	4	6	1	1	2	6	1	6	4	2	4	1	1	1	4	1	2	4	2	4	4	4	6	2	1	1
	91	2		1	1	4	4	1	5	5	1	5	4	2	4	5	1	4	4	2	4	2	1	4	1	5	6	1	2	1	4	2	5	1	4	4	1	3	4	1	4	4	4	1	2	1	5	2	1
	92	2		1	1	4	4	4	4	1	5	5	1	2	2	2	1	1	1	4	4	2	5	1	5	1	5	4	4	4	4	5	2	1	4	1	1	1	1	5	1	4	4	5	2	5	1	1	5
	93	2		4	4	4	4	1	1	4	5	4	1	1	6	1	2	2	5	2	4	6	2	2	2	4	4	1	2	2	2	1	1	5	5	1	4	3	1	1	2	1	4	4	5	5	2	4	2
	94	2		2	1	2	4	1	1	1	1	4	1	4	4	5	4	5	1	5	2	1	4	2	1	4	1	6	2	1	2	4	2	1	5	3	2	1	5	4	4	5	2	2	4	4	5	2	1
	95	2		2	4	4	2	6	1	1	2	2	1	2	4	1	4	1	2	1	1	5	2	2	2	2	4	1	6	2	1	3	4	2	5	1	1	5	2	1	2	1	4	2	5	5	5	3	4
	96	2		1	4	1	1	4	6	4	1	1	4	4	2	5	5	1	4	2	4	2	2	1	4	1	4	6	2	4	5	4	1	4	4	4	2	1	4	2	4	1	5	1	1	4	2	4	4
	97	2		4	1	4	4	1	1	5	4	1	2	2	6	5	5	4	5	6	3	1	4	6	5	1	1	4	2	1	1	5	3	5	1	5	2	1	4	4	4	1	6	6	2	2	1	4	4
	98	3		4	5	1	1	2	4	4	5	5	5	4	2	1	5	4	1	4	4	5	2	1	2	1	3	1	4	4	3	6	3	2	1	2	3	1	5	4	2	1	2	2	1	5	1	1	5
	99	3		4	4	2	6	1	2	4	1	5	2	4	4	1	4	1	2	5	4	2	4	4	4	5	5	1	4	3	4	1	4	3	2	1	4	1	4	6	4	4	5	1	4	1	1	1	4
	100	3		4	4	5	4	4	3	1	1	4	4	5	5	4	4	1	5	4	5	1	5	4	2	5	4	1	4	2	1	5	1	4	4	2	4	4	1	4	5	3	1	4	1	2	1	2	1
	101	3		1	1	4	2	4	1	4	2	2	4	4	4	1	1	5	1	4	4	4	6	1	4	1	1	3	1	5	4	2	5	2	4	4	2	4	3	1	1	4	2	4	1	4	4	4	5
	102	3		2	1	5	2	2	2	2	1	4	4	4	4	6	1	2	2	1	4	4	4	4	1	4	5	4	5	3	3	5	4	5	4	3	1	1	4	4	5	5	4	1	4	2	1	4	1
	103	3		1	6	1	1	1	2	4	2	3	2	1	2	1	4	1	1	2	4	2	1	4	2	4	2	4	3	5	5	4	2	3	1	1	1	4	2	5	2	4	5	1	3	1	1	1	4
	104	3		2	5	6	4	4	1	3	2	1	1	4	3	2	1	1	5	1	2	4	3	1	4	4	1	2	1	4	1	5	4	2	2	1	5	2	2	2	4	1	2	1	2	3	4	4	4
	105	3		2	4	3	5	4	5	5	4	5	1	4	5	2	4	4	4	3	1	4	2	5	1	1	4	4	4	1	2	4	5	2	1	5	2	2	3	1	1	2	5	1	3	5	6	5	4
	106	3		4	2	3	2	1	2	3	4	2	4	4	2	5	4	4	2	4	5	2	6	5	5	4	1	1	4	2	4	2	1	2	4	4	4	2	4	4	2	4	3	2	4	4	1	2	5
	107	3		2	6	1	2	3	1	5	6	3	4	4	2	4	5	4	6	5	4	2	1	2	2	5	5	5	4	1	4	1	2	2	4	4	1	3	2	2	5	1	4	3	3	4	5	2	4
	108	3		4	5	1	4	1	2	2	1	5	2	2	1	1	4	2	2	4	1	2	2	1	1	5	2	2	1	4	1	3	3	1	1	1	1	1	2	6	5	1	5	1	1	1	2	2	5
	109	3		2	1	1	1	4	5	3	1	2	4	2	2	1	1	4	1	5	5	2	2	4	1	5	2	1	5	1	1	3	3	2	4	4	2	3	5	4	2	3	4	5	1	5	2	5	2
	110	3		2	4	2	2	2	1	2	1	4	4	3	2	5	1	1	4	6	3	2	3	1	2	1	2	2	4	4	5	1	2	1	4	6	1	1	5	2	2	5	2	4	1	2	1	2	2
	111	4		3	5	1	4	1	2	1	4	5	2	4	1	5	4	4	2	1	4	1	6	1	4	4	5	3	1	2	5	1	1	4	2	4	5	3	4	1	2	4	5	2	5	4	1	2	2
	112	4		2	2	4	4	4	5	2	4	2	1	4	4	4	4	4	4	2	1	4	5	2	4	4	2	2	5	4	2	2	4	4	5	3	2	2	1	2	3	2	4	4	1	3	1	4	4
	113	4		5	1	5	4	4	5	2	5	3	5	4	4	4	5	4	5	2	5	1	4	1	5	1	5	2	4	1	2	1	2	1	4	5	2	4	4	4	2	4	2	5	5	1	4	4	3
	114	4		2	4	1	1	6	2	1	4	1	5	4	6	1	1	1	3	3	2	1	5	4	1	4	4	1	4	5	5	1	4	5	1	2	1	2	2	2	5	4	2	2	2	6	4	4	2
	115	4		4	1	4	2	6	5	5	4	1	2	1	4	4	2	4	1	5	4	2	4	1	1	2	1	2	4	1	3	1	2	5	1	1	5	1	2	2	5	4	4	4	1	5	4	3	4
	116	4		1	1	4	2	5	1	2	1	1	2	4	4	5	4	1	5	2	2	2	4	4	2	4	4	5	4	5	1	1	1	4	1	1	4	2	1	4	4	1	1	2	4	2	6	4	4
	117	4		5	1	4	4	2	5	4	4	4	1	5	2	1	2	4	4	4	2	1	4	2	4	1	4	3	2	5	1	5	4	1	5	5	2	5	1	5	1	3	6	2	5	4	4	1	1
	118	4		4	4	1	4	5	4	2	1	1	4	3	1	5	3	4	2	3	4	2	1	5	1	1	4	5	4	2	5	6	4	1	1	5	5	4	5	4	2	4	4	1	1	5	5	2	4
	119	4		1	1	1	4	1	4	2	5	2	3	4	1	4	1	5	4	4	4	2	2	5	2	2	1	4	4	5	2	3	5	2	2	4	4	4	5	4	5	1	5	2	1	3	2	4	2
	120	4		1	3	2	4	3	2	1	5	2	3	4	2	5	2	4	1	2	4	4	1	1	4	2	1	1	2	2	5	4	4	2	2	1	2	5	2	2	5	4	1	1	2	2	4	4	1
	121	4		4	4	1	1	2	1	1	4	4	4	4	2	4	4	3	2	4	4	2	2	1	1	2	1	1	1	5	4	3	6	2	4	4	4	4	4	2	4	2	5	4	2	4	4	4	5
	122	4		2	4	4	1	1	1	4	4	4	4	5	2	4	3	1	2	1	1	5	1	4	2	4	1	4	4	1	1	3	4	5	1	5	4	2	5	1	1	4	2	5	1	2	5	5	4
	123	4		1	1	3	4	1	2	1	4	5	2	4	1	1	4	1	1	5	4	3	4	2	4	4	1	1	4	5	4	2	5	1	2	6	1	1	4	1	1	1	1	4	4	4	1	5	2
	124	4		5	2	4	4	1	1	1	2	5	2	4	4	2	2	4	1	4	1	2	4	4	4	2	2	4	5	4	1	4	4	2	4	4	4	1	2	4	1	4	5	6	1	1	4	5	4
	125	4		1	1	1	1	4	5	1	2	2	4	3	1	2	4	4	4	1	2	4	4	2	6	4	1	6	2	1	3	2	1	2	5	4	2	5	1	4	5	5	2	4	6	2	1	4	5
	126	4		4	4	3	5	5	5	4	2	4	2	4	4	1	4	5	2	4	5	2	2	4	5	3	1	2	4	4	2	1	4	4	5	5	4	3	4	5	6	1	5	2	2	4	1	4	4
	127	4		3	4	1	5	5	4	1	5	5	5	2	5	1	2	2	4	4	1	1	1	3	6	2	2	5	5	2	1	4	2	4	2	1	5	2	4	5	2	2	2	1	2	5	4	2	4
	128	4		4	2	1	4	4	4	2	3	1	5	2	1	3	2	2	5	1	4	1	4	2	5	4	5	1	1	5	2	5	4	5	5	1	2	4	5	2	2	5	4	4	4	4	1	4	4
	129	4		2	4	1	2	4	4	2	1	2	4	2	4	2	5	4	4	4	1	1	4	2	2	4	1	4	5	3	2	4	1	4	4	2	4	1	1	4	1	1	5	4	5	1	4	2	4
	130	4		4	4	4	1	4	4	1	3	1	4	4	1	4	4	5	1	4	2	2	5	1	1	4	4	1	1	4	4	1	4	1	2	6	5	4	4	1	2	2	2	2	4	4	2	4	3
	131	4		4	1	4	4	4	4	1	3	4	4	5	2	5	1	1	4	1	4	5	5	2	5	2	4	2	4	2	2	6	1	4	2	5	1	5	2	2	1	4	4	1	1	4	4	1	4
	132	4		1	1	4	3	4	5	1	2	1	1	3	5	1	2	4	1	3	1	2	2	5	1	2	5	1	5	2	2	4	4	3	2	2	4	4	4	5	1	2	1	3	2	1	2	2	4
	133	4		1	4	2	4	5	6	1	4	1	5	2	5	1	4	2	1	2	5	2	4	6	2	5	4	2	1	1	4	2	5	2	4	4	4	2	1	4	1	2	2	1	1	4	2	4	1
	134	4		1	1	1	2	4	4	4	1	4	2	1	5	4	6	4	2	4	1	2	1	4	2	4	4	5	1	5	4	1	1	5	2	5	1	1	6	2	1	6	1	2	1	2	2	5	5
	135	4		4	4	1	4	1	2	4	4	2	2	5	1	1	1	2	5	1	4	1	2	5	3	1	1	4	1	4	4	1	4	1	4	2	2	1	2	2	4	1	1	5	1	2	1	5	4
	136	4		5	6	3	5	4	1	2	4	3	2	1	4	2	4	2	1	4	1	5	4	4	1	4	5	4	1	5	4	5	5	2	4	4	4	2	2	4	5	1	1	5	4	1	1	1	4
	137	4		1	2	2	1	1	4	4	2	1	4	2	2	4	5	5	1	4	6	5	2	5	4	1	2	4	4	2	1	5	4	4	4	3	5	5	5	5	2	5	6	4	2	4	4	5	1
	138	4		3	2	3	5	5	1	1	1	5	2	5	4	1	2	1	1	1	2	1	1	4	1	1	4	3	2	5	4	2	5	4	2	1	4	5	2	1	3	2	1	3	4	2	1	5	2
	139	4		4	1	2	2	4	4	4	6	1	4	4	4	4	2	4	5	4	2	2	3	4	1	4	1	1	4	4	6	4	4	4	4	2	1	4	3	1	4	1	6	5	4	5	5	2	1
	140	4		4	1	4	5	2	2	4	2	2	5	2	5	3	4	1	2	3	1	1	1	2	1	5	1	2	1	1	1	1	3	4	2	2	2	1	1	1	5	5	1	2	1	1	1	5	2
	141	4		3	5	2	5	4	2	2	3	4	1	2	4	4	4	4	4	2	4	2	3	4	1	3	2	4	4	4	5	4	1	1	6	6	2	2	1	5	4	4	2	2	6	1	6	5	2
	142	4		1	4	4	5	1	5	4	5	4	2	2	4	1	4	5	4	1	4	3	4	2	1	4	2	4	4	1	1	4	2	4	1	4	2	4	2	1	5	5	5	5	1	4	5	4	4
	143	4		4	1	5	1	3	2	2	3	2	1	4	6	4	4	1	1	2	5	2	4	1	2	4	2	1	1	5	5	5	4	2	1	4	1	5	6	4	4	4	1	4	2	2	1	2	5
	144	4		1	4	1	4	4	5	3	2	4	2	2	2	5	4	5	4	4	2	1	2	3	1	4	4	1	5	1	5	2	6	3	2	1	4	1	2	2	1	5	5	4	2	1	5	1	1
	145	4		2	4	4	2	2	4	4	1	4	4	1	4	1	4	4	2	4	1	2	4	1	1	5	4	4	6	2	5	3	2	2	4	5	1	4	1	4	5	1	4	2	4	1	4	4	1
	146	4		4	1	2	4	4	2	3	5	4	4	1	1	4	4	1	2	2	1	2	4	4	4	4	2	2	4	1	5	5	2	2	2	1	2	1	1	5	2	1	2	5	4	2	1	4	6
	147	4		5	4	2	5	4	2	1	1	1	5	2	2	4	2	1	1	4	5	1	1	4	2	4	4	5	5	1	4	2	5	3	3	2	1	1	2	4	4	1	4	2	2	2	4	2	1
	148	4		4	1	4	3	6	2	2	4	4	3	5	1	1	5	2	2	4	5	4	5	4	1	5	1	2	1	4	2	4	5	4	2	5	2	5	4	1	1	5	1	3	4	2	4	5	1
	149	4		1	1	1	2	4	1	4	2	6	1	4	3	1	5	5	4	1	4	2	4	1	5	4	4	2	1	6	4	5	4	1	4	5	3	5	2	4	1	2	4	2	2	1	1	4	4
	150	4		4	5	5	2	2	5	4	3	5	4	2	1	6	4	4	4	2	5	1	4	1	2	5	1	1	6	3	4	1	1	2	5	1	1	1	2	2	5	6	4	4	2	6	3	5	1
	151	4		6	4	1	1	5	4	5	2	1	1	5	4	4	4	4	1	2	1	2	2	5	1	4	5	5	4	5	4	2	2	4	5	2	2	2	4	1	1	2	1	3	4	1	1	4	4
	152	4		5	4	1	4	4	1	1	4	4	4	2	4	2	1	4	4	5	4	6	1	3	1	4	4	1	1	4	4	5	3	1	1	1	1	1	2	4	4	1	2	5	6	2	4	4	2
	153	4		2	1	6	1	5	2	5	4	4	4	4	1	4	5	1	4	5	4	4	4	5	1	5	1	4	1	2	4	2	3	1	4	5	2	2	2	1	3	4	1	5	5	5	1	5	1
	154	4		2	4	5	6	1	2	5	5	1	1	4	1	1	4	2	1	1	1	4	4	1	1	1	5	4	4	4	2	4	1	2	3	4	1	4	4	3	4	4	5	4	6	4	5	4	4
	155	4		4	1	1	2	2	1	3	5	2	5	1	4	4	1	1	5	5	4	2	2	2	5	2	5	4	1	4	1	4	5	2	3	4	1	2	1	1	5	1	4	4	1	1	2	2	2
	156	4		4	4	2	4	2	1	1	4	1	4	2	5	3	4	1	2	5	4	4	2	3	2	4	2	4	1	4	5	1	2	4	4	4	1	4	1	5	1	1	1	3	2	1	1	1	4
	157	4		3	6	4	2	4	4	5	2	4	4	4	5	2	5	1	5	1	2	1	4	4	5	1	4	4	1	5	5	1	1	1	4	4	5	5	2	4	1	1	2	3	2	1	4	4	1
	158	4		4	4	1	1	4	5	1	2	1	4	4	4	1	5	1	1	2	2	2	4	2	4	4	5	2	5	5	2	1	6	6	1	5	5	1	1	4	4	2	5	5	5	1	4	5	3
	159	4		1	4	5	2	6	5	2	5	5	5	2	5	5	1	3	6	4	4	2	2	2	4	1	3	2	2	4	4	2	3	1	5	1	4	5	2	4	2	5	4	3	4	4	1	1	2
	160	4		2	2	1	5	4	1	1	2	4	1	2	4	3	1	2	1	4	1	4	4	4	4	3	4	1	6	2	4	4	4	5	5	4	4	4	2	3	1	2	2	1	4	1	5	4	1
	161	4		2	6	5	1	4	1	1	1	2	4	3	1	4	5	1	4	1	2	4	1	1	4	4	4	1	4	5	2	5	1	4	6	1	5	4	1	4	1	3	2	2	1	5	5	4	4
	162	4		3	5	1	2	4	4	2	2	6	5	4	4	2	1	4	1	4	4	5	4	5	2	4	5	4	4	4	4	4	1	4	1	3	2	5	1	5	4	2	2	2	1	6	1	4	2
	163	4		2	4	2	4	5	1	2	4	6	5	2	4	2	2	6	1	2	3	2	5	4	2	1	5	1	1	1	4	5	1	1	4	5	1	5	1	4	5	1	1	1	3	1	3	4	1
	164	4		4	1	3	4	4	2	3	1	4	2	4	2	4	2	4	4	4	2	4	2	4	6	4	1	1	4	2	1	4	1	5	6	2	2	2	6	5	4	2	1	4	4	4	2	1	1
	165	4		1	3	1	2	1	5	1	1	4	1	5	1	1	3	4	2	5	4	4	2	2	4	6	4	4	4	4	1	2	1	5	3	4	5	1	2	5	2	2	5	4	1	2	1	1	4
	166	4		5	4	2	1	5	1	1	1	1	2	4	1	4	5	1	3	2	2	4	4	2	1	2	1	6	1	1	1	2	2	2	2	4	1	2	4	3	2	5	1	6	2	4	1	4	4
	167	4		4	2	1	1	5	4	1	2	1	4	3	1	1	5	1	2	4	4	2	1	1	5	2	5	4	1	4	2	5	1	4	5	5	4	1	6	4	5	5	2	5	5	1	1	5	5
	168	4		4	5	4	1	4	2	5	1	2	6	2	2	2	1	4	1	2	6	1	6	4	3	4	5	4	5	4	3	4	5	4	4	2	2	2	4	1	2	1	1	1	1	1	5	1	1
	169	4		2	5	6	1	2	1	6	1	2	2	2	4	1	4	4	4	4	6	1	4	5	5	5	1	1	4	1	1	2	4	4	1	2	4	2	1	4	4	1	1	3	5	4	2	1	2
	170	4		1	5	4	4	1	4	2	4	4	1	1	2	4	2	4	4	4	4	1	5	1	2	2	1	4	1	1	2	2	5	1	1	5	4	2	1	2	1	1	1	1	4	5	2	2	5
	171	4		4	4	3	5	5	5	4	2	4	4	1	5	4	1	4	5	4	2	4	4	1	4	1	5	1	1	4	6	4	2	1	4	1	4	1	1	1	1	1	4	5	2	2	1	5	4
	172	4		5	1	1	4	5	5	1	4	4	3	5	2	2	2	4	2	6	4	5	1	4	2	2	4	4	5	2	3	4	1	4	4	2	4	1	5	5	2	1	1	1	5	4	5	5	4
	173	4		1	1	1	5	1	5	2	4	1	5	5	4	4	2	2	2	5	1	1	1	1	5	5	5	4	4	1	1	4	1	5	5	2	1	5	1	2	2	4	1	2	5	1	1	2	4
	174	4		3	6	4	1	1	1	2	1	4	4	1	4	5	4	2	2	2	4	4	6	5	6	4	1	4	1	1	1	4	1	1	4	1	1	4	2	1	5	1	5	1	6	3	1	2	2
	175	4		3	5	4	2	4	2	1	1	4	2	6	5	5	1	5	5	4	3	5	1	4	6	3	3	1	1	3	1	2	5	2	6	3	2	4	1	2	2	4	5	5	4	3	4	5	5
	176	4		6	1	4	5	4	1	4	5	4	4	4	1	4	4	2	5	2	1	4	4	5	2	1	4	4	5	4	1	4	4	4	4	4	2	6	1	2	4	2	2	4	5	4	1	1	4
	177	4		1	1	1	4	4	1	1	2	6	1	6	2	2	2	4	1	1	4	4	2	5	4	2	4	2	4	3	1	5	4	5	4	3	2	3	5	4	2	2	4	4	2	4	2	1	3
	178	4		1	2	1	4	2	3	5	1	1	1	2	2	4	4	1	5	1	1	1	1	4	2	4	5	2	5	2	1	5	4	4	1	5	4	5	3	2	5	2	1	5	2	5	2	1	3
	179	4		5	4	5	2	6	3	4	1	5	6	1	1	4	2	1	2	1	3	1	1	2	2	3	2	4	2	1	2	1	5	2	2	2	1	1	4	4	4	1	4	4	2	4	4	1	2
	180	4		1	1	2	2	1	4	2	5	2	2	2	5	1	4	5	2	3	1	2	2	1	1	4	4	1	4	1	1	4	4	4	1	3	1	1	6	1	4	1	1	1	1	5	1	5	5
	181	4		2	4	1	2	2	1	4	2	1	4	1	1	5	4	2	2	5	2	4	1	4	2	1	1	1	1	3	5	2	1	2	3	4	5	4	4	1	4	4	3	1	4	2	5	1	4
	182	4		4	5	4	4	4	2	4	5	1	3	4	4	4	4	4	5	1	1	1	2	1	2	1	3	2	6	4	4	3	3	5	2	2	2	4	4	1	5	3	1	5	3	2	4	4	2
	183	5		1	4	6	4	1	4	4	1	4	4	2	1	4	2	5	2	4	1	2	4	4	4	4	4	2	2	2	1	1	1	2	2	1	2	4	2	4	2	5	4	1	2	4	4	4	4
	184	5		1	1	4	2	2	1	4	1	1	4	4	2	6	1	1	2	3	1	1	4	1	1	6	4	4	1	2	5	4	5	5	5	1	4	1	1	4	4	2	5	2	2	4	5	2	1
	185	5		2	3	2	5	4	3	2	6	4	4	5	1	4	1	3	1	4	3	1	1	1	5	1	2	2	2	4	1	5	5	4	1	6	5	1	1	1	4	2	1	1	4	2	5	6	3
	186	5		1	4	5	4	1	4	1	2	4	2	4	1	4	4	1	3	4	1	5	2	2	2	1	3	1	4	1	5	5	1	1	4	4	4	4	4	2	1	2	3	5	6	1	4	2	1
	187	5		4	2	5	5	4	6	5	4	2	4	5	1	5	1	4	5	5	5	2	2	4	4	2	4	3	2	2	4	2	5	2	5	2	1	1	1	1	1	4	6	4	5	1	5	2	1
	188	5		4	2	4	1	1	4	1	4	1	1	3	2	2	1	4	1	2	4	5	1	1	1	4	1	6	2	2	1	2	4	5	1	4	1	4	3	3	1	5	5	2	5	6	2	1	1
	189	5		5	1	1	4	4	4	1	5	2	3	5	4	5	4	4	6	1	3	2	4	4	5	1	6	4	1	2	1	2	4	6	4	4	5	4	2	4	4	2	4	2	1	4	2	1	2
	190	5		4	5	5	4	5	5	5	4	3	2	2	1	5	5	2	2	5	2	2	2	1	1	1	4	1	2	4	4	4	1	2	4	2	4	4	4	6	4	5	2	4	4	5	2	1	1
	191	5		1	4	2	4	1	2	5	5	2	1	1	1	2	1	4	2	4	4	1	1	1	2	1	1	2	4	1	4	1	5	4	1	4	4	4	4	4	5	4	1	5	4	4	5	1	4
	192	5		5	5	6	1	2	5	1	1	2	1	1	4	5	5	4	4	1	2	1	5	4	6	3	1	4	5	3	1	1	5	2	4	3	4	5	1	4	3	1	1	5	1	1	4	5	2
	193	5		6	4	3	1	2	4	1	5	4	5	1	4	5	1	4	4	1	1	1	2	4	4	3	3	4	4	1	4	5	1	5	5	1	5	1	1	1	4	4	5	5	4	4	5	5	2
	194	5		5	2	4	4	4	2	5	6	1	4	5	3	1	2	2	1	1	3	5	4	2	5	1	1	2	2	2	3	5	2	3	5	5	2	6	4	6	4	4	4	4	2	2	5	5	4
	195	5		4	4	5	2	1	3	5	4	5	5	1	1	2	5	1	1	1	4	4	4	2	2	1	4	2	4	2	5	4	2	4	2	4	1	1	2	2	2	5	3	2	1	4	1	2	4
	196	5		4	6	2	4	1	6	2	2	2	4	1	2	1	4	5	1	5	4	4	4	2	5	1	5	4	4	1	5	4	4	4	1	4	3	2	1	2	2	1	2	1	4	2	4	2	1
	197	5		1	4	2	4	4	4	5	5	1	1	1	2	4	1	4	1	2	4	1	2	2	2	2	2	4	1	2	4	4	2	1	5	5	4	5	2	2	5	4	1	5	4	1	1	4	4
	198	5		2	1	5	2	1	4	1	2	5	5	4	1	5	4	1	2	4	4	1	5	5	4	3	4	2	4	3	1	4	5	4	2	4	1	4	4	2	2	2	4	2	1	1	2	4	4
	199	5		4	4	1	1	5	4	4	1	1	5	4	1	1	1	1	5	4	1	4	3	1	1	1	5	2	1	4	4	5	1	4	1	5	6	4	1	1	1	6	1	2	2	2	1	5	4
	200	5		2	1	4	1	5	1	1	4	4	4	4	4	2	4	2	4	2	5	2	1	1	4	1	1	4	2	2	1	4	6	5	1	4	2	4	1	5	6	4	5	4	1	5	4	4	1
	201	5		2	3	1	6	1	1	2	4	6	4	4	1	2	1	5	4	4	2	1	5	1	4	2	1	1	5	4	6	5	5	4	1	2	5	1	5	1	2	1	2	1	1	3	1	1	4
	202	5		4	4	2	1	1	4	4	5	5	4	4	2	1	1	1	2	6	1	1	1	2	4	1	2	2	2	4	4	5	1	2	4	4	4	4	4	2	5	2	5	4	1	2	2	5	5
	203	5		4	4	5	3	2	1	1	2	4	1	6	4	2	5	2	2	4	4	5	1	4	2	3	2	4	4	4	1	2	2	4	4	5	2	1	2	1	5	2	1	4	2	1	1	4	4
	204	5		3	1	4	5	2	2	1	4	5	1	3	1	3	2	1	1	5	4	1	4	2	4	3	1	4	4	4	1	2	2	2	2	2	4	2	2	4	5	4	2	1	4	1	1	2	4
	205	5		2	4	1	4	4	1	1	5	2	4	3	1	4	4	4	1	4	2	1	1	4	1	2	4	5	2	1	2	2	2	2	4	6	2	1	4	5	5	2	1	1	4	6	2	4	1
	206	5		2	1	4	5	1	4	6	4	1	5	5	4	3	4	4	2	5	1	1	5	5	1	5	5	1	2	4	1	4	4	1	4	2	4	2	1	4	4	4	2	5	4	5	2	5	1
	207	5		4	1	5	4	4	4	2	1	4	1	4	1	4	1	2	4	2	2	1	1	4	2	1	5	5	6	1	1	4	5	4	1	1	5	5	4	1	4	1	1	4	2	2	4	4	2
	208	5		5	1	6	4	1	2	5	2	2	4	2	3	1	5	5	3	1	5	4	2	2	2	4	2	4	2	2	2	1	1	4	1	1	5	6	1	4	3	2	4	4	2	4	4	5	2
	209	5		4	1	1	4	1	2	5	4	5	1	2	1	4	2	2	4	1	4	1	4	5	4	5	5	4	1	1	2	2	2	1	2	1	4	1	4	1	1	2	5	4	6	1	5	1	1
	210	5		4	1	4	2	4	1	1	1	1	4	2	2	5	4	2	1	1	5	2	4	5	1	4	1	4	5	5	1	2	1	3	4	4	2	2	2	2	4	4	3	4	3	2	1	3	5
	211	5		4	4	2	1	5	4	5	3	1	2	1	1	5	4	1	1	5	2	4	4	4	1	4	3	4	2	5	2	2	2	4	3	1	2	5	2	3	1	5	5	5	5	1	1	2	6
	212	5		1	6	3	1	1	6	1	6	1	2	1	2	5	1	1	5	1	1	1	1	1	1	2	2	3	1	1	3	4	4	2	4	2	1	1	2	4	1	5	2	2	4	4	5	4	2
	213	5		2	2	2	2	1	3	2	1	2	4	1	2	4	1	4	1	2	4	2	2	1	1	5	2	1	4	1	5	4	4	4	2	4	1	5	4	2	1	4	2	5	4	2	4	5	5
	214	5		2	4	4	2	1	2	2	4	4	2	4	2	1	4	4	1	4	4	2	5	4	2	2	2	3	5	6	2	2	4	2	4	3	4	1	5	1	5	1	5	1	1	1	1	5	4
	215	6		5	3	1	1	1	4	1	4	5	4	5	1	1	1	3	5	5	2	2	3	5	1	5	2	2	2	1	2	5	4	4	4	4	2	1	6	1	4	5	1	5	1	5	3	2	4
	216	6		4	2	2	1	4	2	1	1	4	2	2	5	5	1	2	2	4	1	1	1	1	1	1	5	4	2	4	2	2	4	5	4	2	4	5	4	5	4	5	5	5	1	4	1	2	4
	217	6		1	2	4	5	2	1	5	5	2	1	4	4	2	5	3	3	3	6	5	5	2	4	3	2	5	4	4	5	2	4	5	2	2	4	2	1	5	1	4	2	1	3	5	4	4	1
	218	6		2	1	1	3	1	4	2	4	4	2	4	5	5	5	5	4	4	1	4	3	4	2	4	1	2	5	2	1	1	4	1	5	3	4	1	2	4	2	2	2	2	4	3	4	2	2
	219	6		5	5	4	2	1	2	1	1	4	1	2	2	5	6	2	1	4	2	4	4	1	2	2	5	4	2	5	4	4	1	1	4	4	1	2	4	2	4	2	2	4	5	4	2	4	6
	220	6		4	3	4	4	5	3	4	5	4	4	5	1	6	5	4	4	4	2	4	1	2	2	2	2	2	5	4	4	4	2	4	4	5	1	4	4	1	3	1	2	2	4	4	1	1	2
Hashemi et al. 2015	1	1		2	6	1	6	1	4	1	2	4	2	2	4	4	5	1	1	2	4	4	2	4	1	4	1	4	1	2	6	2	5	4	1	4	2	2	2	1	3	2	1	6	2	3	2	1	4
	2	1		1	2	4	2	5	4	1	1	4	2	2	1	5	5	1	5	4	3	2	4	5	4	4	6	1	2	2	2	5	2	4	4	1	1	2	6	5	5	1	1	2	5	1	5	5	4
	3	1		4	4	4	2	4	4	1	2	5	1	1	5	1	4	5	1	4	4	2	4	2	4	6	1	5	1	5	5	1	1	1	5	1	5	2	5	5	4	1	1	2	5	1	1	3	1
	4	1		5	2	2	1	5	4	5	1	4	1	4	2	1	4	5	2	1	3	4	4	4	5	2	4	4	4	4	5	4	2	2	4	5	5	4	5	2	3	1	4	5	5	5	3	2	2
	5	1		4	1	2	2	5	2	1	1	5	4	2	1	1	4	4	5	4	4	5	4	1	4	2	1	4	4	1	4	3	5	1	1	1	1	5	5	2	1	4	1	4	4	1	4	4	4
	6	1		3	4	5	2	4	4	5	4	5	5	5	6	5	5	2	2	4	4	2	2	4	4	1	4	1	1	2	4	2	1	6	4	2	4	4	1	4	5	1	5	1	4	4	5	1	1
	7	1		2	2	2	1	2	2	1	4	1	1	1	2	5	1	4	1	4	4	4	1	4	3	4	4	5	2	4	1	1	6	4	5	2	5	1	4	4	1	2	1	6	1	4	4	1	1
	8	1		1	1	2	4	1	4	2	4	2	3	2	4	4	1	2	1	1	4	4	2	1	5	1	5	2	6	5	2	5	1	4	4	3	5	2	4	1	1	3	5	1	2	5	2	4	1
	9	1		1	2	2	1	1	1	2	4	2	5	5	2	2	5	1	4	1	4	4	4	1	5	5	2	5	2	4	2	1	1	1	4	1	1	4	1	4	4	2	2	5	3	2	2	5	4
	10	1		1	4	4	3	4	2	1	3	5	5	4	1	4	1	5	4	1	5	1	5	2	4	6	1	5	1	6	2	2	2	5	2	2	5	1	5	1	1	5	5	6	1	5	1	2	5
	11	1		2	4	2	5	4	5	5	2	1	4	2	1	2	5	1	1	2	4	4	6	4	2	2	6	1	1	4	1	5	1	2	4	2	1	4	1	4	4	2	2	1	4	1	3	1	4
	12	1		5	2	4	4	5	5	5	5	3	3	1	1	5	3	1	1	4	4	1	3	1	5	5	5	1	5	2	5	1	3	2	4	4	2	2	3	4	2	2	1	1	1	1	3	6	1
	13	1		1	5	2	1	4	4	4	1	5	4	2	3	4	4	4	5	4	4	3	5	4	2	1	1	2	5	1	5	2	4	1	5	1	2	1	5	1	1	1	1	5	4	2	1	1	4
	14	1		2	5	1	1	5	1	4	5	2	1	4	4	2	4	2	1	4	4	2	1	5	4	2	4	4	4	3	1	2	2	4	1	3	5	5	1	1	2	2	1	4	1	4	1	1	4
	15	1		2	4	5	1	1	2	4	3	1	4	4	3	4	1	5	1	1	5	2	5	4	4	4	2	3	4	4	4	4	4	4	4	2	4	5	2	4	5	1	1	5	1	4	5	1	4
	16	1		2	4	4	1	4	1	2	6	4	4	4	4	4	5	3	4	4	4	6	4	1	2	1	1	1	4	3	2	2	5	6	5	5	1	4	2	1	4	4	2	4	5	1	1	4	4
	17	1		3	4	3	4	5	4	4	2	4	4	5	4	5	5	1	1	4	4	4	5	5	1	4	2	2	2	4	5	2	5	1	6	2	1	5	3	1	5	1	5	4	5	4	3	1	4
	18	1		1	1	5	4	1	4	5	2	1	2	2	2	4	3	4	4	2	1	3	4	5	4	4	1	1	1	2	2	1	1	4	6	2	4	1	4	2	2	4	5	2	4	3	5	1	4
	19	1		4	4	5	1	2	3	5	2	3	4	1	4	1	2	2	4	5	4	1	5	2	1	1	5	6	2	2	5	4	5	4	2	2	2	4	5	4	5	4	5	2	2	2	1	1	1
	20	1		4	4	1	1	1	3	4	5	4	4	4	4	1	1	2	2	1	5	6	1	1	5	2	1	5	5	4	4	2	4	5	4	4	2	2	4	5	4	1	1	4	1	5	5	4	2
	21	1		4	1	1	1	2	5	2	3	4	4	1	4	2	1	5	4	2	1	4	1	4	5	5	5	4	2	2	1	1	4	4	2	4	4	5	4	4	4	2	2	1	1	1	2	4	3
	22	1		5	2	5	4	4	1	1	2	2	4	4	5	4	2	4	1	1	4	2	5	2	4	5	2	2	5	1	2	1	5	4	1	1	1	1	1	4	2	4	2	4	1	1	5	2	2
	23	1		4	1	5	1	2	4	2	4	4	1	4	5	4	4	6	5	4	5	5	4	2	3	5	1	2	4	2	4	1	1	4	4	4	1	1	1	2	2	5	4	6	4	1	4	3	3
	24	1		2	2	2	1	1	2	5	4	5	1	4	4	4	4	2	1	2	4	1	3	1	2	4	4	5	4	4	2	1	4	4	1	2	2	4	1	1	4	2	1	5	4	1	4	4	1
	25	1		1	5	1	4	5	2	4	2	1	5	2	1	5	5	2	2	1	4	4	4	5	1	2	3	1	1	4	2	4	3	4	2	4	4	4	5	5	5	5	2	3	1	1	4	4	5
	26	1		2	1	1	1	1	4	1	5	4	1	4	2	5	1	4	2	6	2	1	4	4	1	2	2	6	3	2	4	5	4	4	5	5	5	5	1	1	5	1	5	1	4	1	5	1	2
	27	1		1	4	5	4	5	3	4	2	4	4	2	5	4	5	2	1	1	3	4	5	5	4	5	1	3	2	2	4	4	1	2	5	4	4	5	5	2	2	2	1	1	1	5	1	4	5
	28	1		5	2	5	1	4	5	2	5	4	4	4	2	5	5	5	4	2	1	4	4	5	5	4	5	2	2	2	4	4	5	5	4	4	1	1	1	2	1	2	2	5	1	5	4	2	2
	29	1		2	4	1	5	1	1	2	2	3	5	2	2	1	1	1	1	1	1	4	5	4	5	1	2	4	1	1	4	1	2	2	1	5	4	4	5	1	6	5	5	5	5	2	4	5	4
	30	1		5	1	1	2	1	4	4	1	2	4	1	6	2	2	2	3	1	2	4	4	1	5	1	1	4	4	2	4	4	5	5	1	1	4	1	6	4	4	1	4	4	5	1	1	4	5
	31	1		2	1	4	2	2	1	4	4	5	2	4	3	1	1	1	2	5	5	1	5	5	2	4	3	2	5	4	1	4	1	4	1	3	1	4	1	4	4	4	2	1	1	2	2	4	2
	32	1		1	3	2	4	1	5	4	4	2	6	2	2	2	4	1	3	4	5	4	2	4	5	2	1	1	1	1	4	1	2	2	2	1	2	2	4	5	2	4	1	2	5	2	5	5	4
	33	1		2	2	5	2	3	1	5	4	5	2	2	1	1	5	2	2	2	1	4	1	4	4	4	4	1	5	1	2	5	1	2	5	4	5	5	3	4	5	1	5	2	5	2	5	2	3
	34	1		1	4	4	1	1	4	1	4	6	4	2	4	1	1	2	4	5	1	1	4	1	1	2	1	5	4	1	2	1	6	1	2	5	5	4	5	4	4	4	5	2	5	1	2	4	6
	35	1		4	4	1	3	2	4	5	4	3	2	2	2	4	1	1	4	5	5	1	2	1	4	4	2	5	4	4	2	2	5	4	6	2	1	6	1	1	4	1	5	4	4	4	1	4	5
	36	1		1	1	6	1	4	1	1	4	2	4	4	4	1	4	2	5	4	6	4	1	1	4	2	3	1	3	4	6	3	3	3	4	2	4	1	5	4	1	1	5	1	5	4	1	6	1
	37	1		4	2	1	4	1	2	1	6	5	1	4	6	2	5	2	5	2	5	4	1	4	2	2	4	4	4	4	1	2	2	2	4	1	1	5	2	5	5	1	5	5	3	2	5	2	1
	38	1		1	2	1	1	4	5	4	4	1	1	4	1	4	4	1	2	4	2	1	2	1	4	1	4	4	1	1	1	4	5	1	5	1	1	1	2	5	4	5	1	2	5	5	2	6	4
	39	1		2	1	4	1	1	5	5	1	4	4	4	5	1	2	1	5	4	2	5	4	2	1	4	4	1	3	2	5	4	2	2	2	4	4	1	1	1	4	4	4	1	1	2	1	4	4
	40	1		1	4	4	4	4	1	3	1	1	4	4	1	4	4	1	3	4	6	5	4	2	5	2	4	5	1	2	5	1	4	1	6	5	2	1	2	5	1	1	6	1	4	3	1	4	4
	41	1		2	1	2	1	4	2	6	1	2	4	4	4	2	4	4	1	1	3	4	5	1	5	4	2	1	1	6	5	2	5	4	1	2	1	4	2	4	1	1	2	4	2	2	2	4	3
	42	1		4	4	5	1	1	4	1	1	4	4	4	4	2	4	4	4	1	5	2	3	5	3	2	2	1	4	6	4	4	2	5	4	4	4	2	5	2	5	4	4	1	4	5	1	3	1
	43	1		4	1	3	4	2	5	3	5	2	4	2	3	1	1	4	2	4	2	4	4	1	4	2	4	2	1	2	4	4	4	2	1	4	2	2	2	4	1	4	4	1	4	4	1	5	5
	44	1		4	6	1	4	4	2	4	2	1	5	2	6	1	4	2	5	1	5	4	2	2	1	4	5	4	4	2	4	4	2	2	4	2	2	6	3	2	5	2	2	1	2	4	4	4	4
	45	1		5	1	4	1	6	4	4	3	3	1	4	4	4	5	6	1	1	2	1	3	1	2	5	1	4	1	4	1	5	1	4	5	2	5	3	1	4	1	4	1	1	1	4	4	1	1
	46	1		1	4	4	2	5	5	6	2	5	2	4	2	1	2	5	4	2	5	5	1	4	2	3	5	1	2	4	4	1	5	5	4	1	5	1	2	4	4	1	4	1	6	2	1	4	1
	47	1		2	4	4	4	4	4	5	4	4	2	4	1	2	4	1	4	1	1	2	2	2	1	5	2	1	4	4	5	1	2	1	4	4	1	4	2	2	4	4	5	4	1	2	5	5	5
	48	1		1	5	1	6	2	1	4	2	4	1	4	1	4	6	2	1	2	1	2	4	1	4	1	4	4	4	5	2	1	4	1	5	2	2	4	2	2	6	4	3	1	4	1	1	5	4
	49	1		1	4	2	2	1	5	5	2	2	4	1	5	2	4	1	4	5	4	4	2	2	4	4	1	4	4	2	5	4	2	4	4	1	1	2	5	2	4	3	1	5	4	2	2	1	4
	50	1		3	4	3	4	2	5	4	5	4	2	5	5	2	4	1	2	4	2	2	4	3	5	1	4	4	3	5	2	6	3	3	4	4	4	1	4	5	4	4	2	1	2	1	4	1	1
	51	1		2	4	4	1	1	4	5	1	4	1	5	2	4	2	1	5	4	3	5	1	1	5	2	4	5	1	5	5	1	5	2	5	4	4	4	6	4	1	1	1	5	4	1	1	4	4
	52	1		5	4	4	2	1	2	6	4	2	2	4	6	4	4	1	6	5	1	4	6	1	6	6	3	4	1	4	5	5	4	1	5	5	1	2	4	4	2	4	1	1	4	1	1	5	2
	53	1		1	1	1	5	2	4	5	4	2	2	2	6	2	4	3	1	4	2	1	1	2	2	4	4	1	5	1	2	2	1	4	2	4	6	2	2	4	2	1	1	4	3	2	1	2	1
	54	1		4	2	4	5	5	1	4	2	5	1	4	3	5	4	1	5	4	1	2	5	1	2	5	4	1	4	4	4	3	5	5	4	4	2	2	1	4	1	4	5	2	5	1	2	5	5
	55	1		4	2	5	1	5	2	4	5	1	1	5	3	4	1	1	4	3	2	4	3	5	4	4	4	1	4	1	4	2	2	4	1	1	4	3	5	5	4	1	5	3	4	4	4	3	5
	56	1		4	5	2	4	2	6	1	4	2	5	4	4	2	5	4	1	5	4	1	1	5	6	3	1	1	5	1	4	1	4	5	1	4	5	4	1	4	2	4	1	2	1	3	5	1	2
	57	1		4	1	5	5	1	1	1	6	4	6	2	1	5	2	1	1	4	2	3	1	4	4	4	2	1	1	1	4	2	4	1	4	4	4	4	5	2	2	5	4	4	4	4	4	2	4
	58	1		2	1	2	4	4	2	6	3	4	6	4	2	2	2	5	4	2	1	1	1	2	5	4	2	3	5	1	1	4	3	5	1	4	6	1	2	2	5	1	1	5	1	1	3	1	3
	59	1		2	4	4	5	4	4	4	1	2	5	1	4	4	5	2	4	6	1	1	1	2	2	4	1	5	1	2	5	2	4	4	4	4	4	1	1	1	4	4	5	4	2	1	4	6	1
	60	1		5	1	1	2	2	4	4	4	2	4	5	5	5	2	4	5	2	2	1	5	5	1	2	5	4	4	5	1	4	1	1	1	1	2	5	4	4	2	1	2	4	5	1	1	1	4
	61	1		1	2	5	4	5	2	2	1	4	4	1	2	3	5	4	4	4	4	5	1	4	4	1	1	3	4	1	4	4	1	5	4	4	5	5	1	3	5	4	1	1	1	4	5	1	4
	62	1		4	4	4	1	4	1	5	6	2	1	3	6	4	2	4	4	3	5	2	2	4	4	4	5	1	4	4	1	1	4	4	2	4	2	4	5	4	4	4	2	2	2	2	5	5	1
	63	1		4	3	2	6	4	5	2	5	4	5	5	5	4	5	2	1	4	4	3	4	4	1	5	2	4	5	4	1	3	5	4	4	4	2	4	1	5	5	2	1	2	2	2	2	5	1
	64	1		4	6	1	1	5	2	3	1	4	4	1	2	2	4	1	2	1	1	3	1	4	4	1	5	5	5	4	4	4	5	5	5	4	4	2	6	4	4	1	4	2	5	5	4	1	1
	65	1		2	4	2	4	5	2	4	5	3	1	5	3	5	3	1	5	1	1	4	4	5	4	1	4	4	2	2	2	5	5	5	3	2	4	4	4	5	4	2	2	4	5	5	6	4	4
	66	1		1	1	4	1	5	1	4	1	4	5	2	1	1	4	1	3	2	2	2	2	1	4	1	4	1	4	3	3	1	1	2	4	3	5	4	5	3	3	2	2	2	1	5	4	5	1
	67	1		5	6	2	3	1	1	1	6	2	1	5	2	4	4	1	1	4	1	2	4	4	2	5	1	3	4	4	2	2	1	4	2	4	2	2	4	5	2	4	4	4	4	5	2	4	5
	68	1		1	4	4	4	4	3	4	4	2	1	5	1	2	1	4	2	2	1	1	1	2	5	5	1	5	4	4	2	1	4	1	5	3	4	2	5	2	5	6	1	3	4	5	1	4	4
	69	1		1	5	2	4	5	4	4	1	2	2	5	6	2	2	4	2	4	2	5	5	1	1	6	2	4	5	1	4	5	4	1	1	1	2	4	1	2	1	4	4	6	4	2	1	2	6
	70	1		1	2	2	5	2	4	4	5	3	1	1	3	2	4	5	2	2	4	4	4	1	2	4	1	1	2	2	2	5	2	1	4	4	1	2	1	4	1	4	2	3	4	2	3	5	2
	71	1		5	2	4	6	4	1	1	2	5	4	5	4	1	2	2	4	5	1	4	2	4	2	4	1	1	2	6	1	2	5	2	5	4	3	3	4	2	4	1	5	1	4	1	4	1	4
	72	1		4	2	5	5	4	1	5	3	4	1	3	5	4	1	5	4	2	6	2	1	1	4	5	4	1	3	2	1	4	6	1	2	1	4	2	1	1	3	4	1	4	1	4	4	1	4
	73	1		6	4	1	1	3	4	5	2	4	5	4	1	1	1	1	4	3	4	1	1	4	1	4	4	4	4	4	4	1	1	6	2	4	4	5	4	2	1	2	4	2	4	2	4	1	4
	74	1		2	4	5	1	1	4	2	1	4	1	2	1	1	4	4	4	5	5	4	1	1	5	4	1	1	4	4	4	2	4	5	4	4	4	5	6	4	4	1	5	5	2	1	1	2	1
	75	1		5	1	5	2	2	2	1	3	6	4	4	5	2	1	1	1	2	4	2	1	1	2	1	1	1	1	1	4	2	1	2	2	2	4	4	2	4	4	5	4	4	3	4	1	4	2
	76	1		1	4	1	6	5	5	4	1	1	4	4	1	2	2	1	6	2	3	1	5	4	5	1	5	3	4	1	1	4	4	5	2	1	4	5	1	1	1	2	2	1	1	1	2	2	5
	77	1		2	1	1	1	4	2	5	5	2	2	1	5	4	4	4	2	5	4	2	1	1	2	5	1	3	4	1	1	5	4	4	4	1	6	5	6	5	4	5	1	4	4	4	2	5	6
	78	1		2	5	1	5	4	5	4	5	5	2	1	4	5	4	2	1	2	1	5	1	2	1	4	2	1	4	4	2	4	4	4	3	2	5	5	2	4	5	4	1	4	3	5	5	2	1
	79	1		6	1	2	5	2	4	2	5	1	5	1	4	2	4	2	2	5	5	4	3	4	4	4	4	1	4	4	1	1	4	4	4	4	5	4	4	1	5	4	5	1	3	1	2	4	2
	80	1		1	1	5	1	4	1	2	1	4	4	4	4	2	4	1	1	2	1	2	2	5	5	6	5	4	5	4	1	4	4	1	5	1	4	4	5	5	2	1	4	1	2	2	2	2	6
	81	1		2	1	2	1	2	4	5	2	4	1	2	5	2	4	5	2	3	5	1	4	4	1	2	2	4	4	4	1	1	4	1	2	1	4	3	5	4	2	4	5	2	4	4	1	4	4
	82	1		4	1	4	1	4	3	2	1	2	1	1	2	2	3	4	4	5	1	1	6	1	4	1	1	2	4	4	4	4	2	3	4	1	2	4	4	1	5	5	2	4	1	1	5	5	1
	83	1		4	3	1	1	4	2	2	2	6	2	2	1	1	1	5	2	2	4	4	1	2	2	3	1	2	1	4	5	2	2	1	1	4	4	2	4	5	2	4	4	5	4	4	6	4	2
	84	1		2	2	2	2	1	4	1	1	4	4	4	1	1	1	5	1	4	1	4	2	4	1	4	5	2	1	5	5	1	1	4	1	6	3	2	1	2	1	4	1	4	2	2	2	1	1
	85	1		4	2	1	4	4	4	5	4	5	2	2	2	1	2	2	1	5	3	1	2	2	4	2	2	2	4	5	4	5	5	4	1	1	1	5	4	1	1	4	5	5	1	5	4	4	4
	86	1		1	4	1	2	4	4	4	1	1	5	4	2	4	2	4	1	4	1	1	2	6	1	1	1	4	2	4	5	1	2	4	3	1	1	1	5	3	4	4	1	2	5	5	1	1	2
	87	1		4	1	3	4	5	5	5	5	1	1	3	4	5	1	4	5	4	4	1	5	4	2	5	1	5	4	1	5	1	1	4	2	2	4	1	2	5	2	4	3	5	2	2	1	1	1
	88	1		5	4	4	2	4	1	4	5	5	4	4	4	4	2	6	4	1	5	5	2	4	4	2	1	5	4	1	4	2	5	6	4	2	5	1	1	4	5	1	4	1	2	3	5	3	3
	89	1		1	1	4	5	2	2	4	1	4	1	1	4	4	2	4	4	1	1	1	4	3	4	5	5	6	5	2	4	1	4	1	1	5	1	5	5	2	4	4	1	6	5	4	1	1	1
	90	1		1	1	1	4	1	2	1	1	4	1	4	3	2	2	5	4	6	5	1	3	2	2	4	5	4	1	4	5	1	4	5	2	5	1	2	1	2	5	1	4	4	2	4	5	5	4
	91	1		5	4	1	4	1	2	1	2	2	5	5	4	6	1	2	1	5	4	5	1	1	5	6	5	2	5	5	5	2	5	1	4	3	4	3	2	5	4	4	1	1	1	4	1	4	2
	92	1		2	5	2	1	2	5	4	1	5	3	4	1	2	6	2	3	1	2	1	4	1	4	5	4	4	1	5	4	6	4	4	4	4	2	1	4	2	1	3	2	5	4	4	3	4	4
	93	1		3	1	2	2	1	4	2	4	2	4	5	2	4	4	1	4	2	1	3	3	5	1	4	5	2	3	4	1	1	2	5	4	4	1	2	4	1	1	2	4	2	4	2	2	4	1
	94	1		5	4	1	2	4	1	1	1	1	4	1	5	1	5	2	4	4	1	2	4	2	5	4	1	1	1	1	2	5	3	4	1	5	5	4	2	5	1	2	5	1	1	2	1	1	2
	95	1		4	4	1	2	5	2	2	1	4	5	2	4	1	5	2	4	1	3	4	5	1	5	2	2	3	4	1	2	4	1	5	1	4	3	4	5	2	4	1	4	6	1	4	6	5	2
	96	1		4	1	2	5	4	1	2	4	4	1	2	4	5	1	2	1	4	5	2	4	1	1	2	6	1	2	2	4	4	5	4	4	2	1	4	4	2	2	4	5	4	4	1	2	6	4
	97	1		6	4	1	5	4	4	4	1	4	1	5	1	1	1	4	2	5	1	4	2	5	4	1	1	4	5	4	5	1	2	2	5	4	2	1	1	2	2	3	5	4	1	2	2	1	1
	98	1		1	2	6	3	1	4	2	5	1	4	2	2	1	1	2	1	2	5	4	1	1	4	1	4	5	5	4	5	5	5	1	4	4	3	1	4	5	3	2	4	2	2	2	1	4	2
	99	1		5	2	5	4	3	2	1	1	4	1	4	2	2	4	4	5	4	1	4	4	1	4	4	5	4	4	1	4	1	5	2	2	1	4	4	1	1	1	4	3	4	3	1	4	5	5
	100	2		2	2	1	1	2	4	1	4	2	4	4	6	1	4	2	4	3	2	5	4	1	2	3	1	2	4	2	4	2	4	3	6	2	2	5	6	5	4	4	2	1	4	5	5	4	3
	101	2		4	2	1	5	1	4	2	4	4	4	5	1	2	4	4	5	5	1	1	4	1	4	4	4	4	1	5	5	2	2	2	2	5	4	1	4	4	1	2	2	2	5	4	4	2	4
	102	2		5	5	2	2	2	2	2	2	2	5	5	1	2	1	2	5	5	1	1	2	5	5	5	6	4	2	2	4	4	1	4	2	3	4	4	4	2	3	3	1	1	4	5	5	1	4
	103	2		4	2	2	1	2	1	4	2	1	1	3	4	4	4	5	4	4	2	4	1	4	4	4	5	5	4	4	3	2	1	2	4	2	2	1	1	5	4	4	4	4	1	4	4	2	2
	104	2		1	5	4	1	2	4	2	4	2	4	2	5	2	4	2	4	1	5	3	1	4	4	1	2	4	4	5	4	1	1	1	2	3	5	1	4	4	4	2	5	1	4	2	4	5	1
	105	2		4	5	4	3	1	4	1	4	2	1	1	5	4	6	4	6	3	4	4	4	4	4	1	1	4	6	4	4	6	4	4	1	2	5	4	5	5	6	1	4	5	5	1	1	1	4
	106	2		1	4	2	5	1	1	2	3	5	2	1	3	4	3	1	2	1	2	2	5	3	3	4	4	4	4	2	1	1	4	4	1	4	4	1	2	6	4	2	2	4	2	5	4	4	4
	107	2		5	2	1	3	4	1	5	4	6	4	2	1	4	2	2	5	4	5	4	4	1	4	5	3	4	1	4	4	1	1	2	5	4	4	2	1	1	4	3	1	2	4	4	1	3	2
	108	2		2	2	2	4	2	2	1	4	5	1	4	4	2	2	4	5	3	1	4	2	4	2	1	4	1	2	4	5	1	2	4	1	2	3	1	3	6	5	4	1	1	2	4	1	1	1
	109	2		1	4	5	1	2	4	1	1	1	5	1	5	4	2	4	2	4	2	3	2	4	4	4	1	5	4	1	1	2	2	1	4	2	4	1	2	1	4	2	1	1	2	4	1	1	4
	110	2		1	4	4	1	1	1	5	4	2	4	5	2	1	1	2	1	2	1	1	6	1	1	3	6	1	4	4	4	5	2	4	4	4	4	5	4	5	4	4	4	2	5	4	1	6	1
	111	2		1	1	4	2	3	4	4	5	5	5	2	4	5	2	1	5	4	4	2	1	5	4	1	5	4	5	5	1	2	2	1	1	2	4	1	4	2	2	4	1	4	3	5	4	4	2
	112	2		1	4	6	1	1	5	4	2	1	3	5	4	4	1	1	1	2	1	5	4	1	2	4	5	2	5	5	1	1	6	4	4	2	5	4	4	4	4	1	5	4	3	2	5	4	3
	113	2		4	3	5	2	4	4	1	3	4	4	1	1	6	1	4	4	1	3	4	5	1	5	4	4	4	2	2	1	2	4	1	4	6	1	4	1	4	1	5	4	2	2	1	4	1	4
	114	2		5	4	4	2	2	6	4	4	1	4	4	1	2	1	4	4	4	4	1	5	2	2	4	4	2	3	2	4	1	5	4	2	1	2	1	3	5	5	1	4	4	1	5	5	5	2
	115	2		5	2	4	2	4	5	4	5	2	2	5	4	5	1	1	1	1	1	1	4	1	1	2	2	4	2	4	1	4	1	4	4	2	1	5	1	4	2	2	4	4	4	4	4	2	2
	116	2		4	4	4	5	4	4	1	2	5	5	4	2	4	2	4	2	1	4	5	4	1	1	6	4	4	5	2	1	1	4	1	4	4	2	3	1	2	2	1	1	1	1	4	3	3	1
	117	2		4	1	1	2	3	4	1	4	4	1	4	6	5	4	3	1	2	1	1	2	2	4	5	4	4	5	4	1	1	4	1	2	4	4	2	1	5	4	5	4	4	4	4	4	4	2
	118	2		4	1	1	1	2	1	4	6	1	2	1	4	4	2	1	1	1	4	4	4	1	4	3	5	4	1	2	1	2	1	2	2	4	2	1	1	2	5	4	5	1	4	1	1	3	2
	119	2		4	3	1	5	5	4	5	4	4	2	2	2	4	5	4	5	4	4	1	1	4	4	4	1	2	5	1	1	5	2	4	4	2	3	1	4	1	1	1	4	4	5	5	5	3	1
	120	2		1	4	5	1	4	1	6	1	2	1	4	4	2	4	4	4	4	1	2	1	4	1	2	4	4	1	4	1	5	2	4	1	4	5	2	2	1	2	5	4	2	1	4	5	4	4
	121	2		4	1	5	4	2	2	1	5	4	5	3	2	5	2	3	2	1	1	1	2	4	5	4	1	1	1	1	5	4	2	4	2	4	5	4	4	1	5	6	2	1	2	2	4	5	2
	122	2		2	4	2	5	4	2	2	4	4	1	2	4	4	1	2	4	2	2	5	4	1	1	3	1	1	4	4	6	4	1	4	3	1	4	1	2	4	4	1	2	3	1	1	1	4	1
	123	2		5	2	5	5	1	4	2	1	2	1	1	2	2	2	1	2	4	4	2	1	1	2	3	1	6	4	2	4	2	5	4	1	1	2	1	1	1	1	3	4	1	4	2	1	4	2
	124	2		2	4	3	5	4	1	4	1	1	5	5	1	4	3	1	6	4	6	1	1	4	3	6	1	1	2	4	5	4	5	4	5	1	5	4	4	4	2	4	5	5	2	1	2	1	4
	125	2		1	1	2	2	2	4	2	1	5	2	1	4	1	1	2	4	1	5	1	1	2	4	5	4	4	4	5	4	1	4	6	2	1	2	4	5	1	1	2	4	5	5	6	4	3	5
	126	2		5	1	1	5	3	2	4	5	4	4	1	1	4	4	5	2	4	4	1	5	3	5	4	3	2	2	1	1	4	3	1	4	1	2	5	4	4	4	2	5	1	1	4	2	2	2
	127	2		3	3	4	4	4	1	4	4	2	2	1	5	4	4	4	1	2	4	4	3	3	2	1	1	1	4	1	4	4	1	4	4	4	2	4	4	1	4	4	5	1	4	1	2	1	5
	128	2		4	5	4	1	4	5	4	1	2	1	2	4	3	1	5	6	1	2	1	5	1	2	1	4	1	4	2	4	1	1	5	5	6	1	5	4	3	2	2	4	3	4	2	2	4	4
	129	2		6	5	4	4	4	1	2	1	4	1	2	1	5	4	2	1	5	1	6	4	5	1	3	4	2	1	4	5	5	1	4	4	4	1	1	2	4	1	3	4	1	5	5	1	2	6
	130	2		4	2	1	1	2	6	1	4	6	1	2	4	1	5	4	4	1	4	2	4	1	2	1	4	5	2	4	1	1	5	5	4	1	1	2	2	3	1	1	4	4	1	1	4	1	1
	131	2		2	2	4	4	2	1	2	4	5	3	2	4	1	1	5	1	6	5	4	4	5	4	1	3	4	5	5	5	1	6	1	1	2	2	1	1	6	2	4	4	4	1	2	1	1	1
	132	2		5	2	1	2	6	2	5	2	2	6	2	3	2	4	5	3	2	5	1	2	4	1	1	3	4	4	4	3	4	1	5	2	1	4	2	4	3	1	5	5	2	2	3	5	6	4
	133	2		6	6	5	1	2	4	2	5	4	4	1	4	3	5	2	6	5	3	4	1	2	1	5	2	1	1	4	4	2	4	1	2	1	1	4	3	2	2	3	3	4	4	1	4	1	3
	134	2		4	1	4	5	2	2	4	5	1	1	4	4	3	4	5	4	4	5	3	4	4	2	2	2	2	5	5	1	6	2	3	5	1	5	5	4	4	2	4	5	2	4	4	3	4	5
	135	2		4	1	1	1	4	3	2	4	5	1	4	1	2	4	2	4	4	6	6	2	1	4	1	1	5	2	1	4	1	4	1	5	4	4	4	1	5	3	4	5	4	1	4	4	4	2
	136	2		6	5	4	4	5	4	2	6	5	2	2	1	3	3	4	4	1	5	3	4	1	1	4	2	4	4	1	5	2	1	1	4	1	4	2	5	1	5	1	4	4	1	2	2	5	1
	137	2		4	5	3	5	2	4	1	4	4	4	1	2	3	2	1	1	5	4	2	2	1	1	5	1	1	1	3	1	1	4	1	4	1	4	5	4	4	5	2	1	4	5	1	2	1	4
	138	2		1	2	1	3	4	5	2	2	2	1	4	2	4	2	1	1	4	1	5	5	5	4	4	4	2	4	1	4	1	5	4	4	2	4	1	4	1	2	4	4	1	2	1	1	4	1
	139	2		2	1	1	4	4	1	4	4	4	1	3	4	5	1	4	1	5	2	1	5	4	4	1	6	1	5	4	3	5	2	5	2	1	3	2	3	6	2	4	5	1	4	1	1	3	2
	140	2		2	3	3	1	2	2	5	3	4	1	1	1	1	2	4	1	1	5	2	1	4	5	5	6	1	5	2	2	5	4	5	4	1	4	1	5	1	1	1	4	2	1	2	5	4	2
	141	2		4	5	4	3	4	2	5	4	5	4	4	1	5	6	1	1	1	1	4	1	2	4	4	4	4	4	4	3	4	1	5	6	4	2	1	2	5	3	4	5	2	4	2	1	4	1
	142	2		2	4	6	3	4	2	4	1	4	4	5	5	5	1	6	6	1	4	2	4	4	1	1	2	2	6	4	2	5	2	4	1	3	1	4	1	2	1	2	4	2	3	4	1	1	2
	143	2		3	5	4	2	1	5	4	1	1	2	4	2	2	2	2	1	4	4	2	5	5	3	1	3	5	1	1	4	2	4	1	1	4	6	5	2	4	1	2	1	2	2	1	2	2	5
	144	2		5	3	1	5	1	1	2	5	1	4	4	2	1	2	4	2	4	4	1	4	5	5	2	2	2	5	2	4	1	1	6	2	4	1	5	1	4	2	4	4	4	2	4	5	5	2
	145	2		1	2	5	1	5	3	5	4	1	5	4	5	5	5	4	2	1	3	2	4	4	1	4	2	4	5	1	2	1	1	4	1	2	1	4	1	4	2	4	4	5	5	4	1	3	1
	146	2		2	2	1	1	4	4	1	4	2	4	4	4	4	4	5	1	1	5	1	2	1	4	3	1	4	1	2	4	4	5	4	4	5	4	4	1	1	4	1	2	1	4	4	5	4	1
	147	2		1	5	2	1	5	5	1	1	2	4	1	1	4	5	4	4	1	1	5	1	5	2	5	4	1	5	6	4	5	5	3	3	5	4	4	2	1	1	2	2	2	2	4	4	4	5
	148	2		4	1	1	2	1	5	5	6	4	2	3	4	5	4	3	5	2	5	4	2	5	4	2	4	1	4	4	4	3	3	6	1	4	1	1	6	4	5	2	3	6	1	4	5	5	2
	149	2		2	4	5	4	4	1	5	4	4	4	3	5	5	1	4	2	2	4	6	6	4	4	1	4	6	3	5	2	5	2	1	5	1	5	4	1	1	4	2	4	5	3	1	1	1	4
	150	2		1	1	4	4	2	5	2	5	4	1	2	1	4	3	2	3	1	2	4	1	4	6	4	5	4	2	2	1	5	1	2	4	2	2	5	4	5	5	2	2	4	5	1	5	5	1
	151	2		4	4	5	5	1	1	4	4	3	4	5	5	4	5	6	4	3	1	4	2	3	5	4	6	5	1	5	5	4	1	2	5	5	3	4	1	4	4	4	4	1	1	1	1	3	3
	152	2		6	2	4	2	5	1	1	4	2	4	4	2	1	4	5	2	2	2	4	4	5	2	5	5	2	1	2	2	5	1	4	6	4	1	2	1	1	1	1	2	4	1	5	1	6	3
	153	3		4	2	4	5	6	1	2	5	4	4	1	2	1	4	5	2	2	1	3	1	4	4	1	5	3	1	4	1	4	5	1	4	4	1	2	4	4	5	1	1	2	2	4	5	1	1
	154	3		1	5	5	4	2	1	1	5	1	2	2	4	2	5	3	4	4	5	5	2	1	2	1	1	3	4	1	2	4	2	2	4	1	2	5	4	2	5	2	2	2	1	4	4	2	4
	155	3		4	1	1	4	5	2	2	4	2	5	2	3	5	5	4	1	4	2	2	4	4	2	4	5	2	4	1	2	4	6	1	4	5	6	3	4	1	2	4	2	5	2	4	4	1	5
	156	3		1	1	4	4	2	1	1	4	4	4	5	6	2	4	5	4	4	3	6	1	1	5	4	2	3	4	1	5	5	5	4	2	3	2	2	4	2	4	2	5	5	3	4	4	2	1
	157	3		4	5	4	4	2	2	4	1	1	1	2	4	5	1	5	2	4	2	4	4	3	2	6	5	5	2	4	2	1	4	5	1	4	1	2	5	4	4	2	1	4	2	3	6	6	5
	158	3		4	2	1	4	1	5	4	4	4	2	4	2	2	5	4	1	5	1	4	5	2	3	2	4	4	4	2	1	5	2	1	4	1	4	1	3	4	1	1	6	4	1	1	1	1	1
	159	3		2	5	2	1	5	1	1	1	2	4	4	2	2	1	1	2	3	4	2	1	2	4	4	4	2	3	2	5	4	4	4	2	1	1	4	2	4	1	1	1	1	4	5	5	1	1
	160	3		4	4	2	3	4	1	1	2	2	4	4	4	1	2	4	6	1	2	5	1	4	6	4	4	1	1	2	1	5	1	4	5	5	1	2	4	4	1	4	5	1	5	1	2	5	4
	161	3		4	6	1	1	1	5	4	2	1	2	2	5	2	4	4	2	4	2	1	2	4	5	1	4	1	2	1	4	1	2	1	2	2	2	3	2	4	4	4	5	5	4	6	4	5	4
	162	4		4	5	4	4	4	1	1	1	5	4	4	4	1	2	4	5	2	2	3	1	3	5	3	1	5	4	5	5	4	1	1	4	4	1	4	1	1	5	1	1	2	2	5	4	1	6
	163	4		4	1	1	2	2	5	4	4	4	5	2	4	2	4	1	3	2	1	3	4	5	1	3	4	4	3	2	4	1	4	4	5	1	2	1	1	4	4	1	4	4	6	4	4	5	4
	164	4		5	1	2	1	4	2	4	4	1	4	1	1	1	4	2	2	4	1	2	1	5	5	1	5	1	5	2	1	1	2	3	4	1	5	4	2	2	1	4	2	2	4	6	2	2	4
	165	4		2	4	2	1	4	5	1	2	4	5	2	6	2	1	5	4	5	1	1	4	2	2	5	1	1	5	3	1	2	4	2	4	1	4	4	4	1	5	4	4	4	4	2	1	1	4
	166	4		4	4	6	2	2	4	1	4	2	1	1	2	2	5	1	2	4	4	2	5	1	5	2	1	4	2	1	4	1	4	5	4	1	1	3	3	1	4	4	4	5	4	1	4	4	4
	167	4		4	4	4	1	3	1	4	4	1	4	4	1	6	5	2	4	3	4	1	4	1	1	1	1	4	4	5	4	4	2	4	1	4	2	5	1	4	2	1	2	2	1	2	2	1	1
	168	4		1	1	2	4	6	1	5	1	1	5	5	4	1	4	4	1	5	1	2	2	4	6	5	4	2	6	5	5	2	4	4	4	1	4	2	5	2	1	1	4	3	4	4	1	3	4
	169	4		1	4	4	5	2	5	1	1	4	2	1	1	1	4	5	3	4	1	2	4	1	4	4	4	5	6	3	6	5	1	1	2	4	1	5	4	1	2	1	1	5	5	4	4	4	2
	170	4		1	2	5	1	6	3	2	5	5	1	4	4	4	1	6	4	4	2	4	2	4	1	2	1	4	6	5	4	2	4	5	2	4	4	3	2	4	6	5	2	3	2	5	2	2	4
	171	4		4	4	6	3	5	2	4	1	2	4	4	5	1	4	2	1	4	1	2	5	2	1	2	2	4	3	5	4	1	1	2	5	2	5	4	4	1	1	5	1	4	4	2	5	4	6
	172	4		5	3	4	4	4	4	2	4	1	4	2	5	4	4	2	4	4	6	2	4	5	4	1	1	2	1	4	1	4	2	3	1	6	5	4	5	2	5	1	5	5	2	2	5	2	3
	173	4		4	5	2	5	2	1	4	4	4	1	4	2	1	6	1	1	2	2	4	1	2	4	1	3	1	5	3	4	1	1	4	4	1	4	1	4	4	4	4	2	4	4	1	5	3	4
	174	4		4	4	2	2	5	4	5	1	4	2	2	4	2	1	2	4	1	3	2	5	2	1	2	5	5	4	5	4	1	2	4	1	3	4	1	6	4	2	4	4	1	1	6	5	1	4
	175	4		4	4	2	5	1	1	4	2	1	3	4	4	2	3	1	2	1	3	5	1	1	1	5	1	1	4	2	4	1	5	2	2	2	1	1	4	5	2	2	2	5	1	2	2	1	4
	176	4		4	2	2	2	4	2	4	4	4	4	1	2	5	4	2	1	1	5	4	6	2	2	4	2	5	4	1	1	2	4	4	5	4	4	4	1	4	2	4	2	4	1	2	5	4	2
	177	4		4	2	1	2	5	1	5	2	1	4	4	4	6	5	1	5	1	4	1	2	4	2	2	4	5	5	1	5	2	4	4	4	2	2	1	1	3	4	2	5	2	2	2	6	4	4
	178	4		4	1	5	4	4	4	1	5	4	4	5	4	4	1	2	2	2	4	2	4	4	2	1	3	4	1	5	4	1	4	4	1	4	4	4	2	4	2	2	2	4	2	5	5	2	6
	179	4		2	1	2	5	2	5	2	4	4	1	4	4	1	4	4	5	1	1	3	2	4	2	1	4	2	4	5	1	2	2	1	2	1	4	1	6	1	6	1	3	1	5	5	4	5	2
	180	4		4	2	5	4	4	2	4	4	4	3	2	3	4	2	1	4	6	1	2	1	6	1	3	1	5	4	4	1	5	5	1	4	4	1	5	1	5	5	2	4	3	6	2	1	1	2
	181	4		1	4	4	2	3	2	1	4	4	2	6	2	1	5	2	2	4	1	1	5	4	4	3	4	1	4	2	2	4	3	2	4	2	1	4	1	4	5	1	1	5	4	2	4	6	6
	182	4		4	4	4	1	4	5	3	1	2	4	2	2	4	5	5	4	2	4	4	1	4	6	2	4	1	3	1	4	2	5	4	4	4	4	1	2	2	4	1	4	6	4	4	4	2	2
	183	4		1	4	1	1	4	5	6	5	4	5	4	1	2	3	2	2	5	4	1	1	4	5	5	4	1	4	1	2	1	2	2	1	4	5	1	1	1	1	1	4	4	1	2	2	1	1
	184	4		4	4	6	1	1	2	3	5	4	1	4	1	1	6	2	2	4	4	1	5	1	5	5	5	4	1	1	5	1	4	4	4	4	4	1	1	4	5	4	1	1	2	1	4	5	1
	185	4		4	4	4	2	2	4	2	4	1	4	1	4	2	3	5	1	4	2	2	2	4	4	2	4	2	4	2	6	1	2	5	2	2	4	4	5	4	4	3	3	2	5	6	4	4	1
	186	4		4	1	1	5	2	1	1	5	1	5	4	4	4	3	1	2	2	4	2	1	2	4	3	1	1	2	2	5	1	1	1	1	5	4	1	2	4	4	1	3	1	1	1	1	4	2
	187	4		2	1	4	3	4	4	4	4	5	1	4	1	1	2	1	2	3	1	1	3	1	4	4	4	2	5	4	4	1	5	2	2	2	4	1	2	4	4	4	4	3	4	1	4	1	2
	188	4		4	5	2	4	1	2	4	5	4	4	4	1	1	2	1	5	1	4	1	4	5	4	2	3	4	1	5	5	1	4	5	4	1	1	1	2	1	4	4	1	1	1	4	4	4	2
	189	4		1	4	5	5	4	2	1	1	2	4	1	1	4	2	4	4	1	1	5	5	5	4	4	6	1	3	5	4	4	2	5	5	4	2	5	4	2	2	1	4	4	2	3	1	5	6
	190	4		4	1	3	1	2	2	3	5	2	1	1	1	1	5	2	4	5	1	4	1	2	1	4	1	4	4	1	4	1	3	2	5	5	1	1	1	4	4	4	4	4	2	1	4	4	2
	191	4		2	1	4	1	5	4	4	1	2	5	4	1	4	2	2	2	4	4	4	4	1	4	5	1	1	1	3	2	4	5	2	4	1	6	6	3	4	5	5	2	1	1	1	1	1	2
	192	4		5	1	2	5	4	4	4	4	4	3	4	5	4	1	5	2	4	1	4	3	2	1	1	4	4	5	2	1	1	2	5	1	4	4	5	2	2	5	2	4	2	1	1	2	2	1
	193	4		4	4	2	1	2	4	4	4	3	1	5	4	2	2	4	2	5	1	5	4	3	5	1	5	1	3	2	4	4	4	1	1	1	2	4	1	4	4	2	4	4	4	2	4	4	1
	194	4		6	4	2	5	2	1	1	5	4	4	2	4	4	1	5	1	1	4	5	4	4	4	2	1	3	4	1	4	1	2	1	2	2	6	4	2	5	1	4	4	4	1	1	1	4	4
	195	4		1	2	4	2	5	1	4	1	2	2	6	6	4	4	4	2	4	5	1	5	4	6	4	4	1	2	5	1	4	5	5	2	5	1	4	2	2	4	4	2	3	4	2	1	2	1
	196	4		4	2	5	4	5	2	2	4	4	4	1	1	1	4	4	4	2	1	4	4	2	1	1	1	6	4	5	5	4	4	5	1	1	4	4	5	1	5	4	4	1	4	5	1	5	1
	197	4		4	4	4	5	2	1	4	4	1	4	3	1	6	1	1	1	2	2	3	5	1	2	3	4	1	4	1	4	1	2	3	4	5	5	2	4	5	1	2	4	4	4	1	3	4	2
	198	4		5	2	2	1	6	5	1	2	4	2	5	5	5	1	4	1	2	1	5	5	2	5	4	3	1	4	2	2	2	2	4	4	1	2	4	1	4	4	4	1	5	4	1	5	4	1
	199	4		2	2	4	5	3	3	4	4	1	5	2	4	4	4	4	4	4	5	3	4	1	4	1	2	1	2	5	2	5	5	4	1	2	1	2	4	1	4	5	2	4	1	5	1	2	5
	200	4		1	1	1	4	5	4	1	3	3	2	2	4	4	5	1	1	1	5	1	4	2	2	1	1	1	4	4	4	4	1	3	4	2	2	2	1	4	5	3	5	4	1	4	2	4	5
	201	4		3	6	1	1	3	2	2	1	4	4	5	4	1	4	3	3	2	2	4	4	1	2	1	2	4	2	1	2	2	5	1	1	4	2	2	2	4	5	1	2	1	4	2	5	4	1
	202	4		2	1	5	4	2	1	1	2	1	2	1	2	5	4	5	4	2	1	1	1	4	1	1	2	2	5	1	1	4	1	2	3	1	1	3	1	4	1	4	4	4	1	3	4	4	4
	203	4		5	4	4	4	1	1	4	1	5	1	4	4	1	4	4	4	2	4	4	2	2	3	5	4	5	1	2	4	1	1	2	2	5	2	2	5	4	4	2	4	1	2	4	4	2	4
	204	4		5	4	4	5	4	4	4	4	4	4	2	1	1	1	1	5	4	4	2	2	2	1	1	5	1	4	1	4	1	4	4	4	2	4	1	4	4	1	4	4	1	2	1	6	1	5
	205	4		4	4	5	3	1	2	2	6	4	1	2	2	4	2	4	4	4	1	1	5	4	1	1	4	1	5	2	2	1	1	4	2	2	1	1	1	1	1	2	1	5	4	2	2	4	4
	206	4		1	4	2	2	4	4	4	6	5	2	1	1	2	2	4	5	3	5	1	2	2	3	1	4	4	1	4	4	4	1	4	2	1	1	4	4	2	4	5	3	4	4	4	1	2	4
	207	4		4	5	4	4	5	2	2	2	4	2	4	5	4	4	5	6	4	4	1	3	5	4	4	5	2	3	2	4	1	1	1	1	5	1	1	1	4	5	3	2	2	4	4	4	6	4
	208	4		2	4	4	3	4	1	4	2	6	4	2	2	2	5	6	4	2	2	4	4	4	5	4	1	1	5	4	5	2	4	2	5	5	1	3	6	4	2	3	4	4	2	5	4	2	2
	209	4		1	1	1	5	5	2	1	1	1	4	1	5	6	2	2	1	1	6	2	2	5	4	1	2	1	4	1	2	1	4	2	2	5	1	2	5	4	4	4	2	4	5	1	5	1	5
	210	4		4	3	2	5	5	3	1	4	5	1	4	2	5	5	2	4	4	4	4	2	1	5	4	1	5	2	2	1	5	5	5	4	1	1	3	4	1	2	4	4	2	6	1	4	2	5
	211	4		5	4	2	5	2	5	5	6	4	4	2	1	1	1	3	2	4	2	2	5	4	5	5	1	4	2	1	2	2	2	4	4	4	4	4	5	5	2	1	4	4	1	1	5	1	5
	212	4		6	2	4	1	4	6	2	2	2	4	4	4	1	2	1	4	1	6	5	2	2	4	2	3	1	2	2	2	4	1	4	5	4	1	4	1	2	2	2	2	4	4	6	4	4	1
	213	4		2	2	5	6	5	4	1	4	4	4	1	1	4	4	4	4	5	6	2	4	2	1	2	5	1	3	2	2	3	4	1	1	2	4	5	4	4	6	4	1	1	4	2	4	1	4
	214	4		5	4	2	2	3	2	2	2	6	5	2	2	1	1	2	5	2	5	2	4	6	1	6	1	4	4	4	4	4	1	4	2	6	4	1	4	1	6	4	5	1	2	5	2	1	1
	215	4		4	5	1	5	4	4	4	1	4	5	2	4	5	2	4	4	2	4	1	4	1	3	4	3	1	1	5	2	5	2	1	4	4	1	1	4	1	2	4	4	1	4	4	4	4	2
	216	4		4	1	5	6	4	5	2	4	5	4	4	2	2	2	4	5	2	2	4	4	1	2	1	5	4	4	2	5	2	1	2	5	5	4	5	4	1	4	3	1	4	4	1	4	1	2
	217	4		3	2	4	1	6	5	2	1	2	3	4	4	2	4	2	4	2	3	5	5	4	1	4	1	4	4	1	2	6	1	4	5	1	4	1	5	5	2	1	2	3	1	5	2	2	3
	218	4		2	2	2	4	2	5	4	5	2	4	2	5	5	1	4	4	1	2	1	5	4	4	1	4	2	4	4	2	4	1	5	1	1	5	6	5	2	1	5	5	1	4	1	2	4	5
	219	4		5	2	5	2	4	3	1	3	2	1	1	2	4	1	4	2	2	5	4	1	1	5	1	4	2	1	1	5	2	4	1	1	4	2	1	4	1	4	4	5	4	4	1	1	1	5
	220	4		2	4	4	5	4	2	5	2	6	4	5	5	5	1	4	5	4	6	1	1	4	4	5	1	4	1	1	4	1	4	6	1	4	4	2	5	5	4	2	2	2	2	1	2	5	2
	221	4		1	1	5	2	2	1	4	2	5	4	1	4	1	4	2	2	1	4	5	1	5	1	4	2	2	2	2	2	2	4	3	4	2	5	5	4	4	3	5	6	2	1	4	5	2	2
	222	4		1	3	4	5	2	4	4	4	2	5	4	2	3	1	5	5	2	2	1	1	4	1	6	5	1	1	5	1	4	5	1	1	2	5	4	5	4	5	4	2	2	4	1	2	1	4
	223	4		1	1	5	1	1	1	2	3	1	1	4	2	1	1	1	1	5	1	5	4	1	1	2	4	1	1	1	1	1	2	4	4	4	2	4	5	4	2	1	5	2	4	4	1	5	4
	224	4		1	4	4	5	1	2	1	4	1	1	1	5	1	5	2	5	1	4	4	5	4	5	4	5	5	5	1	4	5	4	2	1	4	2	1	4	1	1	4	6	1	5	4	3	4	4
	225	4		1	4	5	1	2	4	4	1	1	4	1	4	4	4	2	1	3	4	1	4	4	1	1	1	5	2	6	2	5	4	5	1	2	2	1	1	6	4	4	4	1	5	1	3	1	2
	226	4		4	2	4	1	1	4	2	4	4	1	2	2	2	2	2	1	3	6	1	5	5	1	4	2	4	2	5	1	4	3	3	2	4	4	2	2	1	2	4	4	2	2	2	2	4	5
	227	4		5	5	4	4	1	5	1	1	5	4	1	3	5	1	1	2	4	1	3	4	2	4	2	4	1	1	2	1	2	2	5	1	1	4	4	1	2	1	1	4	4	1	2	4	1	2
	228	4		1	4	1	2	6	6	1	4	1	2	1	2	4	4	2	4	2	3	4	1	1	5	3	2	5	2	4	2	4	1	4	4	4	5	2	2	2	1	5	1	2	2	2	1	1	1
	229	4		2	1	4	5	2	2	4	1	5	2	4	4	2	1	1	5	4	5	4	5	4	1	4	5	5	6	1	2	1	6	2	2	4	1	2	2	1	5	1	4	4	4	2	4	6	3
	230	4		1	2	1	5	2	1	5	2	2	2	5	2	1	1	2	1	4	4	2	5	4	6	1	5	5	1	1	2	1	2	5	1	2	5	4	2	1	3	4	4	2	4	4	6	4	4
	231	4		4	5	5	4	4	3	1	5	4	4	4	1	4	1	1	1	4	4	1	1	4	2	5	2	2	4	4	4	2	4	4	1	2	1	3	6	4	4	2	4	4	1	2	4	5	4
	232	4		2	3	5	4	2	6	2	5	1	5	2	2	2	2	4	4	1	2	6	4	1	2	2	4	2	4	1	4	2	2	1	2	3	2	6	1	5	5	4	5	1	4	2	4	2	2
	233	4		3	1	1	4	5	2	5	4	4	5	2	2	1	4	2	1	4	1	1	6	2	4	4	2	1	2	5	4	4	1	5	1	1	1	2	4	4	2	4	5	1	6	5	4	4	3
	234	4		5	2	4	4	4	1	3	4	4	2	4	3	1	1	1	2	5	4	4	1	5	1	6	1	4	5	6	1	1	2	2	1	2	1	5	1	5	2	1	3	1	4	4	4	5	2
	235	4		1	4	5	4	2	2	6	5	5	1	1	4	1	4	1	4	5	6	4	1	3	4	4	5	4	4	1	4	4	2	1	2	4	4	1	1	4	4	2	4	4	1	5	6	2	4
	236	4		4	3	1	4	1	4	6	4	4	2	1	4	4	1	2	4	4	2	5	1	3	5	1	4	5	1	1	2	4	4	4	4	1	5	3	2	4	5	4	4	4	3	4	2	2	5
	237	4		4	2	5	5	2	5	1	2	1	2	5	1	4	4	1	1	1	1	4	4	1	4	1	5	4	1	1	4	4	2	3	2	5	5	4	5	1	2	6	2	4	1	5	6	4	2
	238	4		4	2	5	1	4	4	4	3	1	1	4	1	4	2	1	4	3	4	4	2	2	4	2	1	1	4	4	4	5	1	4	2	4	1	4	4	4	2	1	5	1	4	4	1	5	4
	239	4		2	5	4	4	4	2	2	4	1	4	4	5	1	2	2	4	1	5	5	2	4	4	4	5	6	3	4	1	6	4	2	2	2	1	2	1	4	4	1	4	4	1	1	2	4	3
	240	4		1	2	4	4	5	1	5	4	1	4	4	4	5	4	5	1	1	2	1	1	4	1	2	4	1	1	4	2	5	5	1	4	5	1	1	1	4	2	4	1	1	4	1	5	2	2
	241	4		4	3	1	1	1	2	4	3	1	5	4	1	5	5	5	2	4	4	4	4	1	1	4	1	1	4	4	4	4	4	2	5	1	1	3	6	4	6	4	4	2	2	2	1	3	5
	242	4		4	1	1	6	4	4	2	4	4	5	2	1	1	2	5	1	1	1	2	4	3	1	4	2	2	4	2	4	1	4	4	1	4	4	1	2	5	4	2	2	1	1	2	1	4	2
	243	4		4	4	1	2	2	4	4	2	4	1	4	4	4	5	4	4	3	1	3	2	1	2	4	2	5	2	5	4	1	1	1	4	4	2	4	5	6	2	4	4	4	1	4	2	5	4
	244	4		2	5	5	2	6	4	2	4	4	5	4	2	1	1	1	4	1	2	2	2	4	2	2	5	4	3	5	2	4	4	2	1	3	1	4	5	5	5	1	4	4	4	4	4	4	1
	245	4		3	1	4	1	1	5	5	5	4	4	1	2	4	4	1	4	4	2	2	1	6	2	4	1	2	2	1	4	4	1	1	4	4	5	3	4	1	1	5	4	2	4	4	2	4	2
	246	4		4	4	4	5	5	1	2	4	4	5	2	4	5	4	1	2	4	4	4	1	4	6	4	4	3	4	5	3	2	4	4	1	2	4	1	4	2	1	4	1	4	1	2	1	4	4
	247	4		4	1	4	1	6	1	2	1	4	1	2	1	1	2	2	1	6	6	4	1	2	2	4	6	2	2	5	4	5	1	5	5	5	4	1	5	4	2	2	2	6	4	5	1	1	4
	248	4		4	4	1	2	2	4	1	4	5	5	4	1	2	1	1	4	4	1	1	5	2	4	5	2	4	2	4	4	2	5	2	2	3	4	1	1	1	2	2	1	2	1	5	2	1	1
	249	4		4	4	6	5	4	5	5	3	1	1	1	1	3	2	3	4	1	4	4	2	5	2	4	1	4	5	4	4	4	1	5	4	1	5	5	1	2	1	5	1	2	1	4	4	2	4
	250	4		2	2	4	4	1	1	4	4	1	2	1	1	6	1	2	4	4	5	4	2	5	1	4	4	2	2	1	1	2	1	1	6	4	1	5	4	1	4	4	3	2	5	5	2	1	5
	251	4		2	2	2	4	1	5	2	4	1	1	2	4	5	1	5	2	4	1	2	5	1	1	3	1	2	1	4	4	3	1	2	1	2	1	1	6	2	4	1	4	1	2	4	1	2	5
	252	4		1	4	1	4	1	5	4	4	2	4	4	2	4	2	5	1	1	4	1	4	1	1	2	4	4	4	1	4	4	1	4	5	6	5	4	1	3	3	1	4	1	3	2	5	2	1
	253	4		4	2	5	2	5	1	3	1	1	2	2	4	6	2	5	2	1	4	1	5	1	1	2	2	1	5	1	6	5	4	4	2	5	4	1	1	2	4	1	2	4	1	6	4	2	4
	254	4		4	1	1	4	2	4	4	4	2	4	5	1	5	4	5	5	6	5	1	4	1	4	1	5	1	4	2	5	1	3	1	5	1	2	1	1	1	4	4	5	5	1	4	1	1	1
	255	4		1	4	1	4	4	1	1	4	2	2	2	5	5	2	1	6	1	4	4	1	3	2	5	4	5	3	5	1	1	1	4	4	4	2	1	4	5	1	1	1	1	2	1	2	5	4
	256	4		5	1	2	5	1	1	4	4	1	1	2	4	5	1	1	2	3	2	3	1	2	2	4	5	1	3	1	1	2	5	5	4	1	4	1	1	2	3	5	4	2	4	4	1	4	1
	257	4		5	6	1	4	2	1	4	1	4	2	4	5	2	1	5	1	1	4	2	3	1	3	2	1	5	5	1	4	4	4	1	6	2	3	4	1	1	1	2	4	1	5	5	4	1	5
	258	4		6	1	4	2	3	4	1	4	1	1	4	6	5	4	2	1	4	4	3	2	5	4	4	2	2	2	5	1	1	1	5	4	2	6	1	2	2	1	2	4	1	2	5	3	5	6
	259	4		4	2	1	1	4	1	4	1	1	1	1	2	2	1	1	4	4	5	3	5	2	4	4	5	4	5	4	2	2	4	2	3	4	2	5	1	2	5	5	1	4	1	2	1	4	6
	260	4		1	5	2	1	2	4	4	4	5	5	5	2	5	1	2	4	4	2	1	1	1	2	2	3	2	3	5	2	1	2	4	4	4	2	4	5	4	5	4	4	4	1	2	2	2	2
	261	4		1	6	5	4	1	4	1	5	3	1	2	4	1	4	2	4	6	4	2	2	1	5	1	2	2	5	5	2	1	4	4	2	4	4	2	3	4	1	4	5	4	4	1	1	4	4
	262	4		4	6	5	4	4	1	2	5	2	2	2	5	2	1	5	5	1	4	1	4	5	4	1	1	1	4	4	1	4	2	4	1	5	2	4	5	5	4	1	1	5	2	4	4	4	5
	263	4		1	1	2	4	5	4	1	5	4	3	5	1	2	4	4	4	1	2	1	1	4	2	4	2	4	2	5	1	5	5	4	5	1	2	5	4	5	1	1	2	1	4	2	1	4	4
	264	4		2	2	4	1	1	4	1	1	4	4	1	1	4	3	5	2	1	4	5	1	4	2	1	5	4	2	4	4	1	5	4	4	5	2	6	6	2	2	4	1	3	4	1	3	5	4
	265	4		6	1	2	2	4	6	1	4	4	2	4	1	5	4	1	4	6	5	4	5	2	1	5	1	4	5	4	5	5	1	1	4	4	2	5	4	2	1	1	2	1	4	1	5	4	4
	266	4		1	1	1	5	3	3	2	1	1	1	5	2	5	1	4	2	2	2	2	4	2	1	1	1	5	1	1	2	1	5	5	1	5	1	1	4	1	3	1	2	2	1	4	5	2	4
	267	5		1	3	3	1	4	1	1	2	1	4	2	5	2	1	2	4	4	1	5	2	4	4	4	4	3	4	6	1	2	1	2	1	1	1	4	5	2	3	2	4	4	1	4	5	5	4
	268	5		1	1	1	5	4	5	1	1	4	1	5	6	2	1	4	4	2	4	4	2	4	2	1	3	4	1	4	1	2	4	4	5	4	5	4	5	4	4	2	4	2	4	1	1	4	4
	269	5		4	5	4	3	2	2	1	2	2	2	4	4	1	1	2	2	3	4	4	2	1	2	1	1	2	3	1	2	5	1	6	4	4	4	1	3	4	4	5	5	3	6	4	1	1	2
	270	5		4	4	1	2	1	2	1	2	2	2	3	1	2	4	2	2	2	4	4	6	4	1	1	2	5	5	5	1	5	5	1	3	1	1	2	5	1	5	4	1	1	4	1	1	2	4
	271	5		2	1	2	1	5	6	4	4	5	4	1	1	4	2	4	4	2	1	5	4	4	6	5	1	4	2	2	1	4	1	1	2	1	2	4	4	4	5	2	4	1	2	5	4	1	2
	272	5		4	2	4	4	4	2	5	1	5	1	1	4	5	1	4	1	4	1	5	2	4	2	4	1	5	1	6	1	3	4	4	5	1	2	4	4	2	2	2	1	2	1	2	1	1	2
	273	5		5	1	2	1	5	1	4	1	1	4	4	2	2	2	1	5	5	1	1	2	2	4	1	1	4	4	5	4	4	5	5	4	5	5	4	5	2	1	2	4	2	5	4	2	1	2
	274	5		4	4	2	5	5	1	1	1	1	5	2	4	1	2	2	1	4	2	4	4	5	1	4	3	3	2	1	4	4	1	1	5	1	2	1	1	2	1	5	1	1	4	2	4	4	2
	275	5		3	4	4	3	2	4	2	1	4	1	2	4	4	1	2	1	1	2	1	5	2	1	5	5	1	5	4	1	1	4	5	4	3	4	4	2	1	4	1	1	2	5	5	1	2	4
	276	5		3	5	4	1	2	2	2	1	4	5	4	4	2	1	2	5	4	2	5	4	1	4	4	2	4	1	1	1	2	4	4	4	4	2	2	4	1	1	5	1	4	4	1	4	5	1
	277	5		5	2	4	1	4	6	1	4	5	2	4	1	5	5	2	1	4	2	4	3	4	4	4	5	4	4	1	5	4	4	1	1	1	4	2	5	4	1	4	5	4	1	5	5	4	4
	278	5		4	1	3	3	2	4	1	1	1	3	1	1	4	1	5	5	4	2	4	5	4	2	4	2	1	1	1	4	2	4	1	2	4	4	5	1	2	1	5	1	6	5	1	5	2	1
	279	5		1	4	4	1	4	2	1	5	4	1	2	2	2	4	4	2	4	5	5	1	1	4	5	1	5	1	2	4	4	4	5	4	5	3	4	4	1	5	2	4	4	2	5	5	5	4
	280	5		1	5	5	2	2	5	4	5	4	4	2	4	4	1	4	4	2	1	4	4	5	2	1	5	5	4	5	5	5	4	6	5	6	4	5	2	1	4	2	1	2	1	2	1	1	1
	281	5		1	5	1	1	5	3	4	1	2	3	4	2	3	5	5	2	2	1	1	5	1	2	4	5	4	1	4	1	1	4	1	5	4	4	2	5	4	6	1	2	5	4	2	3	4	4
	282	5		1	1	1	1	5	1	2	4	4	5	4	1	4	1	6	1	4	6	4	1	5	2	2	1	4	1	5	2	4	4	4	4	1	4	5	1	4	4	5	1	5	1	1	2	4	4
	283	5		1	4	2	1	1	1	2	5	2	4	5	3	1	4	4	4	1	1	5	2	1	5	4	1	4	5	4	1	6	1	5	5	4	4	1	2	5	4	3	1	2	4	1	4	2	4
	284	5		5	4	5	4	4	1	2	2	2	1	5	2	3	2	5	1	6	2	4	1	4	1	4	2	5	4	2	5	1	3	2	5	1	4	2	4	1	4	3	1	5	4	1	4	6	2
	285	5		2	5	5	4	1	4	4	4	2	1	1	4	5	2	5	1	1	4	2	1	4	4	4	1	4	4	5	1	1	2	2	5	2	4	1	4	1	1	4	4	5	1	4	1	1	5
	286	5		4	1	4	1	1	1	2	4	5	2	2	4	3	4	2	5	5	1	4	1	4	4	2	5	1	2	4	1	2	1	2	5	1	5	5	2	4	1	4	2	4	1	1	3	4	3
	287	5		1	1	3	5	6	5	5	4	4	5	4	5	4	2	4	1	2	4	4	4	1	1	1	1	5	4	5	2	5	5	2	1	5	1	4	3	2	1	1	4	2	1	1	1	4	1
	288	5		4	4	1	1	3	2	5	2	2	4	4	5	4	4	4	1	2	1	1	4	2	4	3	3	4	6	1	3	3	1	5	4	1	4	4	5	4	1	2	3	4	2	5	4	2	4
	289	5		4	5	1	2	5	4	5	5	1	5	2	6	1	2	4	4	4	4	2	5	2	5	4	2	5	4	3	1	2	3	1	1	1	6	5	1	4	2	2	1	4	2	4	4	4	1
	290	5		1	4	1	5	1	4	3	4	5	1	6	4	1	4	1	2	4	5	1	5	2	1	2	1	4	2	4	1	4	1	1	1	5	5	2	2	1	5	5	4	4	3	1	4	5	1
	291	5		2	5	5	2	4	1	2	1	4	2	3	4	4	1	2	3	4	2	1	5	2	4	3	2	2	4	4	5	4	1	6	1	2	5	1	1	4	4	5	2	2	3	4	4	5	4
	292	5		5	1	4	4	1	5	1	2	4	6	4	2	2	1	2	5	3	4	1	5	1	2	1	5	3	4	1	2	2	1	1	5	4	2	4	4	2	2	5	1	2	2	2	2	1	1
	293	5		3	1	5	5	4	2	4	5	3	1	2	2	4	1	4	3	4	4	4	5	4	4	2	1	3	1	4	2	2	4	1	4	4	1	6	1	2	4	5	1	4	5	5	4	5	4
	294	5		5	3	4	5	2	2	5	4	5	1	2	4	4	1	4	4	1	4	5	4	5	4	1	1	5	5	1	1	4	5	4	1	4	1	6	2	4	4	1	5	3	1	2	4	1	2
	295	5		5	4	5	5	2	2	1	2	4	5	5	2	5	2	1	1	1	2	4	2	1	4	1	1	5	1	2	2	5	4	6	4	4	5	3	5	4	2	1	2	2	4	4	1	2	1
	296	5		2	4	1	4	1	1	1	4	4	2	1	1	4	4	2	4	2	1	1	4	5	4	1	3	4	5	6	2	2	1	4	4	6	3	4	2	1	4	2	4	3	4	2	6	4	4
	297	5		2	1	4	5	5	1	1	4	1	5	4	5	1	2	5	4	4	4	2	5	5	4	4	2	3	4	4	1	6	4	6	4	2	4	5	3	1	2	4	1	1	5	5	5	1	4
	298	5		5	2	5	2	4	5	4	4	5	1	1	2	4	2	2	2	1	1	2	4	2	5	2	4	5	3	1	1	3	1	4	4	1	4	1	5	5	4	5	4	4	2	1	4	2	4
	299	6		3	3	2	2	4	4	4	4	5	2	5	2	1	5	4	5	2	4	2	4	5	2	2	4	5	4	4	2	2	2	1	1	5	5	4	2	4	2	6	4	2	2	5	5	5	4
	300	6		4	1	4	1	1	3	2	1	3	1	1	4	5	2	3	4	1	1	3	4	1	4	4	5	2	3	1	6	2	4	2	5	2	1	2	6	4	5	1	2	4	4	3	1	4	5
	301	6		2	1	1	4	4	2	4	5	4	4	4	5	3	1	1	6	5	2	2	1	1	5	5	4	6	1	4	1	4	4	2	5	5	1	2	2	1	2	1	5	4	5	2	2	2	6
	302	6		4	2	1	4	3	4	1	4	2	4	3	1	2	1	2	1	4	4	4	4	2	2	4	4	2	1	4	4	4	4	4	2	5	2	2	3	4	5	2	5	4	1	4	4	1	4
	303	6		4	1	2	5	1	4	1	5	4	6	1	4	5	4	5	1	4	4	2	4	4	5	2	1	5	4	1	2	2	1	1	3	3	2	4	1	2	4	5	4	1	5	1	4	4	2
Li et al. 2012	1	1		4	4	5	1	2	1	4	1	2	4	1	2	4	4	2	1	1	2	2	5	5	4	5	3	3	4	1	4	5	1	5	1	1	4	4	2	5	5	1	4	4	1	3	4	2	5
	2	1		4	1	5	2	4	1	4	1	5	5	1	2	4	2	1	2	5	4	1	2	1	5	2	4	5	4	2	1	1	5	5	2	1	1	4	1	4	4	1	1	2	4	5	5	6	1
	3	1		4	4	4	5	2	1	4	1	3	1	1	5	1	1	1	4	5	2	1	4	3	1	4	2	4	1	1	4	1	1	4	2	4	2	1	5	5	1	2	4	5	2	1	2	2	4
	4	1		5	5	5	1	1	1	4	4	4	2	3	1	4	4	3	2	4	2	2	5	2	1	6	1	2	5	4	1	4	4	2	4	4	5	2	2	4	1	5	2	2	4	1	1	3	4
	5	1		4	5	5	1	1	3	5	4	2	4	2	1	1	2	3	1	3	4	1	4	6	5	1	6	1	2	2	5	4	2	6	5	4	1	1	4	1	1	2	2	4	5	1	1	4	1
	6	1		1	1	4	1	1	2	1	3	2	5	4	5	1	2	5	2	5	4	4	1	4	1	4	1	1	2	2	1	4	1	3	1	5	1	4	2	4	2	1	1	1	4	5	1	4	2
	7	1		1	6	4	5	2	5	1	4	3	5	4	2	3	5	1	4	2	2	1	5	1	4	5	4	2	3	1	1	5	4	1	2	3	6	1	1	2	5	1	4	1	4	6	1	4	4
	8	1		5	4	1	1	2	4	4	1	2	4	2	5	1	4	4	4	5	4	4	4	3	2	5	4	1	2	2	2	4	4	1	2	2	1	5	5	4	4	5	2	2	4	1	1	4	4
	9	1		1	4	4	1	5	4	4	1	4	5	4	2	1	4	4	4	5	3	1	2	2	1	1	5	4	2	4	4	1	4	5	2	1	6	4	5	4	2	1	2	2	1	4	1	4	5
	10	1		2	4	4	5	1	2	4	1	5	4	1	2	5	3	1	2	4	2	1	5	1	2	1	5	2	4	2	4	3	2	5	4	2	5	1	5	4	4	2	2	1	4	4	5	1	4
	11	1		5	2	1	5	4	5	5	2	1	2	5	5	1	1	4	1	1	2	2	2	4	1	4	4	1	1	1	5	5	1	1	5	1	4	2	1	4	1	2	5	2	4	1	2	4	2
	12	1		6	2	2	2	1	1	5	4	1	2	4	4	2	2	1	4	5	4	5	5	2	4	2	6	2	2	4	4	2	4	4	1	1	2	2	5	1	3	5	1	2	4	2	2	4	2
	13	1		6	2	4	5	1	4	4	1	4	2	1	1	4	2	4	1	4	1	2	5	4	5	4	1	4	1	1	1	5	5	4	2	4	4	4	1	2	4	2	4	2	4	5	1	1	1
	14	1		4	5	2	4	2	3	2	2	2	3	5	5	5	4	5	4	2	1	5	3	1	2	5	3	2	4	5	2	5	1	1	1	1	2	3	5	4	4	4	5	5	2	4	1	5	1
	15	1		5	1	3	1	4	2	5	5	1	5	2	1	2	5	4	2	2	5	4	5	4	1	5	6	2	1	2	4	4	5	4	4	5	1	1	2	4	2	1	4	1	4	4	4	2	1
	16	1		4	5	4	1	2	4	3	4	1	4	4	4	4	4	1	4	4	2	4	4	4	1	4	4	5	4	5	1	5	1	3	4	3	4	4	5	4	1	2	2	1	3	1	1	1	2
	17	1		4	2	1	1	1	1	1	1	4	2	1	1	4	1	5	5	4	5	1	5	4	2	1	2	4	2	4	4	1	5	4	5	3	4	2	4	2	2	2	2	2	5	6	5	5	1
	18	1		1	2	4	1	4	5	4	3	4	1	5	2	4	2	1	1	1	4	2	2	1	6	1	2	4	4	3	2	2	1	4	4	2	1	1	5	4	2	1	2	2	1	2	2	4	1
	19	1		2	4	5	2	4	4	1	2	4	4	2	1	4	4	2	1	2	4	2	2	1	4	1	3	2	1	2	5	3	2	3	5	2	1	5	4	3	4	2	4	1	2	1	2	2	1
	20	1		1	4	1	1	2	2	2	3	2	1	2	5	2	2	5	4	6	4	2	3	5	6	6	4	1	2	2	1	2	1	1	4	4	3	2	4	4	5	4	4	4	2	3	4	1	5
	21	1		1	2	1	4	2	1	5	4	5	4	4	4	1	4	2	1	4	1	4	1	4	6	1	5	4	2	1	1	1	1	4	2	2	4	4	5	4	6	1	1	1	2	4	5	4	2
	22	1		4	2	2	1	1	1	1	4	1	4	5	4	4	3	2	2	5	5	2	4	4	2	5	1	4	4	1	4	1	4	4	1	4	1	2	1	4	1	4	1	1	1	5	5	3	1
	23	1		4	2	2	2	1	4	4	4	2	2	2	4	4	1	1	2	1	1	4	3	1	1	2	1	5	2	5	1	1	2	1	4	2	1	2	4	1	6	1	1	1	4	2	4	1	1
	24	1		5	4	4	1	4	3	4	1	2	4	1	2	1	1	1	4	4	4	4	1	4	5	2	4	4	2	2	2	4	1	5	2	3	4	4	2	4	2	1	2	4	2	4	4	1	2
	25	1		4	5	1	5	2	1	3	2	1	2	4	1	3	5	1	2	5	4	1	1	5	2	4	1	4	4	4	2	4	5	1	3	1	2	1	4	1	5	5	2	4	2	5	4	4	4
	26	1		1	2	5	4	4	5	2	5	4	1	4	1	4	1	4	1	1	2	2	4	5	2	5	2	4	4	4	4	4	1	4	1	5	2	2	1	4	5	5	4	1	4	4	6	4	4
	27	1		4	1	4	2	6	4	4	2	4	4	2	4	1	4	1	4	1	1	4	4	2	1	5	4	4	4	1	2	5	1	3	4	4	3	5	2	4	3	1	4	3	5	5	4	1	1
	28	1		4	1	2	4	4	4	6	2	4	2	1	1	2	1	1	5	4	4	2	2	4	5	6	2	1	5	5	1	2	1	2	1	1	4	6	4	1	2	4	5	1	4	5	1	4	4
	29	1		2	6	1	1	4	5	6	5	1	1	4	2	5	5	2	5	4	1	4	4	1	1	3	6	5	3	2	2	4	4	2	4	1	4	2	2	2	4	1	4	5	2	2	2	4	4
	30	1		4	2	4	1	1	1	3	5	5	5	6	4	1	5	4	4	4	1	4	1	2	2	4	4	1	2	3	5	2	4	2	3	4	5	2	5	3	1	4	4	2	1	4	4	5	4
	31	1		4	2	4	2	4	1	1	4	2	4	1	1	5	1	1	1	4	1	5	3	4	1	2	4	4	2	3	4	2	1	2	1	3	4	2	5	2	4	6	5	4	6	5	5	2	2
	32	1		4	4	1	4	3	4	5	4	2	4	4	2	4	2	1	5	4	1	1	5	4	2	2	4	2	5	5	1	4	4	5	2	1	1	3	1	1	1	2	3	4	5	4	5	4	4
	33	1		4	4	2	4	1	4	1	5	2	1	5	2	4	2	1	4	1	5	1	5	1	4	4	1	3	4	5	4	1	4	1	1	1	5	2	4	4	5	2	4	2	4	5	5	2	5
	34	1		2	4	2	4	4	4	1	1	5	1	4	4	4	4	2	4	4	4	4	2	4	4	4	4	2	2	1	2	1	1	4	1	2	2	3	2	4	5	4	5	5	4	4	4	1	4
	35	1		5	1	4	1	5	4	1	2	1	5	1	4	4	5	1	4	5	1	2	4	1	1	2	2	6	6	1	5	4	1	4	2	1	1	4	1	2	4	4	4	6	3	4	4	1	2
	36	1		1	4	5	2	5	1	2	2	5	4	5	4	4	5	4	2	4	6	1	2	4	4	1	5	4	1	4	4	5	1	4	4	1	1	4	2	5	1	4	2	2	4	2	4	6	4
	37	1		1	1	4	2	2	5	1	5	1	4	2	4	2	1	2	4	4	4	1	4	6	6	3	4	4	3	2	3	1	2	2	1	4	1	2	5	1	2	4	6	3	1	4	2	6	6
	38	1		3	4	4	4	4	2	4	5	2	2	1	4	2	5	1	1	2	5	6	5	1	1	4	2	2	3	2	4	4	4	2	4	2	1	4	5	1	2	4	3	4	5	4	1	4	4
	39	1		4	5	4	5	4	1	1	1	5	5	1	1	2	3	1	4	2	5	2	5	1	4	1	4	5	1	4	4	3	1	3	2	4	2	3	5	1	5	4	5	5	4	3	1	5	5
	40	1		6	4	1	5	4	2	1	1	1	2	2	5	5	1	4	5	1	2	5	4	4	4	4	5	2	1	1	1	4	4	5	1	4	2	4	2	4	1	4	2	1	5	4	1	1	2
	41	1		1	2	2	1	2	1	1	4	4	1	4	5	4	1	4	1	4	4	5	4	4	5	4	1	6	4	2	4	1	5	5	2	4	4	4	2	2	5	4	2	2	4	1	5	2	1
	42	1		4	5	6	4	5	5	6	2	5	5	5	5	1	4	4	4	2	1	5	4	4	1	4	2	2	4	4	5	4	4	4	5	4	1	5	5	1	1	2	5	3	5	6	2	1	5
	43	1		2	3	2	4	1	2	2	4	2	6	2	4	1	2	1	1	4	1	5	4	1	2	6	4	4	4	1	5	2	4	4	5	4	4	1	4	5	4	4	4	1	4	1	5	1	5
	44	1		5	1	5	1	5	4	5	1	1	5	2	1	4	4	4	1	5	1	1	3	4	4	1	4	5	3	5	5	1	5	4	2	4	4	4	2	2	4	2	4	4	1	1	4	3	2
	45	1		1	5	4	1	4	4	4	5	1	5	1	1	4	3	1	4	1	2	5	4	1	1	1	4	2	5	6	5	5	1	4	2	5	2	5	4	5	4	4	5	2	5	2	1	5	1
	46	1		2	1	4	2	4	5	5	4	2	1	1	2	1	2	4	4	1	2	1	1	4	1	1	6	2	2	4	5	1	1	5	4	2	4	1	4	4	5	5	4	1	4	4	2	5	1
	47	1		2	4	1	1	4	6	5	4	2	1	3	2	2	5	4	4	2	4	2	1	4	1	2	5	1	4	1	4	4	1	5	1	1	2	2	2	4	5	1	4	4	4	1	4	1	1
	48	1		4	1	4	1	4	2	2	4	1	4	3	1	4	4	2	1	1	4	4	1	1	4	4	2	5	1	1	5	3	2	1	4	2	2	1	2	5	2	4	5	2	1	2	1	1	1
	49	1		1	1	4	3	5	5	2	5	4	1	1	1	1	4	1	4	2	2	5	3	1	1	5	1	5	1	5	4	4	3	3	2	2	4	5	5	4	4	4	5	1	4	2	4	4	2
	50	1		4	2	2	6	2	1	4	4	4	4	1	1	1	5	1	1	6	6	2	2	5	4	5	4	4	5	1	4	4	4	4	4	1	6	4	1	4	2	4	3	1	4	1	4	4	2
	51	1		5	4	5	2	2	1	6	4	1	4	1	2	3	1	2	1	5	1	4	2	2	4	1	4	1	4	1	1	4	2	5	1	4	6	4	4	5	2	1	2	4	2	1	4	2	4
	52	1		4	1	5	5	2	3	1	2	3	4	5	4	5	2	1	1	1	5	4	1	4	4	1	2	5	1	4	5	6	5	5	1	4	4	1	6	1	1	2	5	1	1	6	5	3	2
	53	1		2	4	3	2	5	3	2	5	4	2	2	4	1	2	4	1	5	2	4	4	2	4	4	5	2	1	1	4	2	4	1	1	1	1	5	1	2	4	3	4	2	1	6	3	2	3
	54	1		4	4	1	2	6	1	1	4	4	1	3	3	5	1	2	5	4	1	6	5	1	1	4	3	4	4	4	4	3	4	2	4	4	2	2	2	5	4	2	5	2	1	1	1	6	3
	55	1		4	1	4	3	4	4	2	1	4	2	2	2	4	4	2	2	4	1	4	1	4	5	1	4	1	2	1	2	1	1	4	2	5	4	5	4	4	4	1	4	4	1	4	4	2	4
	56	1		4	3	2	2	1	1	4	1	1	4	6	1	1	1	1	4	2	1	2	6	1	1	1	2	4	4	2	1	5	2	1	4	5	2	4	5	4	4	3	4	1	4	6	1	4	1
	57	1		1	2	5	4	1	3	4	1	2	3	4	1	3	1	4	1	4	2	4	5	1	1	1	2	5	5	4	4	2	2	5	4	5	1	4	2	3	2	1	4	2	2	6	4	1	2
	58	1		1	5	2	5	1	1	1	6	5	5	5	1	1	1	5	1	1	4	3	2	4	4	2	2	2	4	4	4	4	5	5	1	1	2	5	1	4	2	4	1	4	2	1	4	4	4
	59	1		4	3	4	5	5	4	2	4	1	1	2	4	1	4	5	5	5	1	1	5	4	1	4	2	5	2	6	4	4	5	2	1	4	1	3	2	1	4	1	5	4	4	4	6	3	5
	60	1		4	4	3	2	2	1	4	3	1	1	1	3	5	2	1	4	2	2	1	1	4	1	3	4	1	4	1	1	4	1	4	4	1	2	3	6	2	2	4	4	4	2	4	2	4	2
	61	1		4	2	2	1	4	5	4	5	4	5	4	5	5	2	2	4	4	1	4	1	2	1	5	2	1	2	2	5	4	5	4	2	5	1	3	2	2	2	1	5	5	1	1	3	4	5
	62	1		3	4	4	1	1	4	5	4	2	1	4	1	1	3	5	2	1	4	4	2	4	1	4	4	4	4	4	5	4	1	2	1	1	4	1	4	5	1	1	2	2	3	2	5	1	1
	63	1		1	3	1	4	5	4	4	1	3	1	5	5	4	4	4	4	5	4	5	4	3	1	5	5	3	4	2	5	1	1	2	2	4	1	2	4	2	6	1	2	2	5	1	4	2	1
	64	1		4	4	1	4	4	2	2	1	2	1	4	1	4	3	4	3	1	2	2	1	2	1	4	5	1	1	3	5	4	4	1	4	4	5	2	2	1	1	1	1	1	5	4	4	1	5
	65	1		1	5	5	5	1	4	4	1	4	5	2	4	4	1	1	5	2	1	2	2	5	1	1	2	2	4	2	1	2	6	1	4	4	1	5	5	1	1	4	2	2	4	4	4	5	1
	66	1		4	5	2	5	4	5	1	2	5	1	4	2	6	1	2	1	4	4	6	1	4	4	2	4	5	4	5	5	5	4	3	1	2	1	1	1	4	1	1	6	4	4	5	2	1	6
	67	1		1	1	2	5	1	4	2	2	4	4	4	1	4	3	4	1	2	1	1	2	2	4	5	2	5	4	4	2	4	1	1	4	4	4	2	1	1	1	4	4	2	1	4	1	4	1
	68	1		4	1	4	1	5	6	2	5	1	4	5	5	1	2	4	1	4	2	4	4	1	3	5	2	1	5	4	2	4	2	2	5	5	1	1	1	2	1	5	2	1	2	4	1	4	3
	69	1		1	1	1	5	4	3	1	1	1	1	2	1	2	4	2	4	4	2	2	4	4	5	4	3	5	1	4	4	2	4	1	2	5	1	1	5	2	1	1	4	2	1	5	1	1	4
	70	1		6	4	5	1	4	3	4	1	5	4	1	2	4	3	5	4	2	3	1	3	1	4	2	5	4	4	1	4	5	4	2	1	5	4	1	1	4	1	2	1	1	4	4	5	5	4
	71	1		1	1	4	2	2	4	1	4	1	2	1	5	4	1	4	4	1	2	2	5	4	1	5	6	2	2	5	1	2	4	1	1	5	4	2	1	4	5	1	2	2	1	2	3	1	5
	72	1		5	2	2	4	1	4	5	1	2	2	2	2	5	5	1	4	1	5	6	5	5	2	2	5	5	4	2	1	4	4	1	1	4	1	5	5	1	1	5	2	4	3	2	2	4	4
	73	1		4	1	4	5	1	1	4	2	1	1	4	1	1	2	1	4	5	2	5	2	5	5	2	5	4	4	4	4	3	2	4	5	3	2	5	1	2	4	4	4	6	4	1	4	1	4
	74	1		4	2	4	5	1	4	4	3	2	2	4	4	5	1	4	1	4	4	2	5	4	5	3	1	1	1	1	1	4	2	4	2	4	4	1	5	5	2	1	2	1	1	2	4	1	4
	75	1		5	5	2	4	2	1	4	2	1	4	4	5	2	2	5	4	1	2	4	4	1	6	2	2	5	4	4	2	5	1	2	1	1	2	2	4	1	1	5	5	5	6	1	4	4	2
	76	1		5	1	2	4	3	5	1	1	1	1	4	5	4	2	2	1	1	2	5	1	4	6	4	5	1	4	4	2	1	5	1	5	5	6	2	1	1	1	4	1	5	4	4	3	4	5
	77	1		1	2	3	5	1	5	2	1	2	2	2	1	1	5	2	4	2	2	4	1	5	4	1	4	5	5	5	5	5	2	1	5	5	4	1	1	2	2	1	2	4	1	4	1	4	4
	78	1		4	4	1	2	4	4	4	4	4	3	5	4	6	5	1	4	5	2	5	4	1	4	5	1	4	2	4	4	2	1	5	4	4	2	1	5	1	2	2	4	2	6	4	2	3	2
	79	1		4	5	4	4	5	4	4	4	1	4	1	1	1	2	5	1	1	4	1	2	5	1	1	4	4	4	2	6	4	4	1	4	2	2	5	5	4	4	5	2	1	2	5	4	4	5
	80	1		4	2	3	6	5	5	4	2	2	4	1	4	5	2	4	3	1	2	1	2	1	3	2	4	4	2	4	2	1	2	2	6	1	4	5	4	4	4	1	1	1	1	3	1	4	1
	81	1		2	2	1	2	4	1	5	6	1	4	2	4	1	5	5	4	2	4	2	2	2	1	5	1	2	2	4	6	1	5	5	1	4	4	2	5	4	1	5	5	2	4	2	4	4	2
	82	1		1	3	1	4	5	4	4	4	5	2	1	4	2	1	1	4	5	2	2	6	5	5	5	4	4	2	1	1	1	6	4	4	4	5	1	1	1	1	4	6	4	2	5	3	2	2
	83	1		4	1	2	1	1	2	5	4	3	1	5	4	5	2	2	2	5	1	3	2	4	4	5	3	2	1	1	1	3	2	1	4	6	3	2	4	4	5	3	5	5	1	4	4	3	4
	84	1		4	4	4	5	4	5	2	5	2	5	5	4	2	4	4	2	1	4	2	3	2	1	2	4	4	3	4	2	5	2	1	4	5	1	6	4	1	3	1	4	5	1	4	1	5	4
	85	1		2	2	5	1	4	2	2	1	4	4	1	1	1	4	1	2	2	5	5	2	4	4	2	2	2	4	2	2	5	1	5	2	3	1	4	4	1	4	5	5	5	5	4	5	4	2
	86	1		4	1	3	2	4	1	5	1	4	1	4	2	2	3	4	4	3	5	5	5	1	5	2	2	5	1	3	2	2	2	1	2	1	1	4	4	1	4	1	5	1	4	4	2	1	1
	87	1		2	1	5	2	4	4	5	2	1	4	2	2	4	1	4	1	2	1	4	1	4	1	4	5	3	1	4	1	4	5	2	4	4	5	4	4	6	1	2	1	2	4	1	4	4	2
	88	1		5	4	2	2	3	2	2	2	2	5	1	2	2	5	4	4	1	2	5	1	4	4	4	5	4	2	2	1	2	1	3	4	4	1	2	4	2	5	1	4	5	1	5	2	1	2
	89	1		4	1	2	4	4	1	5	3	4	5	1	5	5	1	5	2	1	2	1	5	2	4	4	4	4	1	4	3	1	4	5	5	1	3	1	4	5	1	1	4	1	5	1	4	4	1
	90	1		1	1	6	6	5	5	1	4	2	4	4	3	4	4	4	4	1	1	2	4	1	1	4	5	5	2	5	2	1	5	5	4	5	1	1	5	4	1	4	4	1	1	2	2	4	2
	91	1		1	1	2	4	1	6	2	4	4	5	5	3	2	1	4	2	1	1	1	4	1	1	5	4	1	1	1	2	5	5	1	1	2	5	5	1	4	4	5	1	3	1	4	3	4	2
	92	1		4	1	2	1	4	1	4	4	1	2	2	4	5	4	4	5	5	2	1	6	2	1	2	1	4	4	3	1	1	4	4	1	1	4	6	2	2	4	4	2	4	1	5	5	2	4
	93	1		2	5	2	3	5	4	1	2	4	5	2	1	1	4	2	4	3	1	1	1	6	2	3	2	2	1	5	2	2	5	4	5	5	2	4	2	2	5	2	4	5	4	4	2	5	1
	94	1		1	1	2	4	1	5	4	1	4	2	2	4	5	4	2	2	2	5	1	3	5	4	5	3	4	4	4	4	1	2	2	5	4	2	5	2	1	4	1	1	1	1	2	1	1	5
	95	1		2	1	2	4	4	2	4	2	2	5	2	1	4	4	1	4	6	1	1	1	6	4	6	1	4	5	4	4	4	2	1	4	4	3	5	2	5	5	4	3	4	4	1	1	5	4
	96	1		2	1	4	1	1	4	5	2	4	1	4	4	2	4	4	4	5	2	2	4	4	2	4	2	2	2	1	2	4	4	5	5	1	4	1	1	4	1	4	1	3	2	3	1	2	3
	97	1		5	5	1	2	4	1	4	1	2	1	4	4	4	4	5	4	4	1	1	5	1	4	5	5	4	2	1	4	5	1	3	4	2	1	4	4	4	4	1	1	1	2	5	3	1	2
	98	1		1	2	4	4	1	4	1	1	5	5	2	4	4	2	2	4	1	3	1	3	5	3	4	4	4	4	4	4	1	4	1	1	4	5	1	1	6	4	4	4	4	4	1	5	2	4
	99	1		4	4	2	1	4	2	4	4	1	4	5	5	3	4	6	1	4	2	5	4	4	1	4	4	4	1	1	1	2	2	1	3	4	1	1	1	1	6	5	4	4	4	5	3	1	2
	100	1		1	3	1	3	1	4	5	4	2	3	1	4	1	1	1	5	4	5	1	4	5	5	4	1	5	1	5	2	1	3	3	2	1	4	1	5	2	4	2	1	4	2	2	5	4	3
	101	1		4	5	1	1	4	2	4	5	2	1	4	4	1	2	5	6	1	5	5	2	2	1	4	5	1	6	5	1	1	2	4	4	5	5	4	2	5	4	1	4	5	5	4	2	1	4
	102	1		4	4	4	2	3	4	4	4	1	5	3	4	1	2	3	5	4	4	4	5	2	1	1	2	1	2	4	4	1	2	4	1	5	4	2	5	2	4	5	6	3	1	1	4	5	4
	103	1		5	4	1	5	6	5	2	3	5	4	2	4	5	3	1	4	1	1	2	4	4	1	4	4	5	4	4	1	2	4	1	2	1	4	1	1	1	1	1	4	5	2	1	4	1	4
	104	1		3	4	5	1	4	2	5	1	6	5	5	1	4	4	1	4	1	1	1	5	2	1	4	4	4	2	3	1	2	4	1	3	4	4	6	1	2	1	3	5	1	1	6	2	5	4
	105	1		4	2	4	2	4	2	6	1	4	1	4	4	1	2	1	4	1	4	4	4	6	1	2	2	5	1	2	1	2	5	4	2	5	5	1	5	1	2	1	4	1	1	4	4	2	5
	106	1		1	1	5	2	2	4	4	5	1	5	4	1	3	1	1	5	5	5	5	2	4	2	1	1	1	1	4	5	5	4	2	2	1	2	2	1	4	1	4	4	4	4	4	5	4	1
	107	1		4	4	1	4	4	2	5	4	1	4	1	1	3	3	2	2	2	2	4	2	2	5	4	4	4	2	2	4	2	4	4	1	4	4	1	2	1	4	4	2	5	4	3	1	4	2
	108	1		1	5	1	1	1	1	4	5	2	1	2	1	5	4	4	1	1	2	1	2	2	1	4	4	1	1	2	2	2	1	1	4	1	1	4	4	5	2	4	4	5	2	5	5	2	4
	109	1		5	2	6	5	4	5	2	1	2	1	6	4	5	4	3	6	1	3	5	6	1	4	4	5	6	4	2	2	1	1	5	4	4	4	5	6	1	4	2	1	5	5	1	4	3	1
	110	2		5	4	5	4	4	1	4	1	2	2	6	5	4	5	1	4	2	4	5	2	2	4	5	2	2	4	3	4	4	4	6	4	4	6	1	4	1	4	1	1	6	3	1	1	4	3
	111	2		2	5	5	4	1	4	1	2	4	5	1	6	1	3	4	5	1	1	2	2	4	2	4	3	4	4	5	1	4	2	4	5	1	4	2	1	1	4	4	4	4	4	4	1	2	4
	112	2		4	1	6	3	1	4	1	1	4	4	4	5	5	2	6	4	1	2	1	3	5	2	5	2	5	2	2	4	4	4	5	2	1	4	1	2	4	5	4	1	4	1	2	1	2	4
	113	2		4	1	1	1	2	1	4	3	2	4	4	4	1	6	1	5	1	1	1	1	1	4	2	4	5	5	4	1	4	4	2	4	2	4	5	2	4	4	4	2	4	5	4	4	1	5
	114	2		5	2	4	1	2	4	4	1	1	2	5	4	1	1	1	4	1	4	4	4	1	1	1	4	1	1	5	2	1	3	4	2	6	4	1	4	1	5	4	2	1	4	5	2	5	5
	115	2		4	1	1	4	5	2	2	5	2	1	1	4	2	1	2	1	2	4	1	1	4	3	2	1	1	4	4	1	1	5	4	1	4	1	4	2	1	4	2	2	1	5	3	4	4	4
	116	2		2	1	6	4	4	4	1	4	5	1	5	5	1	2	4	2	5	5	4	4	1	4	4	4	3	4	4	3	4	1	4	1	2	1	1	2	4	2	1	4	4	1	4	5	2	5
	117	2		4	4	3	2	2	4	4	5	1	1	2	4	2	4	2	1	4	2	1	6	1	4	4	4	4	4	5	4	2	4	1	1	4	4	4	2	2	4	2	2	2	4	2	6	1	4
	118	2		4	4	2	3	4	4	2	2	1	5	1	4	4	4	1	5	4	5	1	3	5	1	5	2	4	2	5	2	5	6	6	5	4	5	2	1	5	4	1	5	1	4	1	3	4	2
	119	2		4	4	4	5	4	4	4	4	1	4	4	2	1	2	4	1	5	1	4	4	4	4	1	6	4	1	1	2	1	1	1	5	2	1	1	2	1	4	5	4	2	2	1	5	4	4
	120	2		5	2	1	1	5	2	5	4	1	1	4	5	4	1	1	4	4	3	4	5	3	1	4	4	1	6	5	2	4	2	4	1	1	3	4	4	6	1	4	1	1	1	4	1	1	2
	121	2		2	4	2	4	1	4	2	4	2	5	1	5	2	5	2	2	4	5	4	2	4	2	2	1	1	1	1	2	2	1	6	4	4	2	3	4	4	4	2	5	1	5	1	1	2	2
	122	2		4	3	1	4	4	4	2	4	5	1	1	6	1	4	3	5	2	2	1	4	6	6	1	1	4	4	4	4	1	6	4	6	2	2	2	4	1	4	2	5	4	5	2	1	4	3
	123	2		1	2	1	6	1	4	1	4	5	2	4	6	4	3	3	1	5	1	6	5	4	2	5	2	5	1	1	4	2	1	1	2	4	4	5	4	5	1	1	2	2	4	5	4	4	2
	124	2		1	4	1	4	4	1	1	4	4	1	2	5	3	1	1	6	4	4	5	2	5	5	5	4	6	1	2	4	6	4	5	4	1	5	2	5	2	4	3	3	2	4	1	5	2	2
	125	2		1	2	4	4	5	1	2	4	4	5	3	3	3	4	4	4	5	4	1	1	1	1	4	1	5	1	2	5	4	6	1	3	5	1	6	1	5	4	4	2	4	5	1	4	1	5
	126	2		2	5	1	3	1	4	5	1	5	4	1	4	4	5	5	2	1	5	4	4	1	1	4	4	5	1	1	1	1	4	4	2	1	4	1	2	5	4	4	1	1	1	2	1	2	2
	127	2		4	6	4	2	4	2	5	6	5	2	4	1	5	5	4	4	4	1	4	4	4	4	4	4	4	1	4	2	4	6	4	2	5	4	1	4	1	1	2	1	2	1	2	4	5	1
	128	2		2	1	2	2	2	5	2	4	2	4	2	4	3	1	4	4	4	5	1	1	4	5	2	4	1	2	1	5	5	2	1	4	2	5	4	1	5	4	1	5	4	1	2	4	5	4
	129	2		3	1	4	4	1	4	4	5	6	4	3	4	6	2	2	4	4	1	2	2	6	1	4	5	4	2	2	5	5	5	4	6	5	4	1	2	4	5	3	2	4	5	6	2	1	2
	130	2		4	3	1	5	4	4	5	5	2	2	4	1	2	1	2	6	2	1	2	1	2	1	2	2	5	4	4	2	4	2	3	4	3	1	4	3	3	4	3	4	2	5	2	1	5	4
	131	2		4	1	4	3	4	4	4	1	6	4	5	5	2	2	4	4	2	1	4	1	2	2	4	4	1	2	1	4	1	1	1	1	2	1	2	4	2	4	5	2	5	4	1	4	1	1
	132	2		4	5	1	3	4	5	4	5	1	1	4	1	4	5	2	1	5	5	1	1	5	1	1	1	5	1	1	1	4	4	1	1	2	1	4	2	5	4	5	4	1	4	2	3	5	1
	133	2		5	4	4	4	4	4	1	1	4	4	2	5	4	1	1	6	3	5	4	2	4	5	1	5	4	6	3	5	2	4	2	2	3	2	6	1	4	4	2	1	4	4	2	2	1	4
	134	2		4	6	1	2	1	2	5	1	4	4	4	1	4	1	4	5	1	2	2	5	3	4	4	4	4	2	1	4	4	5	2	1	2	4	5	5	1	2	4	3	3	4	2	2	1	4
	135	2		4	4	4	5	1	5	1	2	4	1	2	1	4	4	5	2	2	1	1	1	4	2	2	4	5	1	2	3	3	1	5	4	5	4	4	1	2	2	4	2	1	2	6	4	1	1
	136	2		2	2	5	5	4	1	2	4	4	4	4	3	3	4	1	2	4	4	3	2	6	4	1	1	6	2	4	1	3	5	2	4	1	2	5	2	1	4	5	5	5	5	2	1	5	3
	137	2		4	4	5	2	4	3	3	4	5	4	2	1	1	2	4	4	1	4	5	1	1	1	6	1	2	4	2	1	5	4	1	6	4	6	4	1	4	4	5	2	4	4	2	4	1	4
	138	2		1	1	5	4	4	1	2	4	4	6	1	4	5	2	4	1	4	4	2	5	4	4	1	3	5	4	5	2	1	1	1	1	4	2	4	4	4	2	1	4	4	1	3	3	1	2
	139	2		1	4	1	4	6	4	2	1	2	4	4	4	2	4	1	4	4	1	2	2	1	5	1	5	1	1	2	5	4	4	4	5	1	5	3	1	5	1	5	5	1	4	4	4	1	1
	140	2		2	1	2	4	1	5	5	6	4	2	1	4	4	5	1	2	1	4	1	4	2	4	1	4	1	4	2	2	4	2	2	1	6	2	5	6	4	4	2	1	2	2	2	1	2	4
	141	2		1	5	4	4	4	3	1	4	5	2	4	5	4	5	5	1	1	5	5	4	2	1	4	1	2	2	4	5	2	4	4	1	2	2	4	3	4	4	2	4	1	5	1	2	4	3
	142	2		4	1	1	4	1	4	1	5	4	4	4	1	6	1	4	2	4	1	5	1	3	1	2	4	4	4	4	1	1	5	4	4	2	1	6	3	2	4	6	4	1	4	1	5	4	2
	143	2		2	2	4	6	1	1	1	4	1	2	4	1	5	2	2	2	2	4	1	2	4	5	1	1	4	5	4	2	1	4	1	2	1	5	4	4	5	1	4	5	3	1	3	4	2	2
	144	2		6	4	6	2	5	5	4	4	1	4	5	5	4	1	4	4	1	5	2	1	2	4	2	4	1	4	2	3	1	5	2	3	5	4	1	1	4	1	3	4	4	1	4	1	2	4
	145	2		6	2	1	5	1	2	4	4	4	1	4	4	4	5	4	4	2	4	2	4	2	4	1	2	4	1	4	1	2	5	4	2	1	5	4	5	4	4	4	5	2	1	1	4	1	4
	146	2		2	1	1	2	4	2	2	2	4	4	4	3	1	2	5	4	2	2	1	4	2	4	2	3	1	5	2	1	5	5	2	4	4	2	1	2	1	1	1	2	2	2	4	2	4	5
	147	2		4	6	1	2	2	1	4	4	1	1	1	4	1	4	1	2	5	4	3	4	2	2	4	6	3	1	1	4	3	1	2	1	2	2	1	4	1	1	1	1	5	4	4	4	6	2
	148	2		4	1	2	2	4	1	5	4	1	2	5	1	2	5	5	4	4	4	2	2	4	4	4	6	4	5	2	5	4	2	1	5	4	1	5	1	4	1	1	4	2	4	2	4	2	4
	149	2		1	3	2	5	4	4	4	5	5	4	3	2	4	5	4	1	5	4	4	2	4	2	4	4	6	4	4	5	1	5	2	5	1	6	3	4	5	2	2	3	2	2	5	1	4	4
	150	2		4	1	3	5	4	2	5	1	5	5	6	1	2	3	1	1	4	1	2	2	1	2	4	1	1	4	1	1	5	4	4	2	4	5	2	1	4	6	5	4	5	4	1	2	2	2
	151	2		5	4	1	2	5	4	4	1	4	2	4	4	2	1	5	2	5	5	5	6	2	1	3	3	5	4	2	1	5	4	5	6	4	1	4	1	4	4	1	1	4	5	4	1	5	4
	152	2		2	4	4	4	2	5	1	4	3	1	2	5	5	5	5	1	5	4	4	2	4	4	5	2	4	2	4	1	3	2	4	4	2	4	6	4	5	1	1	4	6	3	1	2	2	4
	153	2		1	5	5	4	4	2	5	6	3	1	4	2	6	6	2	2	4	1	5	4	2	5	4	1	5	4	4	4	1	2	5	2	1	1	2	5	1	4	4	4	6	4	1	5	4	2
	154	2		1	4	4	1	5	4	2	4	3	5	2	4	2	5	3	1	1	1	1	4	1	4	5	1	1	4	4	1	2	3	2	4	4	1	5	1	4	2	4	1	4	5	1	2	2	1
	155	2		1	4	1	1	2	4	4	6	4	4	4	5	1	2	2	6	1	4	2	4	4	4	4	5	5	2	4	2	4	4	3	1	3	1	5	2	5	4	2	4	5	4	2	2	1	1
	156	2		5	3	2	4	1	3	1	2	4	4	3	4	2	2	4	1	4	2	1	4	2	1	2	2	4	4	4	4	5	5	1	2	5	4	1	4	3	4	4	5	3	1	5	4	4	2
	157	2		2	2	2	4	5	2	4	4	4	2	2	4	1	5	6	4	2	5	1	5	5	4	2	1	2	1	2	4	4	1	4	1	4	2	2	4	4	2	1	5	1	4	1	1	4	5
	158	2		1	5	2	1	4	1	6	1	4	4	1	1	2	5	1	1	4	4	4	2	1	4	2	2	4	2	5	5	1	4	4	2	1	4	4	4	4	4	4	1	2	4	4	4	5	3
	159	2		1	5	2	4	4	2	4	2	6	5	4	1	1	6	4	4	1	5	4	1	5	1	4	5	4	1	4	2	1	2	4	2	1	1	4	2	2	4	2	4	2	2	4	1	5	1
	160	2		1	1	2	2	1	1	1	1	2	2	5	2	5	1	3	2	3	2	4	1	5	1	5	1	5	2	1	1	5	1	2	2	5	5	1	1	5	2	2	1	1	4	1	5	4	2
	161	2		1	5	1	2	4	4	1	5	3	5	3	2	4	4	3	1	4	1	5	1	1	1	3	1	2	4	5	4	4	4	5	1	5	5	4	1	2	4	1	2	1	3	2	4	4	2
	162	2		1	1	1	1	2	5	4	3	4	2	2	1	4	2	2	1	5	6	5	6	4	4	4	2	4	4	1	1	1	1	4	1	2	1	5	4	2	2	2	1	1	5	4	4	1	5
	163	2		2	1	2	4	4	3	1	1	5	2	2	4	4	5	1	1	4	1	4	1	4	2	1	2	2	1	1	4	4	1	5	4	1	5	5	2	5	4	1	1	1	1	4	4	1	2
	164	2		4	1	2	4	2	5	5	1	1	2	1	1	4	4	4	4	1	4	6	2	1	2	6	1	1	4	2	2	2	2	2	1	5	2	4	5	4	6	6	4	1	2	2	2	4	5
	165	2		5	6	5	4	1	4	5	4	1	1	4	1	2	6	1	4	2	2	2	1	4	2	5	1	1	4	1	4	4	4	1	4	4	1	4	4	4	2	1	6	2	4	4	5	5	5
	166	2		6	1	4	5	4	2	4	4	2	1	5	4	1	6	5	5	5	4	1	4	4	1	5	1	2	4	5	4	4	6	3	1	2	1	1	4	5	4	1	2	4	1	3	2	2	4
	167	2		4	4	4	1	5	5	2	4	4	5	4	5	2	3	4	4	2	4	1	3	4	5	4	1	1	2	5	1	4	4	5	2	4	1	1	5	1	2	4	4	5	4	2	2	3	4
	168	2		5	2	1	1	4	2	5	2	4	2	3	4	1	6	1	2	4	1	2	4	3	4	5	2	2	4	4	1	2	5	4	4	2	1	4	4	1	5	1	1	2	4	4	4	1	5
	169	2		4	2	1	3	2	1	6	2	4	1	2	2	6	2	5	2	2	1	1	2	1	2	4	5	2	4	5	1	2	1	5	1	2	5	2	4	5	4	2	5	4	1	1	1	4	2
	170	2		2	5	4	6	1	4	1	4	4	2	6	2	4	5	2	4	4	3	2	5	5	5	2	4	2	4	1	1	1	4	5	4	2	1	4	2	5	1	2	1	2	2	1	5	5	2
	171	2		3	4	3	3	2	5	4	4	5	2	2	4	4	1	1	5	4	5	1	4	4	4	4	2	2	3	4	2	1	3	1	5	1	3	4	4	2	2	4	4	4	5	4	3	1	2
	172	2		4	4	2	1	1	2	4	2	4	2	1	2	1	6	5	2	2	5	6	4	1	4	2	1	5	1	4	2	4	1	2	1	4	1	5	5	2	1	2	4	2	1	3	1	1	5
	173	2		2	2	6	1	5	5	2	5	4	5	1	2	4	5	1	4	4	5	4	5	4	2	1	4	4	1	4	2	4	1	1	2	1	4	2	4	3	4	1	4	2	2	4	1	2	4
	174	3		1	4	4	5	1	4	1	1	1	4	4	4	4	5	4	1	4	1	4	1	1	1	1	1	3	5	4	4	5	2	4	4	4	1	2	1	5	1	2	2	2	3	1	2	1	4
	175	3		2	4	5	5	4	1	1	1	4	3	5	3	1	5	5	3	5	2	1	1	4	2	4	1	5	5	1	1	1	3	3	6	5	1	5	4	1	3	3	6	1	4	1	1	4	2
	176	3		2	4	1	4	4	5	2	2	4	1	1	4	2	4	4	2	2	4	4	4	5	5	2	5	4	1	4	4	5	5	4	1	3	5	2	3	1	1	1	1	2	1	4	1	1	5
	177	3		5	2	4	4	4	4	4	5	4	2	1	4	4	2	2	2	4	1	1	2	2	3	1	3	4	4	5	5	1	1	1	4	4	5	4	2	4	4	1	4	5	5	5	5	5	1
	178	3		5	4	1	1	4	6	4	2	2	5	1	5	4	1	1	5	3	4	1	4	4	4	2	6	2	2	5	4	2	2	1	2	4	4	4	1	6	2	1	4	5	5	3	2	1	1
	179	3		2	1	4	1	1	4	2	1	1	2	1	4	5	4	2	1	6	1	4	1	2	1	1	3	2	1	4	5	4	5	1	2	1	4	5	2	2	3	5	4	4	5	4	4	4	5
	180	3		2	3	3	1	1	4	4	4	4	2	2	4	4	1	1	2	4	2	5	5	4	1	2	6	2	2	5	2	5	2	5	1	5	5	2	2	4	5	2	1	1	4	4	5	4	4
	181	3		3	2	6	1	1	2	4	5	4	4	2	1	1	3	5	2	1	4	4	2	4	6	4	2	4	2	5	4	1	4	1	4	4	6	1	2	4	4	4	1	1	2	5	5	4	4
	182	3		4	1	4	1	3	4	5	5	5	1	3	5	3	2	5	2	5	1	1	4	5	5	4	2	4	4	2	3	5	1	2	4	1	2	1	2	1	2	2	5	1	4	5	1	5	3
	183	3		4	4	5	4	4	4	1	4	2	5	4	2	4	4	2	2	4	4	4	4	2	1	2	2	5	4	1	2	2	4	6	5	2	1	1	4	1	4	4	5	1	4	2	5	1	3
	184	3		3	4	4	5	3	1	6	4	2	4	1	4	4	2	3	5	1	2	4	4	1	1	4	4	4	2	4	1	5	1	4	5	4	1	4	1	5	2	4	5	4	4	4	4	2	4
	185	3		2	1	1	1	4	4	1	5	1	1	3	4	5	1	5	5	1	5	3	2	1	1	1	1	5	4	1	1	6	1	1	1	5	2	2	4	1	2	2	5	4	2	1	1	1	2
	186	3		4	2	5	4	2	5	3	1	4	2	4	2	2	1	2	2	2	1	2	1	1	1	2	4	1	4	1	1	4	2	1	2	4	2	3	1	5	2	5	2	4	1	1	4	2	1
	187	3		1	5	4	2	2	4	1	5	1	4	1	4	1	4	6	2	3	5	2	4	1	2	3	1	4	2	4	1	6	2	4	1	1	2	4	1	1	2	4	4	4	1	3	3	2	1
	188	3		4	4	4	4	1	2	5	4	5	4	2	1	1	1	3	4	1	2	5	4	1	4	5	6	2	4	2	2	5	1	4	4	4	1	4	2	5	2	4	2	4	1	6	1	4	6
	189	3		4	3	1	1	1	5	4	4	1	4	5	4	1	4	2	4	1	2	1	2	5	5	4	4	1	2	1	3	4	5	4	1	4	1	5	5	4	5	4	5	5	4	2	1	4	1
	190	3		4	1	4	4	1	1	4	4	4	4	4	5	4	2	4	4	5	2	3	5	1	1	1	1	5	3	2	4	3	4	5	4	1	6	3	3	5	2	4	5	4	3	4	2	1	6
	191	3		4	4	4	1	5	5	2	1	2	4	2	5	2	4	3	4	2	4	4	4	4	1	1	2	4	1	4	2	4	1	5	1	2	4	5	4	5	4	4	1	2	4	2	2	1	4
	192	3		4	2	3	4	2	1	1	2	4	2	5	1	4	4	1	3	2	4	3	2	1	4	3	4	3	4	4	4	1	4	4	1	4	4	4	2	4	4	2	4	5	4	2	6	2	2
	193	3		5	4	1	1	2	3	2	6	4	1	1	1	4	6	5	3	4	1	2	4	6	1	3	2	2	1	1	4	1	1	5	2	2	4	2	2	2	1	1	4	1	1	4	1	6	2
	194	3		2	1	1	2	1	2	1	4	2	2	5	4	2	4	1	4	5	5	2	5	4	4	2	1	4	2	4	4	4	4	1	3	5	3	2	1	4	5	3	4	4	1	2	1	4	5
	195	3		4	1	6	4	1	1	2	3	2	5	5	1	5	1	1	5	2	2	4	6	5	4	2	4	4	4	4	3	1	1	5	2	4	4	2	1	2	1	4	4	1	5	4	3	3	5
	196	3		2	4	3	2	6	4	4	3	4	5	4	1	2	1	4	1	4	6	1	2	2	1	4	1	1	2	4	1	4	2	6	2	5	1	1	4	2	1	4	4	5	2	5	1	4	1
	197	3		6	2	1	1	1	4	4	2	4	5	2	4	3	6	3	1	1	2	2	4	1	1	2	5	1	5	4	4	4	5	3	1	5	4	4	3	6	1	1	5	2	1	1	3	1	1
	198	3		1	4	1	4	4	1	2	4	5	3	6	2	1	5	4	1	1	1	2	5	5	4	1	1	1	2	4	4	4	4	4	4	4	2	1	2	4	1	5	5	1	1	1	1	4	6
	199	3		4	2	1	5	4	2	1	3	5	1	2	2	1	4	4	1	1	5	2	4	1	1	4	2	6	4	4	2	4	4	4	4	4	5	4	4	1	4	1	4	4	4	4	1	1	1
	200	3		4	2	4	2	3	2	4	2	2	1	1	1	4	1	1	2	1	1	2	2	2	5	1	1	4	1	4	5	4	4	1	2	1	2	4	4	3	4	5	4	5	1	5	2	1	4
	201	3		4	4	5	1	1	4	1	4	2	1	5	4	4	4	1	4	1	1	4	3	4	2	1	3	4	5	2	4	1	1	1	5	2	3	6	5	1	1	4	4	6	4	4	1	3	4
	202	3		2	2	4	1	1	5	4	4	1	2	1	4	2	1	6	1	2	4	1	4	3	5	1	4	1	4	4	1	1	3	2	4	1	4	3	4	4	4	5	6	1	2	2	4	5	2
	203	3		5	2	2	4	6	6	5	1	5	1	1	2	2	1	2	1	1	4	1	1	1	4	3	4	3	2	1	1	4	3	2	2	4	1	1	1	1	1	2	5	5	2	3	4	4	5
	204	3		2	2	2	1	2	1	1	2	4	1	4	4	5	2	2	2	5	4	4	1	1	4	1	4	2	2	4	5	4	4	5	4	1	2	5	2	6	2	4	5	1	1	2	1	4	1
	205	3		4	4	4	4	4	4	4	1	4	4	4	4	2	1	4	5	5	4	2	2	2	1	5	4	4	1	4	4	2	3	2	1	2	2	2	2	1	2	5	3	6	4	3	5	4	4
	206	4		1	4	1	2	1	4	4	2	5	4	2	4	5	4	2	5	5	1	4	4	1	6	6	4	5	2	4	5	4	5	4	5	5	5	1	5	5	6	2	2	4	4	1	3	3	4
	207	4		2	6	1	1	1	4	5	3	1	4	1	4	1	2	2	4	5	3	2	3	1	2	2	4	4	1	1	5	1	4	5	1	5	2	2	6	6	4	1	4	4	4	5	5	4	5
	208	4		1	2	4	2	2	4	1	2	5	4	2	4	4	2	2	4	4	1	1	1	1	2	2	4	1	2	2	4	1	4	4	4	1	1	4	2	4	4	1	5	1	4	6	2	2	4
	209	4		5	1	3	5	2	6	3	5	1	5	4	2	4	5	1	5	4	5	4	1	4	5	2	5	4	4	1	1	4	6	5	2	4	2	1	5	5	1	2	5	4	1	1	4	2	1
	210	4		3	5	2	4	4	3	1	1	4	4	4	4	4	4	4	6	5	4	2	2	5	5	1	4	1	2	4	4	1	4	4	4	4	4	1	2	2	5	1	1	2	2	1	2	4	4
	211	4		2	5	2	3	4	5	5	2	4	4	1	2	2	2	1	4	1	5	5	2	2	4	1	6	1	4	2	2	1	4	4	1	2	4	4	2	1	3	4	3	5	2	4	1	1	5
	212	4		1	1	2	3	1	2	5	2	2	4	5	4	5	3	4	3	5	4	5	6	2	3	1	4	1	2	2	1	1	1	4	4	5	2	1	1	1	5	3	6	2	4	2	6	1	5
	213	4		2	2	4	2	2	1	4	6	4	4	5	2	6	1	1	2	1	1	4	1	1	4	1	1	1	4	1	1	2	4	5	4	1	1	1	4	5	4	1	5	5	3	2	1	4	5
	214	4		2	5	4	6	1	2	4	2	1	2	3	5	3	4	2	4	4	5	4	1	3	5	3	1	4	2	4	4	2	2	1	3	1	1	1	4	1	4	4	1	5	1	1	1	5	4
	215	4		1	4	1	5	6	2	5	4	4	4	4	4	4	4	1	2	4	4	1	5	4	5	3	4	1	2	4	4	4	4	2	2	4	2	1	2	3	2	3	5	1	4	1	5	1	1
	216	4		5	1	4	3	4	2	3	4	5	2	4	4	4	1	5	4	3	1	6	2	1	2	1	4	6	4	2	2	1	4	3	3	5	2	1	2	1	1	2	1	2	4	2	5	2	4
	217	4		2	4	4	1	2	2	5	1	2	1	6	5	1	1	4	4	4	5	1	4	1	4	1	5	5	4	2	4	2	5	4	1	4	3	2	1	4	4	4	5	4	1	6	3	1	5
	218	4		4	5	4	4	4	1	4	2	4	4	5	5	4	1	1	1	6	4	1	4	1	6	5	2	5	5	1	2	4	2	2	4	2	6	5	1	1	1	2	4	4	4	5	4	2	6
	219	4		4	4	5	1	2	2	2	2	5	4	2	2	1	1	2	6	5	4	4	4	2	2	5	1	4	2	5	2	4	6	4	1	2	3	1	5	2	2	4	1	2	1	1	5	1	4
	220	4		2	1	3	5	2	5	5	5	4	4	4	1	5	5	4	4	5	5	1	5	1	4	2	3	3	2	4	4	5	1	4	5	2	4	2	1	2	6	2	5	1	4	4	1	5	3
	221	4		2	2	5	4	4	1	4	2	4	1	1	1	4	1	1	5	4	5	5	4	1	4	4	2	2	1	4	4	6	4	2	5	4	6	5	1	4	1	6	4	4	4	4	2	2	1
	222	4		2	1	5	2	6	4	2	6	4	1	2	4	2	4	1	4	4	4	4	2	2	1	4	4	2	5	4	4	2	4	4	5	5	4	1	4	5	4	5	2	4	2	6	4	4	5
	223	4		1	2	5	5	4	4	4	2	3	4	4	1	6	2	5	4	4	1	5	2	1	2	4	1	4	2	4	4	5	4	3	5	1	2	1	2	4	1	3	4	3	2	1	2	2	5
	224	4		5	1	4	5	1	4	4	1	2	2	4	4	4	5	5	2	4	1	1	4	4	4	2	1	1	3	4	5	5	4	5	4	1	1	1	5	5	1	4	1	1	1	3	4	4	2
	225	4		2	4	4	1	5	1	4	4	2	4	1	4	6	4	1	6	5	1	6	5	4	4	2	1	3	1	3	6	1	4	1	2	1	2	2	4	4	1	2	4	5	4	2	5	2	4
	226	4		6	2	4	1	1	2	4	5	4	4	4	3	6	2	4	1	2	4	4	2	2	5	1	2	2	1	1	4	1	1	1	6	5	4	1	2	2	4	3	3	2	4	4	2	5	2
	227	4		4	4	5	1	1	4	6	4	4	4	5	1	2	2	5	4	1	1	1	1	2	1	3	5	2	2	2	6	2	1	5	5	5	2	5	1	1	5	1	5	5	4	5	4	4	5
	228	4		4	5	5	2	1	4	1	1	5	4	1	1	5	5	4	2	4	4	4	5	2	4	2	3	1	4	2	4	4	4	3	1	5	5	4	1	4	5	2	1	6	3	2	4	2	2
	229	4		4	1	1	2	5	2	1	1	4	2	5	5	3	2	1	1	5	1	2	2	4	5	1	5	5	1	2	4	1	3	4	4	4	4	1	5	4	1	2	4	3	1	2	4	4	2
	230	4		4	2	4	4	1	3	1	2	5	4	2	4	4	1	1	2	4	5	3	1	4	1	2	1	1	4	2	1	4	4	2	2	2	1	3	4	5	4	1	4	2	1	4	4	1	4
	231	4		3	5	5	4	1	1	1	2	1	4	1	1	2	2	5	4	4	5	1	1	4	4	4	1	4	5	1	5	2	5	3	4	6	4	2	5	4	1	4	4	2	4	1	4	4	1
	232	4		2	5	5	4	2	4	2	1	4	1	2	1	1	5	5	4	4	1	4	4	2	5	4	1	6	1	4	4	4	1	5	5	4	4	2	5	4	2	1	3	4	4	1	1	4	2
	233	4		2	1	2	4	5	3	4	1	4	2	2	5	4	2	2	2	2	2	4	5	2	2	4	4	4	4	5	4	3	4	2	5	2	4	4	5	1	1	3	4	1	2	5	5	4	1
	234	4		6	2	2	2	4	2	4	1	2	4	2	2	1	4	4	5	4	4	5	4	1	5	4	5	4	4	4	4	1	1	4	2	5	4	1	1	4	4	2	5	4	2	2	2	1	4
	235	4		2	4	5	5	2	5	2	1	5	1	3	2	4	5	1	1	4	2	3	4	1	5	1	3	5	1	1	1	1	4	4	2	5	2	1	4	2	1	6	4	5	4	1	4	5	5
	236	4		4	1	5	4	4	1	1	1	6	1	1	4	4	2	3	1	1	4	1	4	4	1	4	4	6	5	4	4	5	1	2	4	6	5	2	5	3	1	4	4	4	5	4	4	4	2
	237	4		1	5	2	1	1	2	1	4	2	5	5	4	1	1	4	1	1	1	4	1	5	2	2	1	4	2	5	5	4	1	5	1	1	4	4	3	4	4	2	5	4	5	5	5	4	4
	238	4		5	2	1	1	2	2	2	1	4	4	4	5	5	3	2	1	1	4	4	4	4	1	3	4	2	1	3	2	2	2	1	5	1	1	1	3	2	4	4	4	4	4	4	4	5	4
	239	4		4	4	2	5	3	4	5	2	1	5	4	2	2	4	4	5	2	4	2	3	4	2	5	3	5	3	4	1	1	4	4	2	1	2	4	1	1	4	5	4	3	4	1	5	5	4
	240	4		1	1	4	5	4	5	2	2	2	1	4	4	4	4	4	2	4	5	1	5	4	1	1	4	1	4	2	1	4	5	3	4	2	1	1	1	5	2	1	1	4	1	5	1	1	4
	241	4		2	2	4	1	4	4	1	1	4	4	4	1	1	1	4	1	5	4	1	4	4	4	6	2	4	4	4	4	4	2	4	4	4	1	1	6	2	4	4	4	2	4	5	4	1	5
	242	4		4	1	4	4	1	1	6	1	2	4	4	1	1	5	5	2	2	5	1	1	4	5	1	1	2	2	4	1	2	1	5	6	5	1	1	5	5	1	2	1	1	5	1	2	3	2
	243	4		4	2	5	4	4	5	1	1	4	1	5	1	5	1	2	4	2	1	1	1	4	2	2	4	4	4	4	2	2	5	2	4	1	1	4	5	1	2	2	4	2	4	4	4	1	2
	244	4		1	1	5	4	4	2	3	4	4	2	2	2	5	4	6	4	6	4	2	1	6	1	5	1	4	4	4	1	1	4	1	1	4	1	4	1	2	1	1	4	2	1	1	1	4	2
	245	4		2	1	1	4	3	6	5	1	4	2	1	2	5	2	5	4	4	4	1	2	1	4	4	5	4	4	1	4	2	1	2	4	1	5	2	2	5	2	5	3	5	4	4	2	4	1
	246	4		2	1	1	2	2	4	1	2	1	5	1	4	2	5	6	3	1	2	1	1	4	4	2	6	4	5	5	1	2	2	1	5	2	5	4	1	3	3	3	4	2	3	3	1	2	1
	247	4		4	5	4	1	4	2	1	5	4	1	1	4	1	1	1	3	4	1	4	6	4	4	6	1	4	2	2	3	4	2	4	5	4	2	1	4	2	4	5	2	4	3	4	5	4	2
	248	4		1	4	1	4	1	4	1	5	4	2	1	2	3	1	2	5	4	6	1	4	5	1	2	6	5	1	4	5	5	2	4	4	5	1	2	1	2	4	4	5	1	4	4	2	1	3
	249	4		1	5	1	4	1	4	1	5	5	1	2	1	4	1	1	5	1	2	6	1	1	5	1	4	4	5	4	4	5	1	2	1	5	4	1	4	5	2	4	5	4	2	5	5	1	2
	250	4		4	3	4	1	5	4	4	1	1	4	1	1	4	1	5	2	5	4	2	3	1	3	4	3	2	4	5	2	4	1	2	4	4	5	6	5	2	4	5	6	4	2	2	5	5	2
	251	4		4	1	4	1	1	4	2	5	4	1	4	6	2	4	1	2	1	4	1	4	4	1	1	4	1	5	2	4	4	1	3	5	4	5	5	1	5	1	5	4	4	2	1	1	5	4
	252	4		2	1	1	2	5	3	1	1	5	1	1	4	5	1	4	1	1	5	5	5	3	1	5	3	4	4	4	4	4	4	1	1	2	4	1	4	2	5	4	5	1	5	4	4	1	1
	253	4		2	2	2	4	4	4	3	1	1	2	2	2	1	1	4	2	4	1	3	2	2	1	4	1	4	2	1	4	1	4	4	5	6	2	4	4	2	4	4	1	1	5	4	2	5	2
	254	4		4	2	1	2	1	5	3	4	4	1	1	1	2	4	4	4	4	4	4	4	5	2	4	5	1	4	5	5	4	1	2	2	3	4	1	2	5	4	4	2	4	5	1	5	2	4
	255	4		1	3	4	4	1	4	5	4	4	5	1	2	2	4	5	3	2	1	1	4	4	4	5	5	4	1	3	1	1	1	3	5	1	2	4	2	3	1	2	1	4	4	1	1	3	1
	256	4		5	5	1	4	3	1	5	1	5	2	4	5	1	1	1	5	4	1	2	1	2	2	2	2	4	4	2	4	2	1	5	4	5	2	3	1	4	5	2	2	1	1	1	5	5	4
	257	4		2	4	1	2	4	3	5	1	2	4	5	4	1	1	2	1	5	1	4	2	2	2	1	2	1	1	4	5	2	5	2	2	5	2	5	2	1	1	2	1	3	1	6	2	5	2
	258	4		1	2	1	2	4	1	1	4	5	4	2	1	5	2	5	5	4	1	4	1	1	2	1	2	2	1	1	4	3	5	3	4	2	5	2	1	2	4	2	1	1	3	1	1	4	1
	259	4		6	2	1	5	5	1	4	4	1	4	2	4	1	4	2	5	4	4	3	2	5	4	3	4	2	4	2	2	4	4	4	2	5	3	4	4	5	2	1	1	1	1	4	2	2	5
	260	4		2	4	2	1	5	4	3	1	4	4	2	2	4	2	1	2	4	4	2	4	1	4	1	5	5	2	4	4	5	1	1	2	1	3	2	5	4	4	5	3	1	6	4	1	4	6
	261	4		1	2	1	4	1	1	2	2	1	1	2	5	1	4	2	4	1	1	1	4	5	4	5	2	5	2	5	5	1	2	4	2	1	2	4	1	2	1	4	5	4	2	3	1	5	2
	262	4		1	2	1	5	4	1	4	5	4	1	5	2	2	4	4	5	5	4	1	4	2	1	1	5	1	3	1	6	4	2	5	2	3	2	2	5	4	4	2	4	2	3	2	3	4	1
	263	4		1	5	2	2	4	4	4	5	4	2	2	4	6	2	1	1	4	1	2	3	5	2	1	5	1	1	1	4	4	1	1	5	3	4	4	5	5	4	5	5	4	2	1	4	2	2
	264	4		4	5	4	1	2	2	1	4	1	5	3	1	5	2	4	1	2	4	1	4	4	4	4	5	5	3	2	5	3	4	2	2	1	1	2	4	4	2	4	2	2	2	3	4	2	6
	265	4		1	4	1	4	3	1	1	2	2	5	5	2	1	5	1	2	3	4	4	2	1	4	4	6	4	2	3	4	4	4	2	2	2	2	4	1	4	4	4	4	1	1	1	4	1	4
	266	4		5	1	1	4	2	4	2	2	5	2	1	2	2	4	1	4	1	1	1	1	1	4	2	1	2	1	4	1	5	4	4	1	3	2	1	5	4	4	4	2	2	4	4	3	1	5
	267	4		4	1	4	5	4	1	2	5	1	4	5	1	4	1	4	4	4	2	1	1	5	2	1	5	1	4	5	2	6	5	2	1	1	4	5	5	5	1	4	1	4	1	1	5	1	3
	268	4		4	4	5	5	1	6	4	1	2	5	5	4	1	1	4	4	5	2	4	3	1	4	4	5	4	4	2	2	4	4	4	4	1	1	5	1	1	5	5	2	4	4	5	4	4	2
	269	4		5	4	6	4	4	2	4	1	3	2	3	1	4	4	4	4	1	4	1	2	5	2	2	1	5	4	6	2	4	2	2	4	2	2	5	4	3	2	2	4	1	4	1	4	5	2
	270	4		4	2	1	5	4	1	2	1	4	1	4	5	4	1	2	4	4	2	2	2	4	1	1	1	4	6	5	4	4	2	2	1	4	1	2	4	1	5	5	1	2	3	4	4	1	4
	271	4		1	4	2	3	1	1	4	2	3	2	4	2	4	5	4	2	5	2	2	4	4	4	5	4	2	4	1	5	4	2	2	1	1	5	5	3	1	4	5	5	2	2	2	5	1	1
	272	4		4	2	4	2	1	2	4	6	3	2	4	1	1	1	2	4	4	2	4	4	1	4	2	3	5	5	4	4	4	4	2	2	4	2	2	5	1	4	2	1	4	1	1	4	6	2
	273	4		1	2	2	4	4	5	6	1	5	5	4	1	1	2	4	6	5	3	2	2	6	5	1	1	2	4	5	1	4	4	1	4	1	4	5	4	5	2	5	1	4	4	2	1	5	4
	274	4		4	5	6	2	4	1	2	4	4	1	5	1	4	1	4	2	1	1	5	4	2	1	2	1	2	5	1	5	2	4	5	2	4	4	4	2	6	1	2	5	5	4	1	4	2	1
	275	4		2	1	2	1	1	3	1	2	4	4	3	2	1	5	1	4	2	5	1	2	4	1	2	2	5	5	2	1	2	1	1	1	3	2	5	1	4	1	4	2	5	2	2	4	2	4
	276	4		5	1	1	2	1	3	2	2	4	2	2	4	4	4	1	5	4	4	1	4	4	4	2	2	2	5	1	4	4	4	1	5	5	2	4	4	2	2	4	5	2	5	1	5	1	1
	277	4		2	1	1	1	4	2	4	1	2	4	4	4	1	2	1	4	1	5	1	4	4	4	2	2	2	1	1	5	6	5	1	3	2	1	2	2	4	4	5	4	1	2	4	5	2	2
	278	4		2	1	5	1	2	3	2	4	2	4	3	4	5	5	2	2	4	5	4	2	4	1	5	5	3	2	6	4	5	4	2	2	1	2	1	2	4	5	5	1	1	4	5	5	4	4
	279	4		1	5	2	2	5	1	4	3	2	2	4	2	5	4	4	5	1	2	5	4	4	1	4	4	1	1	1	4	4	2	5	5	2	1	1	2	4	3	4	2	1	1	2	1	1	2
	280	4		1	1	4	5	2	1	2	5	3	2	5	4	5	1	4	2	5	4	2	5	4	1	4	3	2	4	2	3	1	4	1	1	1	4	5	1	1	2	5	2	1	4	1	4	1	2
	281	4		1	5	5	1	4	1	1	2	1	4	1	2	1	1	5	4	1	2	2	4	1	4	4	4	4	4	1	2	2	4	5	5	1	4	1	3	4	4	5	5	4	4	4	1	4	2
	282	4		5	4	4	1	4	1	4	2	6	4	4	4	4	3	2	5	4	5	4	4	4	1	4	4	1	5	1	1	4	1	1	4	4	4	5	5	2	5	1	2	4	5	1	2	5	4
	283	4		4	4	4	1	4	5	4	1	4	1	4	1	1	2	1	1	5	1	4	5	5	2	5	1	2	4	4	5	3	4	4	1	2	2	2	5	2	1	4	5	5	6	4	4	4	5
	284	4		4	1	4	3	2	1	4	4	5	4	4	4	4	5	5	4	1	4	2	4	4	1	2	1	4	1	4	4	2	2	1	1	4	4	4	1	1	1	2	2	1	2	5	5	3	4
	285	4		4	6	1	2	2	4	2	1	2	1	4	6	2	4	5	5	1	4	4	2	4	4	2	2	1	1	1	1	1	5	1	6	4	1	4	4	2	2	4	5	2	1	5	1	4	2
	286	4		2	5	5	4	5	1	1	5	5	1	1	1	1	2	1	1	2	2	5	4	2	2	4	4	4	5	1	2	1	4	5	1	1	5	4	5	4	2	3	1	2	1	5	5	1	2
	287	4		4	5	2	5	4	1	4	2	4	2	3	2	5	4	3	1	4	5	1	5	6	4	5	4	5	4	4	2	6	5	4	4	2	1	1	2	1	1	5	1	2	4	4	5	5	5
	288	4		1	2	4	2	1	5	4	5	1	4	1	2	1	2	3	1	4	4	1	2	4	2	4	6	6	1	4	2	5	4	5	5	3	4	2	1	1	2	1	1	6	5	4	4	5	5
	289	4		1	3	1	2	4	2	4	4	5	4	4	2	4	1	5	6	2	1	2	4	2	1	3	1	1	6	4	1	5	2	1	1	2	5	1	1	4	1	4	1	4	5	4	4	1	5
	290	4		2	4	1	1	4	1	4	5	4	5	1	1	4	1	1	4	1	4	4	2	1	5	4	1	5	4	3	4	5	5	1	4	1	4	4	1	6	2	1	1	2	4	4	2	1	3
	291	4		2	4	4	4	4	4	1	4	5	4	2	4	4	5	1	3	4	2	4	4	1	5	1	4	1	2	1	4	2	5	2	3	1	4	4	4	1	5	4	4	4	4	5	2	1	4
	292	4		6	5	5	1	5	1	1	4	1	5	3	4	4	5	4	1	4	4	4	1	1	4	1	1	2	5	4	5	4	5	6	1	2	4	1	1	5	2	2	5	5	2	5	2	4	5
	293	4		2	2	4	1	4	2	1	5	2	1	5	5	3	4	2	1	2	5	6	5	5	4	5	1	5	3	1	4	2	4	1	4	5	4	1	4	2	3	1	2	2	4	1	5	4	2
	294	4		4	4	6	2	5	4	4	5	5	4	4	2	5	1	4	1	5	2	4	1	4	5	1	1	5	1	1	3	2	4	1	5	2	5	1	4	3	2	4	4	4	4	1	4	2	1
	295	4		4	1	4	6	5	4	3	4	4	2	4	4	2	4	4	4	2	1	4	2	1	2	4	4	3	4	4	4	6	4	1	4	4	2	5	4	2	2	4	4	2	1	1	1	5	5
	296	4		1	4	1	5	2	5	2	4	4	2	4	1	2	6	1	1	1	1	1	2	2	2	2	4	4	1	2	2	4	5	1	1	2	4	1	4	4	5	5	4	1	4	2	4	4	3
	297	4		5	4	5	4	6	4	4	1	4	2	5	3	2	1	5	5	4	1	2	5	1	4	1	4	4	1	3	2	1	2	4	4	1	5	2	5	2	2	1	1	2	4	1	5	1	5
	298	4		4	4	5	4	4	4	5	5	2	5	4	1	2	2	1	6	4	4	1	1	5	6	4	6	4	2	5	5	1	2	4	2	2	2	1	5	4	4	4	2	1	1	6	4	2	4
	299	4		1	3	4	2	1	5	4	1	4	5	2	1	4	4	4	1	5	4	2	4	5	2	4	2	4	1	1	1	1	4	5	1	5	1	1	5	3	3	4	1	5	1	2	4	4	3
	300	4		1	4	5	5	3	1	1	4	1	4	4	6	1	6	5	4	1	4	1	3	5	2	4	4	4	2	3	2	2	4	4	1	4	4	4	4	5	1	4	3	5	1	4	1	4	1
	301	4		1	2	6	1	5	5	4	2	2	1	1	1	5	4	5	6	1	5	1	2	1	1	2	4	4	4	3	1	2	2	1	4	4	6	5	4	2	1	4	1	1	4	2	2	1	3
	302	4		1	3	2	2	4	3	4	5	3	4	2	2	2	4	1	4	2	2	6	4	4	4	2	1	2	4	2	2	1	6	2	1	1	2	4	1	4	4	5	1	3	4	4	2	1	1
	303	4		1	2	5	6	6	2	5	1	6	4	1	5	5	1	2	1	1	2	5	4	2	4	4	4	4	4	5	3	5	6	5	2	1	5	4	2	1	6	1	1	4	5	4	4	2	4
	304	4		4	5	2	1	2	1	6	4	2	1	4	4	4	4	4	1	4	1	5	5	4	2	1	1	1	2	5	1	4	4	2	5	2	2	1	5	1	5	5	1	1	4	3	1	1	2
	305	4		1	4	1	4	4	5	4	2	2	4	2	2	4	2	2	6	3	2	4	1	2	1	2	4	4	4	4	4	4	1	5	1	2	1	1	4	2	3	2	2	4	2	6	2	2	5
	306	4		1	5	2	3	2	3	5	4	4	4	1	3	2	1	1	4	2	1	2	4	5	1	3	5	1	3	1	4	2	5	2	3	5	5	4	1	4	2	4	1	1	2	1	4	3	1
	307	4		6	2	2	1	5	2	5	4	1	5	2	2	2	4	2	1	1	2	4	5	1	2	4	4	4	4	5	1	4	4	4	1	1	1	2	2	2	5	1	3	5	4	1	1	5	1
	308	4		3	5	4	4	2	5	1	5	1	4	1	1	4	1	2	4	5	1	3	1	2	1	5	2	1	2	4	1	4	4	5	4	4	4	4	5	2	2	4	2	4	4	2	1	5	4
	309	4		1	6	1	1	4	1	4	5	1	1	5	4	4	1	2	4	2	1	2	4	2	5	3	4	2	4	4	6	1	4	1	5	1	1	1	2	2	2	4	4	5	2	2	1	5	2
	310	4		1	1	2	4	4	2	1	5	4	4	2	4	2	1	2	5	5	4	2	4	5	2	2	5	4	2	1	4	5	1	1	4	5	5	4	4	2	1	1	4	1	6	2	1	1	4
	311	4		4	1	4	5	1	2	4	5	4	2	2	1	2	5	2	5	4	5	2	2	1	3	1	5	4	1	4	4	2	2	1	1	4	1	1	1	1	4	4	3	4	1	5	5	1	4
	312	4		4	4	6	4	3	5	1	1	2	3	4	1	5	2	4	1	4	4	5	4	4	1	1	5	5	5	1	2	3	1	2	4	5	3	1	4	4	4	5	5	1	4	1	1	1	1
	313	4		1	1	4	4	1	2	1	4	5	2	2	2	5	4	1	1	3	2	2	1	4	5	4	2	2	5	4	1	4	5	2	5	1	4	4	4	4	1	2	5	3	5	1	4	4	1
	314	4		5	2	1	4	4	2	2	4	4	2	1	1	2	1	1	5	4	1	2	4	4	4	4	1	2	3	4	2	1	5	1	4	1	2	2	1	2	4	6	1	1	3	4	4	3	5
	315	4		4	3	2	6	5	2	2	4	4	1	3	1	4	4	6	5	2	1	4	3	1	5	1	2	2	1	1	2	5	2	4	4	4	4	4	4	1	2	4	5	4	1	4	5	6	2
	316	4		2	4	4	4	2	2	1	4	4	1	4	1	4	6	4	1	1	4	1	1	2	2	3	4	4	4	4	6	1	5	4	3	1	1	2	2	4	4	4	4	4	1	2	2	1	2
	317	4		1	1	2	4	3	4	4	4	5	1	1	4	1	4	5	5	2	4	4	4	2	4	1	2	2	3	6	1	1	1	4	5	5	4	4	4	3	1	3	4	1	2	4	4	1	4
	318	4		4	4	4	4	2	1	4	4	4	2	1	1	4	4	1	4	5	1	6	5	4	4	1	2	5	4	4	2	1	4	2	4	2	4	1	5	5	2	4	2	1	2	4	4	4	5
	319	4		5	4	1	1	1	2	4	5	2	5	4	2	3	1	1	4	4	5	5	1	5	1	1	4	1	4	1	2	1	4	4	4	4	2	4	5	2	5	5	1	1	2	4	2	5	1
	320	4		2	3	1	4	4	4	1	2	2	4	6	1	4	4	1	4	4	3	6	2	1	4	1	5	4	5	3	2	2	1	5	2	6	1	1	1	1	5	2	2	4	1	1	2	5	4
	321	4		3	3	1	1	4	2	5	4	6	1	4	1	5	1	2	4	5	4	2	5	5	4	4	2	4	4	4	4	4	4	4	4	4	3	4	2	3	1	4	1	4	3	4	4	1	3
	322	4		1	1	5	5	2	1	4	4	6	4	4	5	4	6	2	1	5	2	5	1	5	1	4	4	1	4	4	2	1	4	1	6	2	5	1	5	1	4	4	1	1	4	1	1	4	1
	323	4		1	1	1	1	3	1	2	1	4	5	1	4	4	5	4	6	1	1	4	3	6	6	4	6	1	1	4	4	4	4	2	6	5	5	5	3	1	1	4	1	2	4	4	1	4	2
	324	4		5	4	4	4	5	2	1	4	4	3	1	4	3	1	2	4	1	5	2	1	4	5	2	4	2	4	1	1	5	2	5	5	5	4	4	1	2	1	2	2	1	5	4	1	5	3
	325	4		2	1	4	4	4	4	4	4	1	5	4	2	5	4	1	2	4	2	2	4	1	4	4	1	5	5	2	2	1	4	2	2	4	1	5	2	1	2	4	1	5	3	2	6	4	4
	326	4		4	6	6	5	2	4	2	5	1	1	6	1	5	4	1	4	4	5	4	4	1	4	1	1	5	4	2	2	6	2	4	4	4	4	6	2	2	1	4	5	5	5	1	2	4	4
	327	4		4	1	4	5	4	1	4	4	2	4	4	4	1	4	2	2	5	1	1	2	5	1	4	2	4	1	4	4	5	4	6	1	2	2	2	4	1	2	3	1	5	2	4	4	1	4
	328	4		6	2	2	3	2	5	1	4	2	3	4	2	4	4	1	2	1	4	4	4	5	2	2	1	4	5	5	1	4	1	1	4	4	5	1	2	6	2	2	5	1	1	1	2	5	1
	329	4		2	1	1	1	5	2	1	5	4	1	2	2	6	4	2	1	2	1	1	1	2	1	1	4	4	2	4	5	2	1	2	5	2	4	2	2	1	1	2	4	1	2	1	5	5	1
	330	4		1	5	2	1	2	5	3	1	2	1	4	1	6	5	4	2	5	5	4	5	1	2	4	5	5	4	3	3	5	4	5	2	4	1	3	1	1	4	5	1	2	1	1	1	5	1
	331	4		1	1	1	2	5	5	2	1	5	1	1	2	4	4	4	4	3	1	6	2	4	3	1	1	2	4	2	1	4	2	2	2	6	4	4	2	4	6	5	1	1	2	1	1	2	2
	332	4		5	4	2	1	4	1	4	4	2	1	2	2	1	5	2	4	4	5	4	4	1	2	4	2	1	4	2	2	2	4	4	2	2	4	2	4	4	1	6	6	2	2	4	5	2	2
	333	4		1	4	2	4	1	2	1	5	5	2	2	3	1	2	1	2	2	1	5	4	4	1	1	1	2	4	1	5	4	4	1	4	1	1	4	2	5	5	4	1	3	2	1	6	1	2
	334	4		4	4	1	2	4	1	2	5	2	4	5	2	2	3	4	1	1	2	2	5	6	1	4	1	1	4	1	5	1	1	1	2	5	1	5	2	5	2	1	1	2	5	5	1	1	2
	335	4		5	1	2	1	5	5	4	5	5	1	1	4	1	5	1	2	2	4	5	3	2	4	5	4	4	4	4	2	2	1	4	4	4	2	4	5	4	4	1	1	3	1	5	2	4	1
	336	4		1	6	3	4	1	2	3	1	3	4	2	4	6	1	1	2	5	4	1	1	4	1	4	3	1	5	1	4	1	4	4	3	4	4	1	5	4	5	2	6	4	1	5	5	1	4
	337	4		1	4	5	6	5	2	2	4	4	2	5	1	1	5	4	4	1	1	1	4	2	1	4	4	2	1	5	5	1	4	4	2	4	3	1	5	4	2	1	1	4	3	2	3	2	5
	338	4		4	5	6	4	5	2	2	1	4	4	4	1	4	1	1	2	1	5	4	2	3	1	1	2	4	4	1	4	1	4	5	4	4	4	1	2	2	1	2	2	2	5	4	4	1	4
	339	4		3	4	5	2	1	2	4	1	1	4	1	5	4	1	5	6	2	4	2	2	5	1	4	4	5	6	1	2	4	5	5	2	2	4	1	1	5	4	4	1	5	1	4	3	4	1
	340	4		4	2	2	2	1	4	1	5	4	2	2	2	2	4	5	4	4	1	4	5	5	1	2	4	6	2	4	2	4	4	2	5	4	2	1	2	1	2	3	3	4	5	1	2	1	4
	341	4		2	3	4	1	4	4	4	4	1	4	2	4	5	1	6	1	6	4	5	1	2	2	5	2	4	1	4	4	4	2	4	4	4	1	2	1	1	6	5	4	5	3	1	4	1	1
	342	4		1	4	5	1	1	1	1	2	1	1	2	1	2	1	4	2	4	5	4	4	4	1	4	1	2	3	5	4	5	1	2	1	4	4	1	1	4	4	2	2	1	4	1	4	6	1
	343	4		4	1	1	4	2	4	1	5	2	2	2	2	2	6	3	1	3	4	4	5	1	5	2	4	2	4	1	1	2	2	5	4	4	2	5	4	2	1	2	4	2	4	6	1	4	4
	344	4		3	4	2	5	2	4	3	4	4	1	4	4	3	5	5	4	1	4	2	6	2	2	5	5	2	1	1	5	3	6	1	1	5	4	4	4	1	2	1	1	1	2	5	3	1	1
	345	4		1	1	5	2	1	1	1	2	4	1	1	2	2	1	1	2	2	4	5	5	4	1	2	4	5	2	4	4	4	4	6	4	2	1	3	4	5	2	2	1	1	3	1	2	5	2
	346	4		1	5	2	1	5	2	5	4	5	2	4	4	5	5	1	1	4	1	4	4	4	4	1	5	4	4	4	3	2	2	4	5	2	4	4	2	4	2	4	1	5	1	2	1	1	4
	347	4		4	2	5	5	2	4	2	4	2	4	4	2	2	1	2	2	5	6	4	2	2	2	4	1	4	4	2	2	1	1	4	4	2	4	4	4	4	1	1	4	1	2	4	4	4	5
	348	4		4	1	1	2	6	1	1	1	1	2	3	5	5	4	5	4	1	2	5	1	5	4	4	1	3	2	2	1	4	1	6	4	4	4	3	4	4	1	6	4	1	2	4	5	6	4
	349	4		5	2	4	5	2	1	4	5	4	5	2	4	5	2	4	1	1	5	5	4	1	4	4	4	2	4	2	4	4	5	5	5	6	4	1	5	1	2	5	2	1	1	3	2	1	1
	350	4		4	4	4	2	5	3	4	5	4	1	1	1	4	6	5	4	1	4	5	1	1	2	1	1	4	2	5	4	1	1	1	1	4	1	4	2	4	4	5	4	2	2	1	1	4	1
	351	4		2	4	4	1	1	5	2	5	2	2	5	6	4	4	1	4	1	5	4	2	2	2	4	4	5	1	1	4	4	1	5	4	4	1	4	1	2	2	2	4	2	1	4	5	2	4
	352	4		1	1	5	5	5	1	5	3	1	4	5	1	2	5	4	4	1	4	1	1	2	6	5	4	1	1	6	2	4	2	4	5	4	2	2	2	1	5	2	5	2	2	5	4	4	4
	353	4		1	4	2	4	5	5	1	4	5	5	4	5	4	2	5	5	5	2	4	4	1	2	4	2	5	1	4	4	5	4	2	2	1	5	5	2	1	2	6	4	1	1	6	2	1	2
	354	4		3	2	2	3	2	2	5	2	6	4	4	5	4	1	1	1	2	1	4	6	2	4	1	2	2	1	5	2	4	5	1	2	4	4	4	1	2	6	2	1	4	5	2	4	2	2
	355	4		4	2	1	4	5	2	3	3	4	2	1	2	4	2	1	4	5	3	2	2	3	4	4	4	1	3	2	4	1	5	3	2	4	1	5	2	2	4	5	5	5	4	1	2	5	4
	356	4		5	4	1	2	2	1	4	3	5	1	5	4	1	5	4	5	1	1	2	2	2	2	2	4	3	4	6	5	1	4	5	6	5	2	1	2	5	2	2	2	1	4	1	6	1	6
	357	4		5	4	3	5	4	4	1	4	1	2	1	3	4	1	1	2	2	4	1	4	1	1	5	1	2	2	1	2	1	2	4	2	5	1	2	1	1	1	2	4	2	1	4	1	4	2
	358	4		1	6	5	5	2	4	4	4	5	3	2	1	5	4	5	1	1	1	1	1	4	4	2	2	1	2	2	3	4	3	2	4	2	4	1	4	4	1	5	1	4	4	1	1	4	4
	359	4		2	5	5	1	1	4	4	1	1	5	1	5	1	2	1	5	3	2	1	5	1	4	2	1	1	1	5	4	4	2	1	2	5	4	1	2	2	2	5	1	1	5	2	1	4	5
	360	4		4	5	4	6	1	5	2	1	2	5	2	1	2	5	1	2	1	5	4	2	4	5	5	2	4	4	4	4	4	5	2	2	2	2	2	1	5	2	2	1	2	1	2	1	5	5
	361	4		4	1	1	1	4	4	1	5	5	4	2	6	5	1	2	1	4	4	2	4	1	5	1	1	1	1	4	5	1	5	4	3	2	1	4	5	1	1	4	4	4	5	2	1	4	4
	362	4		4	5	4	2	4	4	4	2	4	1	2	4	2	1	4	4	4	1	1	5	4	2	5	4	6	2	2	6	6	3	5	2	1	1	5	1	4	2	5	1	2	1	2	1	2	5
	363	4		4	1	3	1	1	1	6	5	4	2	4	4	5	4	1	1	5	1	2	5	4	2	1	2	1	1	1	5	2	1	1	5	6	4	1	6	4	5	2	1	1	5	5	5	1	2
	364	4		1	4	1	1	2	4	3	5	5	1	4	5	4	2	2	4	1	1	4	6	4	5	1	2	4	4	1	1	1	6	1	1	1	1	3	4	2	1	1	2	4	2	4	4	5	4
	365	4		1	1	4	2	5	5	5	1	4	2	5	5	2	1	3	6	6	4	4	2	2	4	5	2	6	4	5	1	4	4	1	4	4	1	1	1	5	4	5	6	2	4	2	4	4	2
	366	4		4	6	5	3	4	1	4	2	4	4	4	4	1	1	2	4	4	5	2	1	4	1	1	1	1	1	5	4	4	5	2	1	5	2	4	5	2	2	2	4	1	5	2	2	1	4
	367	4		6	4	5	1	5	1	3	2	4	6	6	4	2	1	5	4	5	1	4	5	1	1	5	1	1	2	5	5	5	4	5	4	4	2	2	4	1	1	1	1	1	1	4	4	2	1
	368	4		1	5	4	6	1	5	1	3	5	1	2	5	2	1	1	2	5	4	4	1	2	5	1	4	5	5	6	5	1	2	4	2	1	5	1	4	5	3	2	4	2	6	1	1	3	4
	369	4		1	4	1	2	5	3	4	4	4	4	4	1	2	1	5	4	5	4	4	1	3	4	4	5	2	2	2	1	4	2	2	4	2	4	2	2	2	4	1	3	4	2	6	2	5	1
	370	4		1	1	1	4	1	2	1	1	4	2	1	1	2	2	5	5	5	2	2	5	5	2	1	1	4	5	2	5	4	2	1	5	3	1	5	1	4	4	3	4	1	2	4	2	2	3
	371	4		4	4	5	2	4	4	1	1	6	5	4	4	2	1	4	5	2	2	5	5	4	4	5	2	6	2	4	2	1	3	4	1	1	4	1	1	2	1	6	5	4	2	1	5	4	4
	372	4		1	4	4	4	5	4	5	4	6	1	2	4	1	5	1	4	4	4	4	2	4	2	5	1	4	4	5	1	4	4	4	4	4	5	4	4	2	4	4	4	2	5	4	4	1	1
	373	4		1	4	3	3	4	1	6	2	5	4	1	5	4	4	1	5	2	1	1	4	1	2	4	1	3	2	1	4	2	2	3	4	5	4	2	2	5	2	1	5	4	4	1	2	3	4
	374	5		1	4	1	4	4	4	1	2	4	4	2	1	2	2	2	4	4	4	4	4	3	2	2	2	4	4	5	5	6	1	1	5	5	5	1	2	5	5	5	1	1	1	2	2	4	1
	375	5		4	4	1	4	4	2	5	1	3	2	5	4	4	3	1	2	4	2	6	1	4	5	4	4	2	1	4	5	4	4	5	2	1	5	1	1	5	4	4	1	2	4	4	1	4	6
	376	5		1	4	4	6	2	1	2	2	2	2	1	1	5	1	1	1	4	4	4	6	5	5	4	4	5	4	4	1	4	2	2	2	1	5	3	5	2	5	5	4	1	4	4	2	1	1
	377	5		6	4	5	6	4	4	4	1	5	3	4	5	1	2	1	2	2	5	4	6	2	4	4	1	4	1	2	2	2	4	4	1	2	5	3	4	4	4	5	4	1	2	5	2	1	4
	378	5		2	2	4	4	3	4	4	1	1	5	1	4	2	6	4	1	1	2	4	6	2	4	4	1	1	2	5	1	1	1	5	4	4	5	4	2	5	2	1	1	2	4	4	1	4	4
	379	5		1	5	2	5	2	2	4	2	1	4	4	6	1	4	2	1	3	3	2	4	5	4	1	5	2	2	2	5	4	4	1	2	1	4	2	4	2	1	4	1	5	1	5	2	4	4
	380	5		1	4	3	1	2	6	2	2	5	2	1	5	1	3	2	5	4	4	2	2	5	2	1	2	2	4	5	2	2	1	4	2	1	2	5	4	4	5	2	3	3	1	4	4	4	4
	381	5		3	4	1	4	1	3	1	2	2	1	5	1	2	5	5	4	2	2	4	1	1	1	4	4	4	3	1	1	4	4	1	5	2	2	1	4	2	4	2	5	4	4	5	6	4	5
	382	5		2	2	1	4	4	5	4	1	2	4	2	3	4	4	3	1	1	4	6	4	6	1	4	3	4	5	2	2	6	1	1	2	4	1	5	5	1	2	1	4	2	3	6	4	1	1
	383	5		1	5	5	2	5	2	1	3	1	4	1	2	1	5	1	2	5	5	1	5	2	2	1	1	4	4	1	1	2	1	4	4	4	5	4	4	2	1	4	6	1	1	4	1	6	5
	384	5		5	6	3	1	5	4	4	1	1	4	4	1	5	4	4	5	4	6	4	4	4	1	1	4	2	1	2	6	3	1	4	1	4	2	4	4	4	2	1	1	4	2	1	4	1	4
	385	5		2	3	4	1	4	4	4	3	4	4	1	1	4	4	5	2	2	5	5	5	4	2	5	4	4	2	3	1	5	1	4	5	2	5	1	5	5	5	4	4	1	2	2	1	1	6
	386	5		1	5	5	3	4	3	1	4	4	1	2	3	4	1	6	2	6	4	2	1	1	5	1	5	1	4	1	1	1	3	4	5	1	5	1	2	1	4	4	1	3	2	4	1	4	3
	387	5		2	1	4	4	6	4	1	1	2	5	4	4	4	3	4	2	1	1	1	4	4	5	2	4	3	4	5	1	1	5	5	1	1	2	4	2	4	2	1	4	4	2	2	5	1	4
	388	5		4	2	4	4	1	1	1	2	2	2	2	5	2	5	3	2	3	4	1	2	4	2	1	4	3	5	4	4	1	2	2	2	1	4	6	4	1	2	1	4	4	2	4	5	4	4
	389	5		5	2	2	5	5	2	4	2	1	4	4	5	4	4	5	2	4	3	4	1	1	5	4	5	1	1	2	5	4	2	3	1	2	4	1	4	4	4	6	4	4	4	1	1	2	4
	390	5		5	2	1	1	4	2	5	4	1	5	4	4	1	1	1	1	2	2	1	4	1	1	5	5	2	1	2	1	4	1	5	4	3	4	4	4	2	5	6	4	4	4	1	2	4	2
	391	5		4	4	4	1	3	2	1	1	4	5	4	1	5	1	1	1	2	1	2	1	2	1	4	4	2	6	4	4	5	6	3	1	1	4	5	4	4	2	1	4	2	4	1	4	4	4
	392	5		5	5	5	4	3	4	4	2	1	1	5	1	2	2	1	2	5	2	2	3	1	1	1	4	1	1	2	4	1	2	1	4	1	3	1	1	2	1	2	5	5	4	1	1	4	2
	393	5		4	3	5	6	1	1	1	4	4	2	4	5	2	2	2	1	2	5	6	6	5	4	1	2	4	2	2	1	5	4	4	2	4	1	5	4	1	2	4	4	4	4	4	4	5	1
	394	5		1	1	4	1	2	2	2	5	6	2	1	2	2	4	1	1	3	2	1	2	3	2	4	5	4	2	1	2	3	1	4	1	4	4	6	4	4	4	4	5	2	2	1	4	4	4
	395	5		4	1	2	5	2	1	4	2	1	6	3	4	1	5	1	4	5	4	2	1	2	2	4	2	5	1	1	1	2	2	2	4	4	1	2	4	3	5	3	1	4	1	1	2	4	1
	396	5		2	4	4	2	4	1	4	1	5	1	1	5	4	4	4	6	2	1	1	4	2	4	4	1	5	1	4	2	3	2	1	2	1	4	1	6	1	1	5	1	4	4	1	4	1	2
	397	5		5	5	3	4	5	1	4	5	1	4	4	5	1	3	2	4	5	4	2	1	2	1	4	5	1	4	1	2	5	4	4	4	2	5	2	5	4	2	2	1	5	4	1	4	6	2
	398	5		6	1	2	2	1	5	1	3	5	2	2	4	4	2	4	4	5	2	5	4	4	2	6	2	5	5	5	3	5	4	4	2	2	2	2	4	1	4	5	1	2	1	6	4	5	2
	399	5		1	1	2	1	1	1	1	2	4	1	1	1	5	1	1	4	1	2	4	1	4	5	2	5	4	2	1	5	3	5	2	1	4	1	4	4	4	5	2	1	2	4	4	1	1	4
	400	5		5	1	4	5	4	5	4	4	1	4	5	5	3	5	4	4	2	4	1	2	4	1	4	2	2	6	3	2	5	3	4	4	5	2	2	2	2	4	5	2	4	1	1	1	1	2
	401	5		4	2	1	1	4	4	1	6	1	1	4	1	4	2	1	2	6	2	4	2	2	4	1	4	1	5	3	2	1	2	4	5	4	2	4	2	1	1	5	2	4	5	1	1	1	4
	402	5		4	1	1	4	5	2	1	4	1	2	2	2	1	2	3	1	1	1	4	4	5	1	5	1	5	5	4	2	1	4	5	1	1	4	1	6	1	4	1	2	4	4	4	1	4	4
	403	5		2	1	5	2	2	4	1	1	2	5	4	4	4	4	2	4	4	2	4	4	1	1	1	4	5	1	4	2	5	1	4	2	1	2	1	2	5	4	4	2	1	4	5	5	1	2
	404	5		6	4	4	4	4	1	1	4	2	3	2	2	4	4	1	1	4	2	5	1	1	4	4	5	5	5	1	5	5	5	5	5	1	5	1	6	1	4	3	4	2	2	1	1	1	1
	405	5		2	2	5	1	2	3	2	4	4	2	4	1	1	5	4	2	6	1	5	2	2	1	4	4	5	4	1	2	2	5	1	2	4	2	1	4	2	4	2	4	4	3	4	2	3	3
	406	5		2	4	2	2	4	4	1	5	6	2	1	2	1	1	4	2	2	1	1	4	1	2	4	6	4	3	2	1	2	2	4	4	1	1	5	2	5	1	1	4	6	1	4	4	1	4
	407	5		1	4	2	1	1	1	2	4	5	4	4	2	1	2	3	4	5	3	2	4	4	2	1	2	2	4	2	2	1	3	4	2	2	2	5	2	2	3	2	1	1	2	2	5	1	2
	408	5		5	5	2	2	1	4	4	5	1	1	4	4	1	1	1	2	5	5	3	2	1	4	5	1	4	6	4	4	4	1	4	4	4	5	4	2	2	4	6	4	3	3	1	5	2	1
	409	5		2	1	4	1	4	1	5	2	2	5	1	2	1	6	4	4	1	4	1	1	5	1	4	1	1	2	1	5	1	5	2	6	4	1	2	1	1	1	4	3	4	5	2	5	1	5
	410	5		4	5	2	2	4	5	2	4	2	2	5	5	1	5	2	4	2	4	1	5	4	5	5	2	1	1	1	1	4	5	5	4	1	1	5	5	6	1	5	1	1	4	4	4	4	2
	411	5		5	2	4	4	5	4	4	5	1	2	5	4	1	2	6	1	5	4	5	5	1	4	1	1	4	1	2	4	1	2	4	1	1	4	5	2	4	1	4	1	1	1	5	4	2	1
	412	5		4	2	1	1	4	5	1	4	4	2	2	2	4	4	2	1	4	2	2	4	1	1	5	1	4	4	5	5	2	5	1	2	4	4	4	4	2	4	4	5	4	1	6	1	5	4
	413	5		1	2	4	4	2	3	1	4	1	1	5	4	4	2	5	2	2	1	1	2	4	4	4	1	5	1	1	4	6	1	4	4	2	4	1	5	5	5	4	2	1	2	4	2	4	5
	414	5		6	2	1	3	2	4	1	1	4	2	4	1	2	2	4	4	1	1	1	5	2	1	1	4	5	4	2	4	4	1	3	5	2	1	4	1	4	4	1	4	4	4	3	2	2	2
	415	5		1	1	1	1	2	2	4	1	2	1	1	5	4	4	1	4	4	1	1	2	2	4	2	4	4	5	6	4	1	4	1	1	4	3	5	2	6	4	4	2	1	1	1	1	4	4
	416	5		4	4	1	2	2	1	4	4	1	4	2	4	1	6	1	1	4	5	5	2	4	2	1	2	5	4	5	4	4	2	5	2	5	5	2	4	5	1	4	5	5	4	1	1	1	1
	417	5		1	4	5	4	1	4	4	1	4	4	1	4	1	1	5	4	4	1	1	2	5	4	4	5	1	1	1	5	4	1	5	4	5	4	4	4	5	4	2	4	5	4	1	1	4	2
	418	5		2	1	6	5	4	1	5	5	1	3	2	1	2	1	3	5	1	1	4	4	4	4	1	1	3	4	2	5	1	5	4	1	4	5	4	1	5	4	2	1	1	1	4	4	2	2
	419	5		1	4	4	2	2	2	1	2	3	1	1	1	4	1	3	3	4	4	1	1	4	6	4	5	3	2	4	2	4	1	4	4	4	4	1	5	2	2	4	1	1	4	1	1	6	2
	420	5		1	5	5	2	2	5	2	4	4	1	1	4	4	1	2	1	4	4	4	2	4	4	5	6	4	5	4	4	2	2	1	4	3	2	5	1	2	4	2	1	1	4	1	5	3	4
	421	5		1	1	4	1	5	1	1	2	6	2	5	1	1	4	2	1	3	1	4	5	1	1	5	4	4	1	5	2	3	4	4	1	5	1	4	5	3	5	5	4	5	2	4	4	2	1
	422	5		1	2	4	4	5	1	5	1	4	5	4	4	1	2	4	1	5	2	1	1	4	2	1	4	4	3	4	5	2	4	1	2	1	1	5	4	5	4	4	5	1	4	1	3	4	4
	423	5		4	3	2	1	5	4	5	1	5	1	1	1	2	4	4	4	4	2	1	5	1	4	5	4	4	4	4	1	2	5	2	1	4	3	4	1	4	2	1	1	5	2	2	3	4	5
	424	5		1	2	2	2	4	4	4	1	5	2	5	4	1	1	1	2	2	4	4	2	4	4	3	3	1	5	1	1	5	5	1	5	1	1	2	5	5	1	2	5	2	4	1	2	1	1
	425	5		1	1	4	2	4	4	4	4	4	1	2	1	2	5	2	4	4	1	4	4	4	4	2	2	1	5	4	1	1	5	4	1	5	3	1	1	4	4	1	2	1	1	1	3	1	4
	426	5		4	4	5	5	3	4	1	2	4	2	4	5	5	4	3	4	4	4	2	5	5	4	4	4	1	4	5	4	4	4	4	4	4	4	2	1	4	4	1	4	3	5	5	4	1	4
	427	5		1	2	4	4	2	2	5	2	4	3	4	6	6	5	1	1	5	5	5	3	4	1	1	4	2	2	1	4	1	2	5	5	1	4	1	2	4	1	5	1	1	1	4	4	1	4
	428	5		2	2	4	3	1	4	4	2	1	2	6	4	1	3	1	1	2	4	4	2	3	1	2	1	3	5	2	2	2	5	4	1	3	2	4	2	5	5	2	5	2	1	2	5	4	1
	429	5		4	5	4	1	1	4	2	1	1	2	4	2	2	4	1	2	5	1	4	5	5	2	5	4	1	1	1	5	4	1	1	1	4	1	4	5	2	4	5	5	1	5	6	4	6	2
	430	5		6	5	1	1	2	4	4	1	1	1	5	4	5	2	4	1	2	4	1	6	1	2	2	2	2	4	4	4	4	2	6	1	4	5	5	1	1	2	1	2	1	4	4	1	4	5
	431	5		5	5	2	3	2	5	4	2	2	2	5	3	5	1	3	5	2	2	4	5	1	4	2	1	5	4	4	5	5	4	1	3	1	2	6	2	4	2	1	4	1	5	4	4	1	4
	432	5		4	4	6	4	5	1	4	4	4	1	4	4	5	4	1	1	5	2	1	5	2	4	2	4	1	5	5	2	5	5	2	5	1	4	2	6	5	4	2	2	1	6	5	2	2	2
	433	5		1	2	4	1	1	1	2	5	3	5	4	4	1	1	1	4	4	5	4	3	2	1	3	4	2	1	1	5	2	3	5	4	4	4	4	4	6	4	1	2	5	4	1	4	5	6
	434	5		2	1	2	5	4	2	4	5	4	5	1	2	2	4	4	4	1	1	1	1	2	4	3	1	4	2	2	5	3	5	5	2	5	5	1	4	2	1	2	1	4	4	5	2	4	2
	435	6		1	2	4	2	1	4	2	4	4	4	6	5	2	5	4	4	1	2	1	5	1	2	3	4	2	4	4	4	4	5	4	2	2	4	4	5	5	5	1	1	2	1	1	1	5	4
	436	6		2	1	2	5	5	4	2	1	4	2	5	5	1	2	1	2	6	5	1	4	4	4	2	5	6	1	4	4	5	4	1	1	5	5	1	5	2	5	1	4	1	1	5	3	6	2
	437	6		2	4	3	4	4	4	4	1	1	2	3	2	1	1	4	1	4	5	4	4	1	4	1	4	4	4	5	4	2	1	4	5	3	2	4	4	4	2	1	2	1	5	4	1	4	2
	438	6		2	1	4	2	5	4	1	1	2	1	4	4	4	2	2	4	2	1	2	4	4	1	2	1	4	5	1	1	4	1	1	4	2	5	3	5	1	1	1	2	5	4	4	4	4	4
	439	6		2	1	2	6	5	4	2	1	1	1	4	1	2	1	5	3	2	2	1	2	2	5	1	1	4	1	2	2	3	4	5	4	4	5	3	1	2	1	2	4	4	1	2	5	2	2
	440	6		2	2	1	4	1	4	1	4	5	2	4	1	1	2	2	5	4	4	5	1	4	1	5	4	5	2	2	5	4	5	2	5	2	3	4	5	2	4	1	1	1	4	4	2	4	4
	441	6		1	4	1	5	2	5	5	2	4	2	4	1	2	5	4	1	4	1	1	1	2	5	1	5	2	3	2	4	6	5	1	4	2	1	4	4	4	2	5	1	1	2	3	2	2	2
	442	6		4	2	1	1	1	1	4	2	3	1	4	1	2	2	2	4	1	5	5	1	4	1	3	3	1	1	1	3	5	1	4	1	4	4	1	1	2	1	2	4	4	2	1	2	6	4
	443	6		5	1	2	1	5	5	1	4	1	3	5	1	1	2	4	4	5	1	5	5	4	5	4	3	4	1	6	1	1	5	4	5	1	2	4	2	5	2	2	4	4	4	1	1	2	5
	444	6		1	2	2	6	4	5	1	1	1	2	4	4	1	2	4	3	3	4	4	1	2	1	1	1	5	3	4	4	5	4	3	4	2	1	4	4	5	4	2	2	5	2	4	5	1	1
	445	6		4	2	4	1	1	2	4	4	1	5	2	1	1	1	2	5	5	4	4	5	1	1	2	5	4	5	5	2	4	1	1	2	4	4	5	5	4	1	4	2	5	5	5	5	4	1
	446	6		4	1	2	2	3	1	3	4	2	1	4	3	2	4	4	4	5	5	5	2	5	2	5	2	6	4	1	4	5	2	2	2	5	1	4	4	4	2	4	1	1	2	5	5	1	1
	447	6		3	4	1	5	5	2	4	1	4	5	4	4	4	4	4	1	4	1	4	1	4	1	1	5	2	4	2	5	2	5	1	4	4	5	2	4	1	2	1	5	1	2	2	4	4	3
	448	6		3	2	6	5	2	1	1	2	1	1	2	4	5	4	5	1	1	4	4	3	4	1	5	2	4	1	5	1	4	2	4	1	1	4	4	2	4	1	1	5	5	4	4	2	1	1
	449	6		5	2	4	5	1	1	1	4	1	5	3	5	5	4	5	1	2	5	6	4	4	4	1	4	3	5	3	1	4	1	4	2	5	4	2	4	1	2	1	5	5	4	1	5	2	1
	450	6		4	1	2	4	1	4	1	2	5	4	2	1	2	6	1	1	5	5	5	4	4	2	6	5	2	1	1	4	4	3	1	4	2	4	4	2	1	4	4	3	4	4	1	4	2	2
	451	6		1	2	2	5	2	1	4	6	4	2	5	4	4	4	2	4	4	4	6	5	2	5	2	5	5	5	4	1	2	4	3	4	5	5	2	2	4	1	4	2	1	2	1	1	2	5
	452	6		2	1	4	5	1	5	5	2	5	4	4	2	2	2	4	1	4	1	2	4	3	4	1	5	4	5	4	1	2	2	4	6	2	4	2	5	2	5	5	3	5	1	4	4	4	4
	453	6		4	5	5	5	4	5	3	4	4	2	1	3	5	4	2	1	2	1	1	4	2	2	5	1	2	1	2	2	1	4	2	2	4	5	5	5	4	5	2	5	2	1	5	1	1	5
	454	6		1	4	4	2	4	4	4	4	1	1	2	5	2	4	1	5	1	1	2	5	4	3	3	2	1	1	4	1	1	1	6	5	4	4	4	4	4	2	4	2	1	4	1	2	2	1
	455	6		3	4	1	4	5	5	4	4	6	2	2	2	5	2	5	1	1	2	1	5	5	1	2	2	5	1	4	2	4	1	1	4	5	4	2	4	4	5	1	1	3	3	5	1	2	6
	456	6		4	3	4	2	5	1	4	5	2	1	3	2	4	5	2	5	1	2	4	1	5	4	4	4	2	3	1	5	1	5	1	6	3	1	1	2	4	1	5	5	5	1	3	2	2	5
	457	6		2	1	1	1	2	1	4	1	4	1	4	1	1	1	1	1	5	4	6	4	4	1	4	4	4	4	1	5	1	5	3	6	1	4	2	2	4	4	4	1	4	4	4	1	1	2
	458	6		1	1	2	1	2	4	4	5	2	1	2	1	4	2	1	4	1	5	2	1	5	1	2	2	2	2	4	5	4	6	3	4	2	1	2	4	5	2	1	1	1	2	2	5	1	4
	459	6		5	1	2	1	5	4	2	1	5	4	1	2	5	4	1	5	5	2	2	1	1	2	5	4	1	2	1	4	4	1	3	1	3	4	2	2	5	3	4	4	2	4	4	1	4	3
	460	6		3	4	2	4	4	4	1	3	4	2	3	5	5	5	4	4	1	3	2	5	4	2	4	4	4	4	4	5	2	4	1	2	5	5	1	4	2	4	4	2	4	5	1	2	1	4
Sadki et al. 2010	1	1		2	4	2	2	6	4	1	3	4	4	2	2	4	4	2	1	5	6	2	5	4	4	5	4	1	1	4	2	6	6	2	1	4	1	2	2	3	2	2	4	4	1	4	4	2	4
	2	1		5	1	4	1	1	4	1	6	4	3	3	3	5	4	1	5	3	5	2	1	4	4	2	5	4	2	4	1	5	4	4	5	5	5	4	1	1	3	1	1	5	5	5	4	2	4
	3	1		1	4	4	5	4	4	1	1	4	1	1	2	2	1	4	2	2	3	4	1	4	4	1	4	1	1	2	2	3	1	4	5	4	1	2	4	4	3	6	4	6	1	1	4	6	1
	4	1		4	5	1	1	3	1	2	4	2	5	4	2	1	1	1	5	2	1	3	5	4	3	6	4	2	1	5	2	5	5	2	2	2	2	5	4	4	2	2	2	4	1	3	1	1	4
	5	1		2	5	5	4	5	4	4	1	2	1	4	1	5	1	4	2	6	1	1	1	1	4	1	1	5	1	4	4	2	4	4	4	1	1	4	1	5	1	1	1	6	2	2	6	5	5
	6	1		1	4	1	2	2	1	3	4	4	5	4	4	4	4	4	4	1	1	4	1	3	1	4	2	4	1	2	1	5	2	2	1	4	2	2	4	2	4	1	4	4	1	4	2	4	2
	7	1		2	1	4	5	4	4	2	1	4	2	1	4	5	2	5	3	5	3	3	1	5	1	4	2	1	2	1	2	4	6	3	1	1	4	4	5	5	2	4	4	2	1	2	4	2	5
	8	1		2	1	2	4	5	4	4	4	1	4	2	4	5	4	2	1	4	2	1	1	5	2	4	1	2	1	4	5	4	2	4	2	1	2	4	4	4	2	5	1	1	5	4	1	3	2
	9	1		3	2	1	4	2	1	4	1	2	4	1	4	4	1	5	2	4	2	4	4	4	4	1	2	1	1	6	1	2	4	3	2	4	4	1	2	2	2	4	2	2	4	1	1	2	1
	10	1		4	1	1	3	2	4	2	2	1	4	4	5	1	2	2	4	2	1	4	3	5	1	5	1	1	4	1	5	5	4	2	5	4	4	6	1	4	5	4	2	2	2	2	1	2	2
	11	1		4	4	1	5	2	3	2	1	6	1	4	1	4	2	2	4	1	4	1	4	2	4	1	4	6	5	4	2	3	1	2	3	4	4	4	5	4	2	4	1	1	4	5	2	2	5
	12	1		2	2	1	4	2	4	2	5	2	1	4	2	4	4	5	4	2	5	2	4	5	2	5	1	4	3	1	4	5	5	2	4	4	1	5	4	1	4	4	4	1	1	2	2	3	3
	13	1		5	3	2	1	4	4	2	1	4	2	2	2	5	4	4	4	2	4	4	2	2	4	1	4	4	5	2	4	2	5	4	2	3	2	3	4	5	4	4	5	1	1	2	1	5	4
	14	1		5	4	3	4	1	1	1	4	2	4	4	1	4	5	4	1	2	4	1	1	4	5	5	5	2	4	2	2	5	6	2	5	5	2	2	1	5	4	4	3	1	2	5	2	1	6
	15	1		4	1	4	1	5	5	2	1	1	4	1	2	3	4	1	1	4	4	1	4	4	4	2	5	2	4	4	1	3	1	1	6	2	4	1	4	5	4	1	2	1	2	1	5	5	4
	16	1		1	5	1	5	5	1	5	4	4	4	1	1	1	5	1	1	4	1	1	1	4	4	2	2	5	5	2	4	5	2	1	1	2	1	1	1	4	2	2	1	1	2	2	2	4	1
	17	1		5	2	4	2	4	3	1	2	1	6	2	2	2	4	2	1	4	2	1	1	1	2	1	2	5	4	5	5	1	5	2	4	4	2	2	5	2	1	1	2	1	4	1	1	4	2
	18	1		2	1	6	5	1	1	4	1	4	1	4	1	1	5	2	2	4	2	2	1	4	1	5	1	2	4	4	4	1	3	5	2	2	2	1	4	4	1	3	4	1	1	2	4	2	1
	19	1		5	2	1	1	6	5	2	4	5	5	5	1	1	4	2	4	4	1	1	1	4	4	1	1	4	1	4	2	4	2	1	4	4	4	4	2	5	1	2	4	4	5	5	1	5	2
	20	1		2	2	4	5	4	1	5	1	4	2	1	4	3	1	5	5	2	4	4	4	2	2	2	2	1	5	4	1	2	4	3	2	2	4	4	4	4	2	2	2	2	1	2	1	2	5
	21	1		3	2	1	2	4	6	4	5	2	6	1	5	4	5	6	4	2	2	4	1	1	4	2	2	2	1	1	5	4	4	4	4	4	4	2	5	1	1	2	1	2	1	1	4	5	2
	22	1		2	2	4	2	5	4	1	1	4	1	3	1	4	5	1	1	4	1	2	1	2	2	5	2	4	4	2	1	1	4	4	2	2	3	4	2	5	4	1	1	4	4	5	3	4	1
	23	1		4	2	2	4	5	4	2	5	4	6	6	2	4	2	4	2	4	4	2	5	5	5	1	4	2	4	6	4	1	3	2	4	1	2	4	4	5	6	1	2	1	2	2	5	4	4
	24	1		1	6	1	4	2	4	2	1	1	2	4	2	2	3	4	4	4	3	5	1	1	1	4	3	5	4	3	4	2	4	4	3	2	5	5	1	4	2	4	2	4	1	5	2	5	4
	25	1		5	4	2	4	5	3	4	2	1	1	2	3	1	4	1	5	1	1	2	5	2	1	4	5	4	4	1	4	1	5	1	1	5	4	4	2	4	4	2	4	4	4	2	1	4	1
	26	1		4	2	4	4	1	1	4	1	4	4	2	2	1	4	4	1	4	1	4	5	5	4	5	1	4	5	5	3	4	1	2	1	5	6	3	1	2	2	4	2	1	5	4	2	5	4
	27	1		4	1	1	2	5	6	2	4	4	1	5	2	4	5	2	4	4	5	2	4	1	1	2	3	2	5	3	2	4	5	4	2	1	1	4	6	2	4	1	2	1	1	4	2	4	3
	28	1		1	4	6	6	2	1	2	1	5	5	5	4	2	1	4	1	1	4	5	2	4	2	1	4	4	1	2	4	1	2	2	4	1	2	2	2	4	4	5	4	1	1	2	1	3	5
	29	1		5	4	2	3	1	1	5	2	4	1	2	2	6	4	4	1	3	5	5	6	5	4	4	5	3	2	1	4	4	1	1	5	4	1	1	1	1	1	1	1	2	1	4	1	4	1
	30	1		1	2	2	4	1	1	1	5	5	2	6	1	2	2	2	4	2	1	1	5	4	2	4	1	1	1	2	5	4	2	4	4	4	5	4	2	1	2	1	1	5	5	4	4	3	4
	31	1		2	2	4	5	4	4	3	5	5	4	5	4	2	2	2	2	3	1	4	4	1	1	5	4	2	2	1	1	4	5	5	2	4	2	1	1	5	2	5	2	1	4	1	4	1	4
	32	1		6	5	5	1	4	1	5	4	4	5	2	2	2	2	1	2	4	3	3	5	4	1	4	3	2	4	2	1	4	1	2	4	2	4	5	4	6	6	4	5	1	4	5	1	1	2
	33	1		5	1	5	2	1	1	5	1	4	2	1	2	4	1	4	5	5	1	2	2	5	1	4	1	1	1	4	2	2	1	5	1	4	4	2	1	2	4	4	2	1	1	4	6	1	4
	34	1		1	1	4	1	2	1	4	4	3	5	1	3	4	1	1	4	3	1	5	1	4	1	5	4	2	2	5	2	4	4	2	2	1	2	4	4	4	1	5	5	5	5	2	1	2	2
	35	1		4	1	5	4	1	4	4	1	2	4	1	4	4	5	1	2	1	1	4	1	4	1	5	2	2	2	2	1	2	5	5	4	2	4	5	5	2	5	4	2	6	1	4	1	6	4
	36	1		1	1	4	2	4	4	4	6	2	1	5	5	5	1	2	4	1	1	5	2	4	3	2	4	1	5	2	4	2	4	1	5	5	4	2	1	2	5	1	4	4	1	5	4	1	1
	37	1		4	4	3	2	4	2	5	5	5	1	5	2	4	1	2	1	4	4	5	4	2	2	5	2	1	4	4	2	4	4	5	4	1	5	6	5	4	3	4	4	1	4	4	4	2	4
	38	1		2	4	1	1	4	1	2	2	2	4	1	1	5	1	4	2	4	5	4	1	2	4	2	5	1	4	4	2	1	2	2	5	3	4	2	4	4	1	2	4	4	5	2	2	1	4
	39	1		1	4	6	1	1	5	1	4	2	5	1	5	4	4	2	1	3	4	4	5	1	4	2	2	4	2	4	2	5	2	4	4	5	1	2	5	4	4	4	4	2	1	5	1	5	2
	40	1		2	5	4	1	4	4	6	5	1	4	2	5	1	1	2	1	3	1	4	5	1	4	2	4	4	1	2	2	1	1	5	4	1	2	5	1	1	1	1	5	3	1	4	4	4	2
	41	1		2	3	5	4	2	4	4	4	1	2	1	2	4	1	1	2	1	2	6	4	2	1	5	4	3	2	1	4	4	2	5	4	1	5	1	1	5	1	4	4	4	4	1	4	5	5
	42	1		1	2	4	1	5	1	5	2	4	1	4	1	5	3	4	4	5	1	4	4	5	3	6	5	1	1	1	1	4	2	2	2	4	3	2	2	5	5	2	4	1	4	4	3	4	1
	43	1		3	3	5	2	1	3	4	5	1	5	2	1	1	4	4	4	1	2	2	2	4	3	4	5	1	5	1	4	4	2	1	4	2	6	4	2	5	4	5	1	5	4	5	1	1	2
	44	1		1	4	4	1	4	4	4	1	1	5	2	4	3	4	1	5	4	4	1	4	4	6	1	5	1	2	4	4	4	4	2	2	2	5	1	4	4	2	5	4	3	2	5	4	5	2
	45	1		6	1	2	6	1	2	3	3	5	3	1	3	2	2	4	4	5	4	4	4	4	1	4	6	1	4	4	2	2	2	5	4	1	1	6	4	1	2	2	5	2	4	1	1	1	4
	46	1		5	4	4	4	4	3	5	4	2	4	4	5	5	4	4	2	2	4	4	5	2	1	5	1	4	4	4	2	5	4	1	2	1	1	4	1	4	4	5	5	3	4	1	4	5	5
	47	1		4	4	5	1	4	1	1	1	4	2	2	1	1	2	5	5	4	2	1	4	6	1	5	4	2	4	1	2	5	2	1	4	1	2	1	1	1	1	5	2	4	1	1	4	2	4
	48	1		5	5	3	4	5	4	4	4	3	1	1	1	1	2	4	5	4	6	1	5	4	2	4	2	4	4	2	2	1	5	1	1	4	4	1	2	1	1	1	4	4	2	5	4	5	1
	49	1		2	4	5	2	5	2	4	5	3	5	2	1	2	5	1	4	5	1	6	2	2	2	2	5	1	3	4	1	1	4	4	4	5	5	5	4	6	2	5	6	1	1	5	5	1	4
	50	1		1	4	4	2	1	4	2	2	1	3	3	2	2	6	2	4	4	5	1	5	2	4	2	3	1	6	1	1	1	4	2	4	4	4	1	4	4	5	3	2	1	4	4	4	4	4
	51	1		5	2	1	1	1	1	4	4	4	5	2	4	4	1	2	3	2	2	4	2	2	2	4	1	4	4	4	4	4	5	5	1	5	6	2	5	6	2	4	1	1	2	6	1	4	1
	52	1		2	5	5	4	2	2	5	1	4	1	1	5	4	4	4	2	5	4	4	2	3	4	3	6	1	1	5	5	1	4	4	5	4	4	4	1	1	4	2	2	2	1	1	4	5	6
	53	1		5	4	5	1	4	4	4	4	1	5	2	4	2	2	2	1	4	4	2	1	4	2	2	5	5	5	5	1	5	1	5	1	5	4	5	3	2	3	5	2	1	4	6	4	4	4
	54	1		1	2	4	2	5	2	1	4	4	4	4	4	2	4	3	4	5	5	1	4	5	5	2	2	1	2	2	4	4	2	4	4	2	2	1	4	4	4	3	2	4	3	4	4	2	4
	55	1		4	5	1	1	4	5	2	4	5	6	4	1	4	1	4	5	4	4	4	3	1	2	2	4	1	1	2	5	4	2	5	5	2	3	1	2	1	6	4	1	2	2	5	1	2	2
	56	1		5	2	1	2	1	1	2	4	1	4	2	4	4	1	3	4	2	3	4	1	1	1	4	4	2	2	2	4	4	5	1	6	1	1	1	5	5	4	1	4	5	2	1	1	4	2
	57	1		3	1	1	2	1	2	1	4	4	4	2	2	6	2	4	1	1	4	4	1	4	3	4	1	4	5	1	4	2	2	5	5	2	4	1	3	1	4	1	4	4	2	4	6	1	2
	58	2		2	5	2	5	2	4	2	5	5	4	1	4	2	5	1	3	2	1	5	2	4	5	1	4	5	2	1	4	4	1	6	4	2	1	2	1	5	4	4	5	1	4	3	1	2	5
	59	2		1	1	4	2	4	2	2	2	2	2	2	1	2	2	1	6	5	4	4	1	2	4	1	4	2	5	2	2	1	1	5	1	5	4	5	5	4	3	4	5	3	4	3	2	1	4
	60	2		1	5	6	4	1	4	1	2	4	2	1	2	5	3	2	5	2	2	1	4	5	4	3	2	4	4	4	1	4	2	4	5	4	1	2	2	1	1	4	2	1	4	5	4	3	2
	61	2		1	4	1	2	2	5	1	2	3	1	1	6	1	4	4	1	4	2	3	5	4	3	5	5	1	2	4	5	4	1	2	4	4	1	1	4	1	5	2	1	6	4	1	2	5	4
	62	2		4	4	5	5	4	2	5	4	2	1	2	4	4	1	4	2	5	4	4	1	1	4	2	5	1	5	2	2	4	5	2	2	5	1	5	4	2	5	1	4	4	1	1	1	5	3
	63	2		2	5	2	4	2	3	2	4	1	2	4	4	4	1	3	4	4	5	2	1	1	1	5	1	4	5	2	4	4	4	2	1	4	6	4	4	1	5	5	1	4	3	6	4	2	1
	64	2		1	4	1	6	5	5	1	5	2	4	5	1	2	1	3	2	2	4	1	5	4	1	1	1	4	1	2	4	1	2	5	1	2	1	1	5	1	1	6	4	1	5	1	4	1	2
	65	2		4	1	4	4	1	1	2	2	4	1	5	2	5	4	5	1	1	4	4	1	4	1	1	1	1	4	2	4	2	1	2	1	4	1	1	1	1	4	4	4	1	5	1	5	5	1
	66	2		1	4	1	4	1	4	4	1	2	4	2	4	5	4	2	4	1	4	1	5	1	4	4	1	2	4	2	1	5	4	4	1	4	3	5	4	4	4	4	6	1	5	4	1	1	5
	67	2		3	3	4	4	4	4	3	6	1	2	5	2	1	4	1	5	5	4	4	4	5	1	4	2	3	4	1	1	1	1	4	4	5	3	1	4	4	4	4	1	1	4	4	1	5	4
	68	2		2	1	5	2	5	4	4	3	4	4	1	6	5	3	4	5	1	1	1	4	4	2	5	5	4	5	1	4	4	1	5	2	2	4	2	5	1	1	4	2	1	2	5	2	5	1
	69	2		2	1	4	4	2	1	1	1	1	1	3	4	2	2	2	2	4	5	1	1	5	2	2	2	2	2	5	2	2	5	4	4	1	5	4	1	1	2	4	4	2	4	2	4	1	4
	70	2		1	1	3	5	2	2	1	4	4	1	2	2	1	4	4	4	4	2	2	4	3	2	4	1	5	2	5	4	5	4	2	4	5	2	2	3	1	4	2	5	5	2	3	4	4	2
	71	2		5	4	4	5	1	2	3	1	4	2	4	2	5	1	3	4	2	4	5	1	4	1	1	1	1	2	2	5	2	4	4	1	2	1	4	4	2	4	4	2	4	1	1	1	4	2
	72	2		1	4	2	2	4	4	5	2	1	4	5	4	4	2	4	3	4	4	1	1	1	4	2	1	2	5	3	4	1	1	2	4	1	4	1	4	1	1	4	3	4	4	5	1	4	1
	73	2		4	6	2	4	1	1	4	4	1	6	1	1	6	1	3	2	5	5	4	5	4	4	4	4	5	5	2	1	4	4	1	1	1	1	2	3	4	2	2	4	2	5	1	4	1	5
	74	2		4	4	1	4	1	1	5	1	1	5	1	4	4	4	4	5	2	1	1	2	4	2	4	5	1	5	1	5	5	1	5	6	4	4	5	4	3	3	4	5	1	4	5	1	6	1
	75	2		4	5	4	2	2	4	1	5	1	2	2	5	2	4	5	2	2	4	2	4	1	1	4	2	2	2	2	4	5	2	1	4	4	4	2	5	1	1	1	2	4	4	2	4	4	1
	76	2		1	2	4	5	4	1	4	4	1	5	3	3	5	5	1	3	5	2	2	1	5	5	1	4	2	1	2	4	1	4	5	4	2	2	4	4	4	2	1	1	4	1	2	6	1	1
	77	2		4	2	1	4	1	4	4	5	5	4	2	4	5	4	2	4	4	2	1	1	2	4	4	1	2	5	2	2	5	5	4	1	2	4	4	4	1	5	1	1	4	1	1	4	4	4
	78	2		4	1	1	1	1	4	1	3	4	4	4	4	4	2	5	5	2	2	4	2	1	4	2	5	5	3	5	6	1	2	1	3	5	1	4	1	5	1	1	5	4	2	4	4	3	4
	79	2		4	1	6	4	2	5	2	4	1	3	6	5	1	5	4	1	4	4	1	5	5	4	1	5	1	1	4	4	4	5	4	3	4	6	5	4	6	6	4	2	4	1	2	4	5	1
	80	2		3	1	3	4	4	4	4	4	5	4	4	1	1	2	4	5	4	2	1	3	6	1	1	1	4	3	2	2	2	5	4	4	2	5	1	2	2	2	2	2	1	4	5	5	2	2
	81	2		1	4	2	4	3	1	1	6	4	2	5	3	4	5	4	1	5	4	4	1	4	2	4	5	1	1	4	1	4	1	4	4	1	1	2	2	4	1	4	4	1	4	1	3	1	2
	82	2		4	5	2	2	1	1	1	1	4	1	1	4	4	1	5	1	4	5	2	5	4	5	1	2	1	4	2	1	2	1	2	2	5	2	1	5	5	1	2	5	1	2	1	4	2	2
	83	2		4	3	1	5	1	2	2	4	1	1	5	1	4	4	5	5	4	1	2	1	5	5	1	4	2	1	1	5	1	4	4	5	5	4	1	2	2	2	1	1	1	4	5	4	4	4
	84	2		2	5	4	4	4	4	1	5	4	1	2	4	1	5	4	5	4	2	2	2	1	4	4	4	1	1	5	5	6	1	1	3	4	6	4	5	4	1	4	1	1	6	1	1	3	4
	85	2		4	5	4	4	5	4	3	4	2	1	2	6	2	2	4	3	1	2	4	6	1	2	4	1	2	1	4	5	1	1	4	4	5	4	5	4	2	5	4	5	4	4	2	1	2	5
	86	2		1	2	1	5	2	5	1	4	4	2	4	4	4	4	2	5	4	2	5	4	4	1	4	4	1	1	5	5	1	4	1	1	4	2	4	4	1	2	1	1	5	5	4	4	4	5
	87	2		2	5	4	1	1	4	6	2	2	4	1	1	4	2	5	4	4	3	4	4	4	5	5	3	4	5	4	1	1	4	1	4	4	4	2	4	1	2	1	1	1	6	1	5	5	1
	88	2		4	4	4	5	4	2	1	5	1	2	5	4	4	1	4	1	2	1	6	4	4	2	5	6	2	4	5	1	2	4	4	4	3	1	4	4	4	5	4	4	2	2	2	2	3	5
	89	2		4	4	2	5	4	4	2	5	5	1	1	5	5	4	1	1	4	1	4	2	1	2	1	1	2	3	2	1	2	4	4	1	1	3	1	2	4	1	4	2	2	1	4	2	5	5
	90	2		4	5	4	2	4	1	1	4	4	4	4	2	5	2	2	2	4	1	2	3	5	1	1	4	4	1	1	2	4	1	4	2	2	4	4	4	2	1	4	2	1	2	5	1	5	1
	91	2		1	1	4	2	5	5	4	4	4	1	1	1	6	1	4	1	5	1	1	2	2	5	1	1	2	5	6	3	4	2	1	5	5	4	4	5	2	4	4	1	4	2	1	4	4	2
	92	2		2	1	4	5	1	1	1	2	6	5	1	4	1	5	5	1	5	2	2	3	2	6	4	2	1	5	3	4	2	5	2	1	2	2	4	4	2	2	1	1	2	1	1	2	1	2
	93	2		2	4	2	1	4	4	5	1	2	1	1	4	2	1	4	2	2	2	1	4	5	4	1	2	2	2	5	4	4	2	4	4	4	2	4	1	6	2	5	1	1	4	2	5	4	2
	94	2		4	3	2	4	4	5	4	2	2	4	4	4	1	4	4	1	4	6	5	4	4	4	4	1	1	2	5	4	1	4	2	2	5	4	5	4	4	5	4	4	2	4	4	4	4	2
	95	2		1	2	3	1	1	4	4	4	1	4	4	4	5	3	1	3	3	3	2	5	2	1	1	4	6	1	5	2	2	4	3	4	1	2	1	2	4	1	5	1	4	4	2	3	4	5
	96	2		3	5	4	5	6	1	4	5	2	1	2	1	1	1	1	1	1	5	4	2	4	2	4	2	1	1	4	2	5	4	1	6	4	2	2	4	4	1	1	1	6	2	4	1	4	3
	97	2		5	5	3	2	5	4	5	5	4	4	4	2	2	4	6	4	4	2	1	2	4	4	4	1	2	2	4	4	2	1	4	1	4	1	1	1	1	4	4	2	5	5	3	1	1	4
	98	2		1	2	2	1	3	5	4	4	4	5	4	5	4	1	2	4	1	1	1	3	4	5	3	5	1	2	2	6	4	5	1	1	1	4	1	1	5	4	4	2	2	1	1	1	5	4
	99	2		5	2	1	4	1	2	2	5	4	4	1	4	4	3	4	3	5	2	4	1	5	1	5	4	4	1	3	1	4	2	1	4	4	1	2	4	1	6	1	1	1	2	1	2	1	1
	100	2		3	1	4	4	1	1	5	2	2	4	1	4	2	5	1	5	2	4	5	4	2	1	4	4	4	4	5	1	1	2	1	2	2	4	2	2	2	1	4	1	5	2	2	2	2	5
	101	2		1	1	3	1	1	4	4	4	2	4	4	5	4	4	5	1	3	4	4	5	1	1	2	4	3	2	2	6	4	2	1	5	5	2	1	4	2	5	4	1	1	2	1	5	1	2
	102	2		1	5	4	3	1	4	1	1	3	4	1	3	2	2	2	4	4	2	4	2	1	6	4	1	2	2	1	3	6	4	1	3	2	3	4	2	5	4	4	1	1	5	4	4	3	6
	103	3		4	4	4	1	2	1	3	2	1	1	1	4	5	6	4	4	5	1	4	5	1	1	2	3	5	1	5	5	4	1	2	5	2	2	4	5	4	5	1	1	1	4	6	4	4	4
	104	3		1	1	4	1	4	5	5	4	2	1	5	2	4	4	5	3	2	2	2	6	1	4	4	1	1	2	1	5	5	5	1	1	6	5	2	2	4	1	5	1	1	2	2	1	1	1
	105	3		1	2	5	2	4	1	4	1	2	2	4	2	4	2	2	5	2	4	2	2	5	5	4	5	1	4	5	1	5	1	5	1	5	5	1	1	2	3	3	3	4	2	5	5	2	4
	106	3		1	1	2	4	2	5	4	2	4	2	2	1	1	2	2	2	1	1	5	2	1	2	4	2	4	4	4	1	4	6	4	1	2	4	1	2	1	5	5	2	4	5	4	4	2	4
	107	3		4	2	4	1	4	4	2	4	4	2	4	1	4	5	2	2	5	1	5	1	4	1	4	2	1	2	1	2	2	4	4	2	4	4	2	4	2	6	1	1	5	4	2	5	2	1
	108	3		5	1	1	5	4	2	4	1	2	4	4	4	1	5	5	1	1	1	1	1	2	2	4	4	4	4	5	1	1	2	2	4	2	4	1	4	1	1	2	5	1	1	2	4	3	4
	109	3		5	2	4	5	3	5	5	4	6	4	5	4	5	1	4	1	2	5	2	1	4	1	4	5	2	1	1	3	1	2	4	4	4	2	4	1	4	1	4	1	6	4	2	1	5	5
	110	3		4	1	1	2	2	1	4	1	2	4	2	4	2	1	4	2	4	1	6	4	4	5	1	1	2	4	1	4	2	2	6	5	5	5	2	4	4	1	4	1	2	5	2	1	2	3
	111	3		2	1	1	1	1	1	4	1	4	5	1	5	1	2	2	1	1	4	4	4	4	2	5	1	1	2	4	4	2	2	1	1	1	3	5	4	2	4	2	6	4	2	5	4	2	1
	112	3		1	1	1	1	1	1	2	4	6	4	1	5	2	1	4	1	1	4	6	4	2	1	4	4	5	1	2	3	5	6	4	1	4	4	4	2	1	2	1	2	1	4	1	4	5	5
	113	3		4	5	4	2	4	1	4	2	5	5	5	2	4	4	1	2	3	4	4	1	5	4	2	4	2	1	5	4	1	5	3	5	4	2	1	1	1	4	4	1	5	1	4	1	4	2
	114	3		1	2	5	1	4	5	1	4	2	1	1	1	5	1	3	2	6	5	2	4	2	4	2	2	2	2	6	5	2	2	1	1	4	4	2	2	2	1	1	4	4	5	6	2	4	2
	115	3		1	6	1	1	1	4	2	4	4	4	2	3	2	2	1	4	1	5	5	1	4	2	2	1	5	4	5	4	5	2	4	4	5	1	1	1	1	4	1	4	1	1	2	4	2	4
	116	3		5	1	5	4	5	5	1	5	2	4	2	5	2	5	4	4	1	4	4	1	5	4	1	5	5	5	4	2	4	1	4	2	2	4	4	2	1	4	6	2	5	5	1	5	1	1
	117	3		1	4	5	5	1	4	1	5	2	2	2	4	5	5	1	1	2	3	1	4	1	1	5	3	4	5	1	4	1	6	5	2	4	2	4	1	4	1	2	1	2	2	5	4	1	5
	118	3		2	4	2	4	2	1	4	4	1	1	4	2	2	3	5	4	5	4	4	4	2	2	4	1	1	2	4	1	5	2	2	1	4	5	2	2	1	6	5	4	4	1	2	1	6	4
	119	3		2	6	2	1	5	1	2	5	4	1	5	4	6	4	3	3	1	4	1	4	4	6	4	4	1	4	3	4	4	1	5	4	1	3	2	4	2	2	4	2	5	1	3	4	3	4
	120	3		4	1	1	4	1	4	1	1	4	4	2	3	2	2	3	4	4	4	4	5	2	5	5	4	1	4	6	2	1	4	1	4	2	4	1	1	5	2	1	4	2	5	5	5	4	4
	121	3		1	3	1	1	4	4	1	1	1	2	4	4	5	2	2	4	5	1	3	5	5	4	2	2	4	4	4	6	4	1	6	1	2	2	1	4	4	2	5	2	5	1	2	4	2	4
	122	3		1	4	5	1	2	4	1	5	1	1	4	5	2	5	4	1	4	4	3	2	2	5	4	5	2	5	5	1	5	4	1	2	1	4	1	5	2	1	2	4	1	4	1	2	5	3
	123	3		4	2	4	5	5	2	4	4	1	4	1	1	1	4	2	5	4	4	5	4	1	4	4	4	1	4	1	2	3	2	1	4	2	2	2	3	5	2	1	1	4	2	5	4	2	6
	124	4		4	6	6	1	4	6	6	1	2	1	2	1	4	5	2	4	2	4	4	5	5	1	5	4	5	1	1	5	5	4	5	4	4	2	1	2	1	2	5	1	1	1	2	2	4	1
	125	4		1	1	1	5	4	4	4	2	5	4	2	4	4	4	5	2	4	1	1	1	2	4	3	2	2	2	1	2	4	1	5	4	2	4	5	5	1	2	5	1	4	2	4	1	4	5
	126	4		2	5	4	2	1	2	4	4	4	4	2	1	3	2	1	5	2	2	5	1	1	2	2	1	1	4	4	5	3	1	4	1	2	1	5	5	2	5	4	1	1	4	6	4	2	5
	127	4		4	4	2	4	5	5	2	1	5	1	4	1	1	1	1	1	5	4	6	4	1	4	4	1	4	2	4	1	5	4	1	4	4	2	4	4	4	4	4	1	4	1	2	1	4	1
	128	4		2	4	1	5	2	2	2	4	2	4	1	2	1	1	4	2	1	1	5	1	1	2	2	4	1	5	4	1	1	2	1	6	4	1	4	5	4	2	3	4	1	4	1	4	4	1
	129	4		5	5	1	1	4	2	5	2	4	6	4	4	1	4	5	4	3	5	4	1	1	1	2	5	2	5	5	5	4	2	2	4	3	4	5	4	5	4	4	1	4	1	2	1	2	2
	130	4		2	1	1	5	5	1	3	5	4	4	4	5	5	4	5	5	3	4	4	1	1	4	3	4	4	4	3	2	4	2	2	1	1	4	1	1	1	4	1	4	4	4	1	2	4	4
	131	4		2	1	2	1	4	4	2	4	1	2	2	1	4	1	4	5	4	1	5	1	2	5	5	1	1	1	2	4	4	1	1	5	1	1	1	1	2	5	4	4	1	1	4	2	1	1
	132	4		5	1	1	2	4	2	4	2	4	2	4	5	1	1	2	1	4	2	4	4	1	1	5	1	1	5	5	1	4	1	1	1	1	5	4	5	2	1	4	3	1	1	3	4	3	4
	133	4		1	2	1	5	3	2	3	1	4	2	4	1	2	1	1	4	4	6	4	4	5	1	1	1	2	4	2	2	2	4	4	4	4	2	1	2	4	4	2	2	5	4	1	6	2	4
	134	4		2	1	2	1	2	2	2	2	6	2	4	1	2	2	1	1	3	1	3	1	1	1	6	5	4	2	4	2	1	1	2	2	1	1	4	4	3	1	5	2	1	1	4	5	1	1
	135	4		4	1	1	4	4	4	4	1	5	4	5	2	4	1	4	4	1	5	1	1	2	1	4	2	1	1	1	5	2	1	1	4	4	1	5	4	1	5	4	2	5	1	1	1	4	1
	136	4		4	1	5	2	4	2	4	1	4	1	1	2	5	1	1	2	4	2	4	4	4	1	6	1	4	4	2	6	4	4	4	5	2	1	5	3	5	1	5	4	2	4	5	2	4	1
	137	4		4	1	1	5	2	6	5	1	5	4	2	1	5	1	5	1	3	4	1	4	2	5	1	1	4	5	1	4	2	2	4	2	2	4	5	1	5	4	4	5	4	4	2	1	1	5
	138	4		2	4	4	4	4	1	1	2	1	5	2	1	1	2	4	4	4	1	4	4	2	4	5	5	1	1	2	4	1	5	4	5	1	4	6	4	1	5	4	2	4	5	4	4	2	5
	139	4		2	5	4	4	2	2	4	1	4	1	1	4	5	4	4	5	4	1	2	5	2	4	3	1	6	1	5	1	1	4	5	1	2	1	1	1	1	3	4	4	1	5	2	1	4	1
	140	4		1	1	4	4	1	2	2	4	3	2	4	3	1	2	2	1	4	4	4	2	1	2	1	2	2	1	4	4	4	5	1	5	2	1	4	4	2	1	5	4	4	1	1	4	2	1
	141	4		3	3	1	5	6	1	4	1	2	4	1	4	3	4	1	2	1	2	5	3	4	1	1	1	1	1	1	4	2	4	2	2	2	1	1	2	5	3	5	2	5	5	2	2	5	3
	142	4		1	5	3	1	4	1	2	5	5	1	5	1	5	2	4	6	4	4	1	1	1	3	5	4	1	5	4	1	1	1	4	4	5	6	5	1	4	2	4	4	2	2	1	1	6	1
	143	4		3	5	2	5	1	2	1	5	2	5	6	2	1	4	1	3	5	2	2	1	1	1	1	6	6	5	5	1	1	3	4	2	2	4	1	5	4	4	4	5	1	4	5	2	1	1
	144	4		1	2	2	5	4	2	1	4	3	4	1	4	2	1	1	1	1	1	4	3	2	3	2	4	4	4	3	4	1	1	2	5	4	2	3	1	1	2	1	1	5	5	4	5	1	2
	145	4		5	6	5	1	2	5	4	4	4	1	4	5	6	4	3	2	5	4	1	5	4	4	2	5	2	5	2	3	4	4	4	4	2	6	5	2	4	4	2	2	2	4	1	2	4	1
	146	4		4	1	1	5	4	1	5	4	1	1	2	2	4	2	4	1	2	2	4	4	3	1	4	4	5	5	1	4	2	4	1	6	6	1	1	1	4	2	1	2	1	1	6	1	4	1
	147	4		2	5	4	4	5	4	5	5	5	4	4	4	2	1	4	4	2	4	4	4	1	5	6	5	4	4	5	1	1	4	4	4	5	2	2	1	5	4	1	2	2	3	1	5	4	1
	148	4		1	4	2	1	4	4	2	1	5	4	5	1	6	4	4	2	3	5	1	1	4	2	2	1	4	2	1	4	2	2	5	5	2	4	2	4	1	2	4	4	4	5	4	2	3	6
	149	4		1	1	1	4	2	4	4	2	4	3	3	1	4	4	4	1	2	2	2	5	2	2	1	4	4	6	1	2	2	3	2	4	1	4	3	6	2	4	3	5	2	1	5	4	4	4
	150	4		1	6	2	4	2	2	3	4	2	4	4	2	2	1	1	4	2	4	5	4	1	2	1	4	2	1	4	1	4	2	2	1	4	4	4	1	2	4	4	4	4	1	4	4	1	2
	151	4		1	4	4	4	4	6	5	1	5	5	2	4	1	5	4	2	1	4	4	2	1	2	4	4	1	1	1	5	2	4	2	5	2	1	6	5	5	1	5	2	1	4	1	4	4	1
	152	4		4	4	4	6	1	5	4	1	5	5	4	4	4	4	3	5	4	3	1	1	5	5	1	5	1	4	1	5	2	3	4	2	6	1	4	2	2	5	1	1	2	1	1	1	4	1
	153	4		1	4	4	1	1	5	1	2	3	1	5	3	2	2	1	4	1	2	2	3	5	1	4	2	3	5	4	4	4	5	6	6	1	4	4	1	2	4	4	5	1	2	1	2	5	1
	154	4		1	6	5	3	3	4	2	1	6	1	2	1	4	4	2	1	4	2	4	2	2	2	2	3	6	2	1	1	1	1	4	1	5	4	1	1	4	4	2	5	4	2	4	1	3	2
	155	4		6	1	4	1	5	2	4	1	4	2	4	2	4	5	6	2	1	4	4	1	2	4	2	5	5	2	4	6	2	5	1	1	5	5	5	4	2	1	1	1	2	2	1	4	2	4
	156	4		1	1	1	4	4	3	2	4	4	5	1	1	4	1	3	5	1	1	5	4	2	1	5	4	2	5	4	5	5	4	4	4	1	1	1	1	6	5	5	4	1	4	2	1	4	4
	157	4		1	4	2	2	4	3	1	3	5	1	4	1	1	4	4	1	2	2	4	2	4	5	1	5	3	1	4	4	4	2	6	2	1	1	5	5	1	1	1	4	1	6	4	2	1	4
	158	4		1	2	1	5	5	1	4	6	2	1	4	1	4	1	2	4	5	1	1	4	4	4	1	2	2	4	1	4	3	5	5	5	4	5	4	1	4	1	1	4	1	4	5	2	5	4
	159	4		1	2	4	4	1	2	4	1	3	4	2	5	1	2	2	1	1	4	5	2	4	5	2	2	2	4	2	4	2	4	1	2	1	6	5	2	4	2	3	2	1	2	4	2	2	4
	160	4		1	5	5	4	1	4	4	1	4	5	2	4	1	5	1	2	4	1	1	1	2	1	2	2	6	4	5	4	3	1	1	2	5	1	5	4	5	1	2	2	1	4	5	4	4	6
	161	4		4	1	2	3	2	4	5	1	4	5	1	4	2	5	1	5	2	2	4	1	4	1	2	4	1	1	2	2	4	4	4	4	1	5	4	4	2	2	1	3	1	3	4	4	1	4
	162	4		4	3	2	4	5	2	5	5	4	1	1	2	4	5	4	4	5	4	2	1	1	4	2	1	2	2	1	4	5	5	4	6	4	2	5	2	1	3	1	1	4	4	5	5	1	1
	163	4		1	4	1	4	4	6	5	1	1	4	1	1	1	2	1	4	2	5	2	2	4	5	5	1	1	2	4	1	1	1	4	4	4	1	5	4	2	4	1	4	4	5	2	1	5	5
	164	4		4	2	1	4	3	3	4	1	1	2	5	1	1	5	1	5	2	1	5	2	6	4	4	4	6	5	3	2	4	2	4	6	1	4	2	2	1	5	1	2	2	4	1	2	3	1
	165	4		5	4	2	2	2	4	4	5	4	4	1	6	4	6	5	4	1	1	1	2	1	5	6	1	2	4	5	1	4	1	2	1	5	4	4	3	5	2	2	1	4	5	4	4	4	1
	166	4		4	5	4	2	5	1	5	1	2	1	4	2	1	1	2	2	4	1	4	5	2	4	4	1	6	4	4	4	5	5	5	5	3	5	4	1	3	2	1	1	4	4	4	4	4	4
	167	4		4	1	3	4	4	5	6	5	5	1	5	2	4	5	1	1	6	5	4	2	5	4	5	4	4	5	4	5	1	5	4	1	2	2	2	1	1	1	2	1	4	2	5	5	1	2
	168	4		1	4	4	4	1	1	1	4	6	1	4	5	2	4	1	5	1	5	4	4	2	4	5	4	5	2	1	1	4	1	2	2	2	2	4	5	1	3	2	5	1	1	2	5	4	2
	169	4		1	1	5	1	4	5	1	1	4	4	1	4	4	1	2	5	1	1	4	2	6	3	2	1	1	2	4	4	4	4	4	2	2	1	4	4	4	1	4	1	5	1	2	1	1	4
	170	4		4	4	1	4	2	2	1	5	2	4	5	1	1	1	1	1	1	1	4	4	2	1	1	4	4	1	4	5	4	2	2	5	2	2	1	4	4	4	1	2	1	1	4	2	2	4
	171	4		1	5	2	4	2	4	4	1	5	4	3	4	5	4	2	2	4	4	5	5	5	1	4	6	2	4	5	5	5	4	3	4	1	3	4	5	2	4	2	6	4	5	1	1	2	5
	172	4		4	1	5	1	4	4	5	4	1	5	1	1	5	3	4	5	4	1	2	1	5	1	2	1	5	1	5	1	1	5	5	4	2	5	5	1	2	4	5	1	1	2	3	4	4	5
	173	4		1	1	3	1	2	2	4	4	4	5	1	1	2	1	4	4	4	1	4	5	1	1	4	4	1	3	2	4	2	1	2	2	5	1	5	1	5	2	5	4	1	4	4	4	1	2
	174	4		5	4	2	6	4	2	1	5	4	1	1	4	4	5	2	1	4	4	4	3	5	4	1	4	1	5	4	4	4	4	5	2	1	3	4	1	1	1	3	4	1	4	2	4	1	5
	175	4		1	4	1	1	2	4	3	1	4	5	5	4	4	2	1	1	4	4	4	2	1	1	4	3	5	1	1	5	4	1	4	3	4	5	4	5	5	5	4	1	5	3	1	1	1	1
	176	4		1	2	1	2	2	5	4	1	3	2	4	2	4	1	1	1	5	1	1	5	4	4	5	5	1	1	5	2	4	4	5	1	2	6	5	5	1	4	4	2	5	4	2	5	2	1
	177	4		2	2	1	5	4	1	1	1	2	4	2	1	6	2	4	4	5	1	1	2	6	4	1	1	3	2	4	5	1	2	4	2	5	4	2	2	4	5	1	2	4	1	1	1	3	1
	178	4		4	3	4	1	4	5	1	2	1	1	1	4	3	1	3	5	4	2	5	2	5	5	2	5	4	2	1	1	1	1	4	4	1	5	5	2	1	4	2	4	4	4	4	1	6	1
	179	4		3	1	1	2	2	4	3	3	4	4	1	1	2	4	3	2	1	5	2	5	2	1	1	1	2	4	4	2	6	4	4	5	5	1	4	4	1	1	1	2	2	1	2	4	4	4
	180	4		2	3	4	4	2	1	5	5	2	4	1	4	1	4	4	2	1	5	2	3	5	1	1	4	4	2	5	4	4	5	5	2	1	1	1	1	1	4	4	1	4	1	3	1	5	3
	181	4		6	5	2	3	2	2	1	1	6	4	1	1	5	4	2	4	3	6	2	5	5	3	1	4	4	4	2	2	2	2	4	4	2	1	2	4	1	1	2	4	2	4	4	5	4	2
	182	4		2	4	1	4	4	1	2	1	4	2	2	1	3	1	1	6	2	1	4	4	1	1	4	4	2	2	4	2	3	2	4	2	5	2	2	4	2	2	4	6	4	2	5	2	1	5
	183	4		1	4	2	4	2	4	5	6	1	3	1	1	5	1	2	4	1	1	4	4	2	4	4	4	4	2	2	1	4	5	2	5	3	1	4	2	2	4	4	1	4	1	2	4	5	2
	184	4		1	1	4	4	1	1	1	5	4	1	4	4	1	1	1	5	5	2	4	1	4	5	1	5	5	4	4	2	4	1	1	4	1	4	1	4	3	4	5	4	1	2	2	4	4	4
	185	4		4	1	4	2	5	4	2	4	4	1	1	5	4	2	4	4	2	3	4	1	4	5	4	5	1	4	1	2	4	4	1	4	1	1	4	2	4	4	4	2	4	4	4	2	1	4
	186	4		2	4	6	4	1	1	2	4	1	1	4	1	3	2	4	5	2	5	4	4	2	6	2	4	2	5	1	1	2	4	4	4	4	4	4	4	2	1	1	1	4	4	1	1	1	4
	187	4		4	4	4	4	2	1	4	5	5	4	1	4	5	4	6	1	2	4	5	4	1	2	4	4	5	4	3	2	5	1	4	1	4	1	4	3	1	2	1	5	6	3	2	2	4	4
	188	4		1	2	4	5	1	2	2	2	4	3	1	4	1	4	2	4	2	4	2	2	4	4	1	2	2	1	2	4	2	4	2	5	4	5	2	1	3	4	4	4	4	4	2	1	4	5
	189	4		4	4	2	1	2	6	2	1	1	2	4	4	1	1	1	4	3	1	4	4	4	1	1	2	2	1	1	4	5	2	1	2	5	1	2	4	4	4	2	1	2	2	5	5	1	4
	190	4		2	2	1	2	5	2	1	1	2	4	1	4	1	4	4	3	6	3	2	1	2	1	3	5	4	4	1	5	4	4	2	2	1	2	3	4	4	6	1	1	4	1	4	1	1	4
	191	4		5	1	1	1	4	4	3	4	5	1	2	2	6	2	5	1	1	1	4	4	4	2	2	4	2	2	4	1	1	5	4	5	2	1	1	6	4	5	1	4	3	2	5	1	2	1
	192	4		4	4	1	1	5	2	1	4	3	1	1	2	4	4	4	3	5	1	1	1	5	2	5	4	5	1	4	1	4	2	4	1	4	5	4	4	5	1	4	4	2	1	4	3	4	5
	193	4		1	2	5	1	1	4	4	2	1	2	4	4	2	4	5	1	4	3	4	4	2	1	4	5	4	4	4	4	5	1	3	1	1	2	4	3	1	1	2	5	4	1	5	1	4	5
	194	4		5	2	4	4	5	4	1	1	5	4	5	4	6	4	4	5	3	2	4	4	2	2	4	4	4	3	2	5	1	4	4	1	4	4	1	1	4	1	4	4	1	4	6	1	1	1
	195	4		4	5	4	1	1	1	3	1	4	1	3	4	2	4	1	1	1	4	4	2	2	4	1	5	4	2	4	1	3	4	4	1	2	1	1	4	2	1	1	4	4	1	2	2	3	4
	196	4		1	2	1	4	4	1	3	1	1	3	1	4	2	4	4	4	2	1	4	2	4	6	5	1	2	1	3	4	1	1	4	1	5	1	1	4	2	3	4	5	4	1	5	1	5	1
	197	4		4	4	1	1	4	2	2	2	5	5	4	1	1	2	1	1	1	4	1	5	5	4	1	4	1	1	5	2	5	2	4	5	5	4	4	2	5	3	5	4	2	5	4	5	3	1
	198	4		1	5	4	1	1	4	1	1	3	2	5	3	2	1	1	1	4	4	2	2	1	2	4	5	1	5	4	1	2	3	2	5	1	5	4	1	4	2	1	3	1	2	1	5	2	5
	199	4		2	1	2	1	2	1	1	2	2	1	1	1	1	6	4	1	4	1	1	1	1	6	3	2	5	2	6	2	4	2	2	1	5	4	2	2	4	5	4	1	4	5	1	4	2	4
	200	4		5	4	6	4	5	2	5	5	3	2	4	5	4	4	1	1	1	4	1	2	1	4	5	4	4	2	4	3	1	4	1	4	1	1	5	5	4	5	2	6	1	4	2	5	4	1
	201	4		2	5	1	1	6	2	1	4	4	4	2	4	3	1	2	4	1	1	1	5	4	2	1	3	4	4	4	4	4	1	5	1	1	4	4	1	1	2	4	4	4	5	4	4	2	5
	202	4		5	2	1	4	2	1	3	5	2	2	1	4	2	5	4	1	3	4	1	5	4	1	1	5	4	4	1	5	4	2	5	4	4	5	1	4	2	4	1	4	2	2	5	2	1	4
	203	4		2	4	1	5	4	2	1	1	6	2	2	6	4	4	5	4	4	4	2	2	5	4	2	5	5	1	5	2	4	2	1	2	2	2	6	4	2	4	4	2	4	1	1	5	2	1
	204	4		1	2	1	1	4	1	2	4	2	1	4	4	4	1	4	1	1	2	4	2	6	4	4	1	1	1	5	5	2	4	5	5	4	2	4	4	1	1	4	4	1	1	4	1	1	6
	205	4		1	1	4	1	2	5	4	4	2	2	5	4	2	5	2	2	4	1	4	5	4	1	1	1	5	4	4	5	1	4	5	4	4	2	4	2	4	1	4	1	5	4	4	4	3	4
	206	5		2	2	4	5	3	2	4	2	2	2	2	2	1	2	5	5	2	5	5	4	4	1	2	4	4	2	1	6	1	1	2	1	1	5	4	3	3	4	2	4	4	1	4	2	4	4
	207	5		5	5	1	5	3	2	4	2	1	4	4	4	4	2	1	1	1	1	4	2	4	5	4	2	4	1	3	5	4	1	1	2	3	4	1	2	2	1	4	4	4	5	1	5	4	4
	208	5		1	1	1	1	5	2	1	2	4	1	4	1	1	4	2	1	5	3	4	5	2	6	4	1	5	2	5	5	2	4	1	2	1	1	2	5	4	4	4	4	5	5	1	3	2	1
	209	5		1	4	2	1	1	5	4	4	4	1	1	1	2	2	4	4	6	6	5	1	1	2	6	2	4	4	4	5	5	4	5	4	2	4	5	1	4	1	5	2	4	5	4	2	2	2
	210	5		2	4	4	1	4	4	4	5	4	1	2	1	4	5	2	1	4	3	4	4	4	5	4	4	4	5	1	1	5	1	1	4	1	4	2	1	5	2	5	1	2	4	4	1	1	4
	211	5		4	4	1	1	4	4	2	1	3	4	3	2	5	1	4	3	2	5	2	4	1	1	4	4	4	2	5	1	2	5	2	2	2	1	4	2	4	1	4	1	1	5	1	2	4	4
	212	5		4	4	5	5	1	4	2	5	2	1	2	2	2	2	4	1	6	2	2	1	4	5	1	2	5	5	2	2	1	5	4	5	5	3	4	2	1	1	2	2	1	1	4	2	5	2
	213	5		5	1	3	4	4	4	2	5	4	5	2	1	2	4	2	4	5	4	4	4	4	1	5	1	4	2	4	5	4	2	2	5	5	1	4	6	4	1	4	4	3	1	4	2	4	2
	214	5		1	2	1	2	5	3	1	5	5	1	1	1	5	1	4	1	4	4	1	1	4	6	4	1	2	5	1	1	4	1	4	5	5	5	2	5	4	1	1	1	6	4	4	5	1	5
	215	5		4	1	4	1	1	2	5	1	3	4	2	1	4	4	6	1	1	2	2	5	1	4	5	3	4	5	1	4	5	2	1	4	5	5	4	4	4	5	1	2	6	4	2	2	1	1
	216	5		4	4	3	1	1	2	4	6	4	1	4	4	4	4	1	4	1	4	1	1	4	4	1	1	2	2	2	4	1	2	2	1	1	1	4	1	1	3	4	1	4	2	2	1	2	2
	217	5		5	4	4	4	4	2	4	4	2	4	4	3	1	1	1	1	4	2	2	2	1	4	5	4	1	2	5	2	3	2	1	4	3	4	5	1	1	2	4	2	4	4	4	4	2	4
	218	5		4	4	4	2	1	2	4	5	5	4	4	5	1	5	1	4	2	1	1	4	4	2	4	1	1	2	2	4	1	5	1	1	5	1	3	4	2	4	2	5	2	4	1	5	2	4
	219	5		1	4	1	4	4	5	1	5	5	5	2	4	1	4	4	4	1	4	5	2	4	4	5	5	2	2	2	5	4	5	1	1	4	4	5	1	1	3	4	5	4	2	4	4	1	4
	220	5		2	5	5	4	2	4	4	1	5	1	4	2	5	5	5	5	5	1	4	1	1	2	3	1	4	4	4	3	5	5	4	2	6	2	1	2	1	1	1	4	4	4	4	3	4	4
	221	5		5	1	2	5	4	1	2	1	4	4	4	5	4	5	5	1	1	1	1	3	4	4	4	4	6	4	1	4	5	1	5	3	4	1	5	4	3	3	1	2	2	4	4	3	1	5
	222	5		4	2	4	4	4	4	2	1	1	4	5	1	3	4	3	2	1	4	1	4	1	2	1	2	4	5	1	2	5	5	2	3	2	1	5	3	1	2	6	1	2	2	1	3	6	2
	223	5		2	2	4	1	1	5	3	4	5	4	1	5	1	3	2	3	2	5	1	3	1	4	1	2	4	2	4	2	4	2	4	4	4	1	1	6	2	5	3	1	5	4	1	4	2	4
	224	5		2	2	1	4	5	6	2	2	4	2	4	1	4	1	4	1	4	4	1	6	2	4	4	2	4	4	5	5	1	4	4	4	5	4	2	1	2	1	1	4	4	1	4	1	4	4
	225	5		1	3	4	1	5	5	4	5	1	4	5	4	4	2	2	4	2	4	1	2	4	1	5	2	2	4	4	4	4	1	4	2	5	1	3	1	2	4	2	1	2	1	1	5	5	1
	226	5		3	4	4	4	2	4	1	2	2	2	1	2	4	4	2	4	4	2	2	4	5	3	2	1	2	4	1	5	5	2	1	4	2	5	5	2	4	2	1	4	4	1	1	1	3	5
	227	5		4	1	1	1	1	1	1	2	2	5	2	5	4	2	6	4	1	4	4	4	1	1	4	2	1	1	1	5	1	4	1	4	4	4	5	4	5	4	1	4	3	4	6	3	5	1
	228	5		4	1	4	1	5	2	2	5	2	4	4	2	5	1	1	5	1	5	2	4	4	4	3	1	3	4	2	2	4	4	1	2	5	4	1	1	1	4	1	1	2	2	5	4	1	5
	229	5		4	4	2	5	5	1	2	4	1	1	4	1	2	1	4	4	5	5	2	1	1	1	5	5	3	5	2	5	1	5	3	4	2	1	2	1	1	4	5	4	1	1	4	1	2	5
	230	5		4	4	5	4	2	4	4	1	2	1	5	4	4	1	4	1	4	1	1	6	5	2	4	1	5	1	2	5	2	2	2	2	2	5	1	1	1	5	4	6	2	2	1	4	1	2
	231	5		1	4	2	2	2	5	4	5	5	4	2	2	4	4	3	4	4	1	4	1	5	2	4	1	1	2	6	2	4	1	4	1	2	4	1	1	2	4	1	4	2	4	5	5	4	1
	232	5		5	1	4	2	2	5	1	4	1	2	2	5	4	1	4	2	5	4	4	2	5	2	2	2	2	1	5	5	1	2	2	4	1	1	1	1	5	2	4	2	4	5	6	4	1	2
	233	5		5	5	2	4	1	1	2	2	2	1	3	4	5	4	2	4	2	2	4	5	1	2	4	4	4	4	4	2	4	2	2	1	4	1	4	1	4	1	2	4	1	1	4	5	1	4
	234	5		3	5	4	2	4	1	4	5	3	1	4	5	4	5	3	1	4	1	1	4	3	1	1	4	1	2	1	4	5	2	1	1	4	1	4	1	1	4	4	5	1	4	1	4	4	6
	235	5		1	1	3	4	4	6	1	4	5	3	1	1	4	5	1	2	4	2	3	4	5	4	3	4	2	3	1	4	1	5	2	1	4	4	4	5	1	4	1	1	1	2	5	1	5	5
	236	5		2	5	4	1	1	1	2	2	4	4	4	4	4	1	4	2	4	1	2	1	1	4	1	1	5	2	2	4	5	3	1	2	1	1	5	1	1	2	4	5	3	5	5	1	1	4
	237	5		5	1	4	5	6	1	2	3	1	4	6	1	4	1	2	5	1	4	3	2	4	1	1	6	5	1	4	1	4	2	6	4	2	5	6	4	1	4	4	2	3	1	2	4	2	1
	238	5		1	3	4	4	5	2	3	4	4	2	1	4	4	4	1	4	4	4	4	5	4	1	1	4	1	5	4	4	4	2	5	4	2	1	1	1	2	5	2	1	4	4	4	4	4	4
	239	5		2	1	2	1	1	4	4	2	5	5	5	5	4	4	2	1	2	4	4	2	4	6	4	1	2	4	4	5	4	5	2	4	1	2	1	4	5	1	4	3	4	4	4	1	4	4
	240	5		2	5	1	6	5	1	4	1	2	4	4	1	2	6	4	1	6	4	2	5	1	1	2	1	5	2	5	1	4	4	4	4	4	2	1	1	6	2	6	1	2	2	2	5	2	6
	241	5		1	4	1	1	1	4	4	4	4	4	2	3	2	1	1	4	5	1	4	5	2	4	1	5	3	4	2	5	2	2	4	4	4	2	4	5	2	3	4	6	4	1	4	1	5	4
	242	5		1	4	1	4	4	3	5	5	4	4	5	1	5	1	4	1	1	4	1	4	5	2	4	1	2	1	1	4	4	5	1	5	4	4	1	2	4	4	2	4	1	4	4	5	4	4
	243	5		4	5	1	1	2	4	4	1	2	4	5	3	2	1	1	4	4	2	4	1	4	5	5	4	2	1	1	4	4	2	1	1	2	5	2	5	1	4	4	1	4	1	4	2	5	4
	244	5		2	5	6	2	4	4	5	4	1	5	4	2	1	4	5	4	4	5	1	1	1	1	4	4	4	4	2	6	2	4	4	2	5	5	5	3	5	5	1	1	1	4	4	1	1	1
	245	5		4	3	2	4	1	6	4	1	1	4	2	4	4	1	1	4	4	4	4	4	2	1	4	5	2	4	4	1	5	4	1	1	2	1	2	2	5	5	1	1	2	2	4	5	4	5
	246	5		1	1	1	6	1	3	4	4	4	1	4	4	4	1	4	5	4	5	5	4	2	4	2	5	1	4	2	5	2	4	3	2	1	2	1	4	4	5	1	2	2	1	4	4	5	1
	247	5		1	3	5	2	5	1	1	1	4	4	1	1	1	3	5	1	5	6	4	4	1	1	1	1	4	4	4	5	1	4	6	2	4	2	4	2	1	1	5	4	5	2	2	4	2	5
	248	5		5	6	1	4	6	3	1	4	4	1	5	4	1	5	2	4	4	4	6	4	2	1	1	5	2	4	2	5	6	4	1	4	4	2	4	5	4	4	1	4	1	3	4	1	4	4
	249	5		4	1	5	4	1	2	2	4	2	5	2	4	5	4	4	1	2	4	2	5	4	1	1	2	5	4	4	4	1	3	1	5	4	1	1	4	4	1	4	2	2	1	1	4	2	1
	250	5		5	1	2	2	4	5	4	4	4	1	1	2	1	2	6	5	4	2	2	2	2	4	4	2	2	1	4	1	4	1	2	1	2	2	3	1	4	1	1	5	5	5	4	6	5	4
	251	5		2	2	4	4	4	4	5	4	1	1	3	4	4	5	2	4	4	1	1	6	4	2	1	1	5	3	4	2	1	2	2	4	5	4	2	5	4	5	2	1	5	4	4	2	5	2
	252	5		2	1	2	1	5	1	4	2	1	5	4	1	2	2	5	1	3	1	4	1	4	5	2	5	4	2	4	4	2	2	4	4	1	6	2	4	4	4	4	1	1	1	1	1	1	4
	253	5		1	1	1	4	1	2	1	5	2	4	6	6	1	1	2	1	3	4	4	5	4	3	4	4	1	5	1	4	6	1	4	4	1	3	1	2	4	3	4	5	5	1	4	4	4	4
	254	5		1	1	4	2	2	5	1	1	1	4	5	4	1	4	1	2	4	5	4	2	2	3	4	1	4	2	4	2	4	1	5	1	4	4	1	6	1	4	3	1	1	2	2	1	2	6
	255	5		4	1	1	5	5	4	1	2	2	5	1	1	3	1	4	1	1	5	1	1	4	2	2	4	2	4	5	1	4	5	4	2	4	1	1	1	2	4	4	1	5	2	4	5	5	4
	256	5		1	1	4	4	4	4	1	5	5	1	4	4	1	4	1	5	2	1	2	5	5	5	5	4	1	2	5	5	2	5	3	6	1	4	2	4	2	4	4	2	1	2	2	1	2	5
	257	5		5	5	1	5	2	5	4	2	5	4	5	4	1	5	2	4	4	4	1	4	2	1	5	1	2	1	1	1	1	3	4	6	1	6	3	4	2	1	1	2	1	4	4	2	5	4
	258	5		4	2	2	4	2	2	1	2	2	1	4	5	1	4	2	4	4	4	3	2	2	1	5	2	3	2	4	2	4	6	1	1	5	5	2	2	2	5	1	4	1	3	1	2	4	2
	259	5		1	2	4	2	4	3	4	5	4	1	4	6	5	4	5	4	5	5	5	4	1	1	4	5	2	3	1	4	5	2	3	2	2	4	4	4	4	1	2	1	4	4	1	5	5	2
	260	5		3	4	2	4	4	1	1	5	1	1	5	5	1	4	2	4	3	4	2	5	4	4	4	2	1	1	4	5	5	4	4	3	2	4	2	4	2	2	4	4	5	6	4	2	1	5
	261	5		1	2	2	1	2	4	5	5	4	1	2	1	4	2	2	1	4	4	1	4	1	1	1	5	2	2	1	5	1	4	4	2	1	1	1	5	4	3	1	3	2	1	4	4	3	4
	262	5		5	4	5	3	4	2	2	1	4	2	1	2	3	5	5	2	6	2	4	2	1	5	4	1	2	1	1	2	2	2	5	4	5	5	2	2	4	5	4	1	5	1	1	1	5	4
	263	5		4	4	2	2	1	3	2	4	4	5	4	5	1	4	4	4	4	1	4	4	1	2	5	1	2	4	6	4	1	5	2	2	5	3	4	5	1	2	2	1	2	1	5	1	1	4
	264	5		5	4	4	4	4	1	5	4	1	4	3	1	2	2	2	2	1	1	1	4	6	2	4	1	4	4	5	5	1	4	1	4	1	4	1	2	1	2	1	1	2	5	1	5	5	1
	265	5		4	4	4	5	4	6	5	2	5	4	1	4	5	5	1	2	2	1	4	4	5	4	2	2	1	2	2	4	4	1	4	1	1	4	4	4	2	5	1	1	4	4	4	2	4	5
	266	5		2	3	1	2	1	2	5	1	1	4	3	2	5	2	2	2	1	5	2	4	5	1	1	4	1	4	5	4	5	6	3	1	2	2	2	5	4	4	5	3	4	5	2	1	4	1
	267	5		2	4	2	2	5	4	4	3	3	5	1	5	1	4	4	6	1	1	4	1	2	4	5	4	1	1	4	5	4	5	1	1	4	2	4	3	5	5	1	3	2	5	4	4	1	5
	268	5		1	2	2	4	4	1	1	2	4	1	1	2	2	2	4	4	4	2	4	2	3	5	4	2	5	1	2	4	6	4	2	4	1	2	4	2	1	2	4	4	4	4	1	3	1	5
	269	6		1	1	1	1	1	2	4	4	4	4	4	4	6	4	5	4	4	2	2	4	2	2	4	4	4	6	1	4	1	1	4	4	1	5	1	4	1	4	4	1	5	1	4	2	4	4
	270	6		2	4	4	2	2	5	4	4	3	1	1	1	2	4	5	1	2	1	4	1	5	4	1	4	5	4	4	2	4	4	2	4	3	1	2	3	4	4	4	4	4	1	5	4	1	5
	271	6		2	4	4	2	1	5	1	1	4	4	2	2	1	2	5	4	2	2	4	2	4	6	4	2	4	2	4	3	2	2	1	2	4	4	4	1	4	1	4	5	2	2	5	2	4	4
	272	6		5	1	4	2	5	1	1	2	1	4	1	5	5	1	4	4	1	2	4	1	2	5	1	4	1	5	4	4	3	2	5	4	1	1	4	3	3	2	4	4	3	4	1	4	2	5
	273	6		5	5	4	2	1	4	1	1	4	5	4	6	1	4	1	1	4	4	4	1	3	2	5	3	1	2	2	4	5	2	2	2	4	1	2	4	5	2	6	5	2	6	6	1	1	4
	274	6		1	2	1	2	5	1	4	2	4	5	4	2	4	1	1	6	2	4	1	4	1	4	1	2	4	1	4	2	5	2	4	4	2	1	1	2	1	4	5	1	3	1	2	4	2	4
	275	6		2	1	5	6	4	2	5	4	2	4	2	4	4	4	1	5	2	1	1	4	5	4	1	4	2	1	2	1	4	4	2	2	4	4	4	1	2	1	1	5	2	1	5	1	4	1
	276	6		4	1	4	1	6	1	6	2	4	2	4	2	6	3	1	2	4	5	5	4	5	4	4	1	4	4	1	5	1	6	4	4	4	4	2	4	1	1	5	2	1	5	4	1	3	1
	277	6		2	4	4	1	4	2	2	1	4	2	4	4	5	4	6	4	3	4	1	2	1	1	5	6	2	5	4	1	1	4	1	1	4	1	4	1	5	1	4	4	6	3	1	2	4	4
Gomez et al. 2007	1	1		1	2	1	4	2	2	1	5	5	1	1	2	2	1	4	1	5	4	5	5	1	4	4	2	1	4	5	1	2	3	5	4	2	5	1	4	5	4	1	5	2	4	2	4	2	4
	2	1		2	2	4	2	2	4	4	4	1	2	1	4	2	2	5	5	6	1	1	1	2	6	2	2	4	1	3	1	1	2	4	2	1	4	1	1	5	4	1	1	5	5	5	4	1	1
	3	1		1	1	4	1	4	3	2	1	1	4	5	2	4	1	2	1	2	1	4	2	1	5	1	3	4	4	1	5	1	1	1	4	4	4	2	6	2	2	1	5	4	4	2	4	4	4
	4	1		2	4	3	3	4	2	1	1	4	4	6	4	4	2	2	4	4	2	4	4	1	1	1	2	4	2	4	4	1	2	1	1	3	5	4	4	4	1	6	6	2	2	4	6	1	1
	5	1		5	4	1	2	1	2	4	4	2	1	2	5	1	4	1	2	2	5	2	1	4	4	4	1	5	4	2	4	4	2	4	4	1	1	3	1	4	1	5	2	2	1	4	1	2	4
	6	1		2	4	5	4	4	4	2	5	2	4	1	1	1	5	4	4	5	4	5	2	3	4	4	4	4	4	2	5	4	1	4	4	1	1	4	5	2	4	2	1	1	5	5	4	4	2
	7	1		4	5	4	4	1	2	5	1	1	4	4	1	4	2	4	4	1	4	1	4	4	2	4	3	1	5	3	4	1	1	4	5	5	4	1	2	1	1	2	2	1	5	4	5	4	4
	8	1		4	1	2	4	4	4	1	4	2	4	2	1	2	1	1	5	1	3	2	1	5	4	2	2	3	2	1	4	4	2	1	1	3	1	2	2	1	4	5	5	5	1	4	5	5	2
	9	1		4	1	4	4	4	4	1	4	4	1	3	4	4	4	1	2	1	5	1	4	5	1	1	2	6	4	5	2	4	3	4	5	5	1	1	5	4	2	4	5	2	1	4	2	4	5
	10	1		5	2	4	2	1	1	3	6	1	5	5	2	4	2	3	5	2	1	4	4	4	4	4	2	4	1	4	2	2	6	4	1	1	1	4	1	1	6	5	4	2	3	4	1	5	3
	11	1		4	2	5	1	2	4	1	3	2	2	1	1	1	1	1	4	5	4	2	4	2	5	1	2	4	3	4	4	2	2	1	2	2	5	1	2	1	1	4	1	5	4	4	4	2	3
	12	1		4	2	5	4	2	5	4	2	1	1	2	5	6	2	4	1	2	4	4	2	4	4	4	1	1	4	5	1	6	4	1	5	2	1	4	2	2	2	1	4	2	4	2	2	4	4
	13	1		1	2	1	1	2	2	2	2	4	2	4	5	4	5	2	4	1	2	4	2	1	4	2	2	4	4	4	4	1	5	5	2	4	3	4	5	1	2	4	4	4	5	1	1	1	1
	14	1		1	4	4	2	6	6	1	2	4	2	5	2	1	5	5	5	4	5	2	2	1	1	5	4	1	4	5	2	2	2	1	2	4	1	2	4	1	2	4	4	3	1	5	1	1	4
	15	1		4	5	1	1	3	1	4	5	3	4	4	3	4	3	2	2	2	1	1	3	2	1	5	4	1	4	4	1	1	2	1	3	5	1	2	4	5	2	1	1	5	1	5	5	4	5
	16	1		1	4	2	4	2	2	2	5	4	5	5	4	2	1	5	2	1	1	4	5	5	2	4	1	4	2	4	5	1	2	1	4	5	5	4	5	4	4	5	5	2	4	2	4	2	4
	17	1		4	2	1	2	5	1	1	5	1	4	4	1	4	4	4	5	2	5	1	2	2	4	1	4	2	1	2	4	5	5	2	4	4	4	2	5	5	1	2	5	1	4	2	2	1	5
	18	1		4	4	4	1	4	4	3	6	4	1	4	1	5	5	2	2	1	1	2	1	5	1	5	4	4	4	4	1	4	4	2	4	4	5	1	4	4	1	4	5	4	5	2	4	4	1
	19	1		3	1	3	4	5	2	1	1	5	2	2	1	2	4	4	4	3	4	6	4	4	5	1	4	1	2	2	2	2	1	5	5	4	4	4	5	4	2	4	4	2	4	4	4	1	4
	20	1		5	1	6	1	4	4	1	4	5	3	5	3	4	6	1	2	4	4	1	1	4	1	1	6	5	4	5	1	3	1	1	5	4	5	4	2	5	4	2	2	4	1	1	1	4	5
	21	1		5	4	1	4	3	4	2	1	2	1	4	1	4	2	4	4	2	2	5	1	4	5	2	6	4	4	2	2	1	4	5	2	1	5	1	5	1	4	1	1	4	1	5	4	1	3
	22	1		1	4	3	2	4	4	4	2	1	2	4	1	4	4	3	1	1	2	4	1	2	5	5	2	1	1	2	4	3	1	5	1	1	5	4	1	4	3	4	1	4	2	2	2	1	4
	23	1		3	1	4	1	2	2	2	1	2	1	5	4	1	1	1	1	5	2	1	2	1	1	4	5	4	4	1	1	2	2	1	1	1	1	4	4	5	5	4	1	2	2	1	4	5	1
	24	1		2	1	1	1	5	3	5	1	4	1	2	5	4	1	5	4	2	4	1	2	4	1	5	2	1	4	2	4	3	5	1	1	2	4	4	1	2	4	5	5	1	4	4	1	5	4
	25	1		4	6	5	4	3	1	2	5	1	4	1	4	1	3	4	4	2	6	2	1	4	5	3	1	1	4	4	2	2	6	5	5	2	1	4	1	4	2	5	5	2	3	4	2	1	4
	26	1		4	5	2	5	4	1	5	4	2	3	2	5	2	4	1	5	4	2	1	4	5	2	5	4	1	1	4	1	4	4	2	4	5	4	4	4	4	2	6	1	1	1	2	2	2	4
	27	1		1	1	5	1	4	4	4	1	4	2	1	1	1	1	4	4	2	5	2	1	5	2	2	2	2	4	2	3	4	5	1	2	5	5	1	1	4	6	2	1	2	2	5	1	4	1
	28	1		4	3	2	4	1	1	4	2	5	2	1	1	1	5	4	1	4	4	2	2	4	1	1	5	5	2	4	3	5	2	2	4	1	4	2	4	1	4	2	6	1	2	1	2	4	5
	29	1		4	2	4	2	2	2	1	4	4	4	4	4	1	4	5	5	4	1	5	4	4	5	4	2	1	2	4	1	2	2	1	4	4	1	1	2	5	5	4	5	4	1	2	4	4	2
	30	1		4	2	4	4	1	2	4	1	1	1	5	1	5	1	4	4	1	4	4	4	1	4	2	4	5	4	5	5	5	4	2	4	4	5	4	4	5	5	5	4	1	4	2	5	2	5
	31	1		4	1	1	4	5	2	5	4	5	4	4	4	4	5	2	4	5	1	4	4	4	2	3	1	3	3	1	4	4	6	4	2	4	4	5	6	2	2	2	5	4	3	2	2	4	1
	32	1		3	4	2	1	1	1	1	1	4	4	5	5	5	4	2	4	1	4	4	2	2	1	1	4	1	1	2	4	5	2	4	2	4	2	5	2	4	1	4	4	1	1	5	4	1	1
	33	1		4	2	2	1	5	4	5	4	1	5	3	2	4	2	2	4	1	6	4	4	2	1	1	1	3	1	5	4	1	4	6	4	1	1	3	3	5	1	2	1	4	5	1	1	2	5
	34	1		4	5	2	2	5	4	3	5	4	4	4	4	2	1	4	2	4	4	5	5	5	4	1	5	2	5	1	4	4	4	5	4	5	2	4	1	2	4	1	1	4	4	2	3	4	2
	35	1		2	5	2	5	1	2	1	5	5	1	2	1	2	3	4	1	4	4	4	2	4	4	2	2	2	5	4	1	1	2	4	2	2	5	4	1	1	5	4	4	2	1	5	4	2	2
	36	1		2	2	4	4	1	1	1	4	1	4	1	4	5	1	4	4	1	5	1	2	1	4	4	1	2	4	1	4	4	4	4	4	4	1	5	1	1	5	1	1	5	1	1	4	4	3
	37	1		3	5	5	5	1	1	4	2	2	4	1	2	3	4	1	5	1	5	3	3	1	2	2	4	5	5	5	1	1	4	1	1	4	2	4	4	5	6	5	4	5	1	4	5	1	4
	38	1		2	4	4	1	5	4	6	1	1	2	5	1	5	1	4	6	2	1	5	1	2	3	1	4	5	1	2	4	5	2	2	1	1	1	1	4	4	4	1	2	5	1	1	5	5	1
	39	1		1	1	1	4	1	1	5	4	2	4	4	5	2	2	1	2	4	1	1	1	3	1	2	5	1	1	5	1	1	1	5	4	4	2	1	5	2	5	1	2	5	2	1	2	4	4
	40	1		4	5	4	1	6	5	4	4	1	4	4	2	1	4	3	5	1	4	2	2	4	2	4	4	2	4	4	3	4	4	2	1	1	1	4	4	1	5	2	2	4	3	1	1	4	5
	41	1		4	1	1	2	4	2	1	4	5	4	2	2	1	1	1	4	1	5	4	6	5	2	4	1	1	1	1	2	1	1	1	5	5	1	1	1	5	4	4	2	1	2	4	5	2	5
	42	1		4	1	4	1	1	4	4	4	4	3	1	2	1	4	2	4	4	5	5	4	5	4	1	2	2	5	1	4	1	4	2	4	3	5	1	4	2	4	5	4	1	5	4	2	2	5
	43	1		1	1	6	5	2	5	5	1	4	1	3	4	5	2	4	4	4	4	2	4	5	5	1	2	4	2	4	1	4	2	4	4	1	3	2	5	4	5	1	5	2	5	4	1	5	1
	44	1		1	1	4	4	2	6	2	5	4	4	4	1	2	5	4	4	4	5	4	4	2	4	5	1	4	5	1	4	2	2	2	2	4	4	2	1	4	4	4	4	1	1	5	5	4	5
	45	1		4	2	1	1	1	1	2	1	4	5	1	1	4	1	4	4	1	5	1	5	4	3	1	4	1	4	2	4	1	4	2	4	4	1	5	4	2	4	4	5	2	1	4	5	4	4
	46	1		1	1	4	2	5	4	2	1	1	1	5	4	4	1	1	1	1	4	2	3	1	4	1	3	4	4	5	5	2	4	1	4	4	1	1	4	1	1	4	1	4	1	2	1	3	2
	47	1		1	2	1	4	4	2	4	5	1	1	1	5	1	2	5	1	5	4	2	1	5	6	2	5	2	2	1	5	5	1	1	5	4	1	2	4	4	1	4	5	2	4	5	5	2	1
	48	1		1	5	1	2	2	1	4	1	1	1	2	4	4	1	2	4	4	4	2	1	4	1	5	1	4	4	4	1	2	1	4	4	1	5	1	1	5	4	4	4	2	4	2	1	5	3
	49	1		2	2	2	4	2	4	2	1	1	4	1	1	4	4	1	2	1	6	2	5	6	4	4	3	4	1	2	2	2	1	4	4	5	1	4	2	2	1	1	5	1	1	5	5	2	1
	50	1		5	5	5	1	4	4	2	6	3	4	3	2	1	2	1	2	1	1	4	4	2	1	4	4	4	2	3	4	1	2	1	2	1	4	3	1	5	2	3	2	1	1	1	1	1	1
	51	1		1	5	4	5	5	5	4	4	1	3	1	1	3	5	5	5	4	1	2	4	5	1	2	4	1	5	1	4	5	5	2	4	1	4	2	4	3	5	2	4	1	6	4	5	3	2
	52	1		4	1	4	1	4	4	4	1	3	3	2	2	4	4	4	2	1	1	3	5	3	5	4	4	2	1	4	4	1	4	4	4	4	5	1	4	1	4	4	4	2	1	1	4	4	4
	53	1		2	4	5	1	1	1	1	4	2	1	5	4	1	5	5	1	5	2	1	4	2	5	1	1	4	3	3	4	4	5	4	5	1	5	1	3	2	1	5	2	5	4	4	5	2	1
	54	1		2	1	4	4	2	2	2	4	4	1	1	4	1	1	1	1	4	5	4	2	4	1	4	4	4	5	5	2	1	2	1	4	1	1	2	1	4	4	3	1	4	4	3	1	4	2
	55	1		1	6	1	4	4	2	5	1	2	5	4	1	2	1	4	2	1	2	2	5	4	4	4	1	2	4	4	1	2	3	4	1	1	1	4	4	5	5	2	4	1	4	2	2	4	1
	56	1		4	1	1	3	1	5	5	1	2	1	4	2	4	5	1	4	1	1	1	4	4	5	5	5	5	4	1	4	2	6	3	4	2	1	6	5	5	1	1	4	4	3	2	4	4	1
	57	1		4	4	1	2	1	2	1	2	1	2	4	2	5	1	1	4	5	5	4	4	1	6	1	2	4	1	2	4	1	4	3	1	5	6	4	2	5	5	5	4	4	1	4	1	1	2
	58	1		4	4	2	4	1	3	5	2	2	4	4	4	3	1	3	1	4	5	4	2	1	5	1	1	4	4	1	6	5	5	1	5	4	2	3	2	2	2	4	2	5	2	5	1	4	5
	59	1		5	1	1	4	5	5	4	1	2	2	6	4	4	2	5	2	4	4	2	4	5	5	1	1	5	5	2	2	4	4	2	2	1	1	4	2	2	4	2	1	1	1	4	1	5	4
	60	1		1	4	1	4	4	2	2	4	2	1	2	2	4	2	2	4	4	2	4	1	2	1	5	6	5	4	4	5	4	4	4	5	4	1	5	4	1	1	4	4	4	1	2	6	2	2
	61	1		1	2	2	5	4	4	4	2	2	2	2	4	4	1	5	4	1	4	2	4	4	2	2	2	1	1	4	2	4	5	4	4	5	3	4	5	4	1	2	5	1	6	1	4	2	1
	62	1		4	1	1	2	4	4	4	4	2	5	1	2	1	1	5	4	1	1	5	4	4	4	6	2	4	1	4	2	1	4	4	4	4	4	4	4	5	2	1	4	1	2	4	4	2	2
	63	1		2	1	5	4	5	2	4	2	4	5	5	1	4	4	2	1	3	2	5	5	1	2	4	5	4	1	1	1	4	4	1	4	2	2	2	5	1	2	4	5	2	6	4	4	4	4
	64	1		2	1	4	2	1	4	5	1	4	1	4	4	4	4	1	5	2	3	2	4	6	2	4	4	1	5	4	2	3	4	1	1	5	1	4	4	5	1	5	2	4	4	4	1	2	4
	65	1		5	3	4	1	4	4	1	1	1	1	2	4	4	1	4	4	5	1	1	2	4	1	1	1	1	4	4	4	4	5	1	1	5	2	6	6	2	5	3	4	5	1	2	4	1	4
	66	1		4	1	1	1	4	4	1	1	2	6	2	1	2	4	5	3	2	4	3	4	2	1	4	4	4	2	2	4	1	5	4	6	3	2	4	5	4	1	1	4	5	1	2	4	2	5
	67	1		2	2	1	1	1	1	1	1	5	4	2	1	2	5	4	4	4	6	3	4	4	5	1	2	2	6	5	5	1	2	4	5	2	2	5	2	5	4	1	1	2	4	1	5	6	1
	68	1		5	4	2	2	2	1	2	4	2	5	3	1	2	5	5	1	4	2	2	5	1	1	6	2	4	4	4	4	6	3	3	4	4	4	1	2	2	4	5	6	2	5	1	1	5	4
	69	1		2	4	6	3	4	4	4	5	2	4	1	5	5	2	5	1	4	2	1	5	2	1	1	4	1	4	4	3	2	4	2	5	2	2	4	2	4	2	5	2	4	6	1	5	4	5
	70	1		4	4	2	1	2	1	5	2	2	2	4	2	4	2	1	2	4	1	4	1	4	4	2	4	4	5	4	1	4	1	4	4	1	5	2	3	4	1	1	1	2	2	5	1	1	4
	71	1		4	4	1	1	4	4	1	1	2	3	5	1	4	4	2	2	4	1	5	2	2	4	4	5	4	1	6	5	2	5	1	2	1	5	1	4	2	2	3	2	1	4	4	4	1	2
	72	1		2	2	4	1	2	5	1	2	5	5	4	1	1	1	5	2	5	5	4	5	4	5	2	2	3	1	5	2	2	4	2	1	4	1	4	4	5	5	5	4	2	4	5	1	4	3
	73	1		1	2	1	2	1	4	4	1	1	5	4	5	4	1	5	5	1	4	5	4	1	5	1	4	1	4	2	4	4	4	2	4	2	5	4	4	1	1	4	5	2	1	4	2	1	1
	74	1		6	1	4	1	2	1	5	2	1	3	1	5	4	3	2	2	1	4	4	2	2	2	4	4	4	2	1	4	1	2	1	4	2	1	2	1	2	5	1	1	6	1	1	5	2	1
	75	1		1	4	1	4	2	1	4	2	2	2	2	1	2	4	5	1	1	2	2	5	1	2	2	5	2	1	4	3	5	1	1	6	4	5	2	4	4	4	4	2	1	2	5	1	4	2
	76	1		3	1	2	4	4	4	4	4	5	2	1	4	5	3	1	4	1	1	4	1	5	1	4	1	3	4	1	5	1	4	5	2	5	4	2	1	3	2	5	2	5	4	1	1	1	3
	77	1		2	4	2	1	4	4	4	4	2	4	4	4	2	1	1	4	4	3	1	4	4	2	4	4	4	1	5	5	1	1	1	5	4	5	1	2	5	1	6	5	1	4	5	1	2	1
	78	1		5	4	4	5	1	5	2	2	1	2	1	2	4	2	1	1	4	4	4	5	4	4	2	1	4	5	2	1	1	2	4	1	1	1	1	5	2	1	4	4	6	4	5	5	5	6
	79	1		5	1	2	2	3	4	5	1	4	2	1	6	5	1	4	2	2	5	4	2	1	4	5	4	5	5	2	2	4	4	2	1	1	4	1	1	1	4	2	4	2	1	1	1	5	4
	80	1		4	3	2	4	4	3	2	4	3	2	2	4	5	1	2	4	5	1	1	2	2	3	1	1	6	1	4	1	2	4	6	5	5	4	4	1	5	4	4	1	1	5	5	1	1	4
	81	1		2	4	1	5	1	2	2	4	1	1	4	4	5	4	1	4	3	4	6	1	5	1	3	5	4	4	1	4	4	2	5	4	2	1	4	1	2	4	1	6	5	4	1	4	2	5
	82	1		5	2	5	1	5	4	2	3	4	1	1	5	1	1	5	1	4	1	5	1	1	4	4	4	1	1	4	3	2	3	4	4	2	4	2	4	1	1	4	4	4	1	4	2	2	1
	83	1		2	4	2	4	6	1	4	4	5	2	1	4	4	4	1	4	6	4	4	4	1	5	4	2	5	1	5	5	2	1	5	4	4	4	4	4	1	6	2	3	2	1	1	6	4	5
	84	1		4	5	2	4	1	2	4	1	2	5	5	2	4	3	2	4	1	2	1	5	5	3	2	2	2	2	2	2	1	4	5	4	4	5	1	4	6	4	5	1	2	1	2	1	5	3
	85	1		2	4	1	1	5	4	2	4	5	4	2	4	2	5	4	1	2	1	2	4	5	3	2	5	1	4	1	2	1	4	1	1	5	6	1	3	5	1	1	4	5	4	2	3	2	4
	86	1		1	5	1	4	2	5	1	4	2	4	4	1	1	4	4	4	5	2	2	6	4	4	4	1	1	2	5	2	1	1	4	1	2	4	1	2	3	4	4	2	4	1	1	1	5	4
	87	1		2	1	4	1	4	4	4	5	1	4	4	2	6	6	4	4	2	1	2	1	2	2	2	4	1	5	1	5	4	2	4	1	1	4	2	4	1	4	4	2	4	1	5	6	6	1
	88	1		2	4	2	4	1	3	6	2	2	5	4	1	1	2	4	1	4	2	5	4	1	2	3	4	1	4	2	2	3	4	1	2	5	5	1	1	1	4	3	4	1	4	5	1	2	4
	89	1		6	2	1	1	1	4	1	1	4	1	4	4	4	4	4	3	1	4	4	6	1	2	1	1	1	2	5	5	3	4	1	1	4	4	2	4	4	4	4	1	4	2	3	1	1	1
	90	1		4	5	2	4	4	4	4	4	2	5	4	4	4	4	5	2	2	4	4	6	1	4	6	4	1	4	1	5	2	3	1	5	4	4	1	5	2	1	5	2	4	4	1	4	5	2
	91	1		1	1	1	4	2	1	4	5	4	1	5	1	3	4	6	1	4	5	2	2	2	1	5	4	1	1	3	2	1	2	4	3	5	4	5	6	2	6	1	1	1	2	4	6	2	1
	92	1		4	5	4	2	2	4	2	1	4	1	1	4	5	1	1	5	4	4	1	4	2	4	5	2	4	4	1	2	4	1	1	2	6	6	2	1	1	4	2	1	5	5	4	1	2	5
	93	1		1	1	1	1	1	1	3	6	5	6	3	4	3	4	2	1	5	5	5	1	4	2	4	5	1	3	1	4	4	1	5	3	1	4	4	4	3	1	1	2	1	5	5	1	1	1
	94	1		5	1	4	4	2	2	2	4	2	4	6	1	2	4	3	3	5	5	2	2	5	1	5	1	1	5	1	2	2	3	2	3	4	1	2	1	6	4	4	2	4	4	5	1	2	1
	95	1		1	2	5	2	2	4	1	1	2	4	1	4	1	3	1	5	1	4	4	6	1	4	2	4	4	4	4	4	4	5	5	5	3	1	4	5	4	1	4	4	4	1	1	2	4	4
	96	1		4	2	1	1	4	2	4	1	4	1	4	6	1	1	4	1	3	1	1	2	1	1	4	5	5	2	5	4	3	1	5	4	1	2	6	1	4	4	1	5	2	1	5	4	1	2
	97	1		2	5	3	1	1	1	3	4	6	4	3	5	4	5	5	5	1	3	4	4	4	2	1	1	4	4	3	2	2	2	4	4	2	4	4	2	1	3	4	1	2	1	4	4	1	5
	98	1		5	4	1	5	1	5	4	5	4	4	3	4	4	2	3	5	2	5	4	4	3	2	4	2	4	4	5	4	2	6	4	5	2	6	2	1	4	2	1	5	5	5	1	1	3	2
	99	1		1	2	4	1	4	4	4	4	6	5	2	4	2	1	2	1	4	4	4	3	4	4	1	1	5	1	2	4	2	5	5	4	4	1	3	2	1	4	4	1	1	5	1	4	2	2
	100	1		5	3	1	4	5	5	5	2	4	1	1	5	1	3	2	3	2	4	2	2	1	2	6	4	1	4	6	1	1	1	1	2	2	4	2	4	5	5	2	4	1	2	1	4	1	2
	101	1		2	1	1	1	4	2	2	1	2	1	4	1	5	5	3	2	2	1	4	1	4	4	2	2	4	4	5	4	1	5	2	2	1	4	2	1	2	5	1	4	4	1	2	1	3	2
	102	1		4	1	4	4	2	4	1	1	1	4	5	4	4	1	3	1	4	4	5	2	4	4	4	2	4	1	1	4	2	4	4	5	2	1	4	1	2	1	4	1	2	5	4	4	2	5
	103	1		4	5	4	5	2	1	2	2	4	3	4	2	1	3	1	5	5	5	5	5	1	1	5	4	4	1	2	3	1	4	1	1	4	5	4	2	2	6	1	4	2	4	3	4	2	2
	104	1		4	1	2	1	4	5	1	1	4	2	1	1	4	2	2	2	4	1	2	2	1	5	2	4	2	1	5	2	4	2	2	4	5	2	6	5	1	5	5	5	1	4	2	4	4	4
	105	1		1	1	4	1	5	1	4	2	5	2	5	5	4	4	1	5	1	1	4	3	5	4	5	1	1	1	5	5	2	4	5	1	4	1	4	4	3	4	4	4	2	4	5	4	2	1
	106	1		3	4	2	1	1	2	1	2	2	2	2	1	1	2	5	1	2	2	4	2	4	4	2	5	4	2	4	2	1	4	4	5	1	1	4	1	2	4	4	4	2	2	1	5	2	2
	107	1		4	2	5	2	4	4	2	1	3	5	5	1	2	1	1	2	2	4	4	1	4	4	1	1	2	4	2	5	2	4	1	1	5	2	3	4	4	4	3	2	2	3	2	2	4	4
	108	1		2	4	4	2	4	1	1	4	4	4	5	2	4	5	5	1	4	2	2	2	1	5	5	5	4	1	1	4	4	1	5	6	2	4	4	4	2	1	4	4	4	3	1	5	4	4
	109	1		5	2	4	4	5	4	5	4	1	1	1	4	4	5	1	5	5	1	1	4	5	2	5	4	1	5	6	3	4	1	2	4	4	4	4	1	4	1	4	4	2	4	5	4	1	5
	110	1		2	2	6	1	1	2	4	1	1	6	1	1	4	5	1	1	1	4	4	4	5	5	2	1	5	4	1	4	1	5	4	1	5	4	4	2	4	3	2	1	4	1	5	1	2	1
	111	1		1	5	2	3	4	1	1	4	4	4	2	4	5	4	5	1	1	1	3	2	1	2	1	1	3	2	3	2	1	1	1	2	2	2	4	4	4	4	6	4	2	4	3	4	2	4
	112	1		1	4	4	5	5	1	5	2	4	2	1	1	4	4	2	2	4	2	1	2	2	1	1	4	1	2	4	5	4	1	2	1	1	4	5	4	1	5	5	5	1	4	3	4	1	2
	113	1		2	1	4	6	4	4	1	4	5	1	6	4	5	1	4	5	1	6	1	1	4	4	2	3	1	2	1	4	4	1	1	4	5	1	1	2	5	1	2	5	2	2	4	5	2	5
	114	1		1	2	3	1	1	4	4	1	1	5	4	5	1	2	2	1	2	6	1	4	6	2	6	3	4	2	4	4	4	2	1	1	5	4	4	1	1	1	4	4	5	1	5	3	1	6
	115	1		2	5	2	1	5	4	4	1	1	2	4	4	1	1	2	4	4	5	2	4	2	1	2	4	4	4	4	1	4	4	4	3	5	4	5	5	4	2	1	1	2	5	4	1	4	4
	116	1		2	4	1	5	2	4	4	1	1	4	4	2	5	1	2	1	4	5	4	2	4	1	1	5	2	5	2	4	4	3	4	2	4	5	1	2	4	3	1	5	2	2	1	4	2	5
	117	1		1	2	1	5	4	2	2	1	4	4	4	5	4	1	2	2	2	2	1	4	5	4	4	4	1	1	6	2	2	4	4	2	2	2	4	1	4	4	4	4	4	1	6	4	4	4
	118	1		1	4	5	1	5	1	1	1	1	5	6	5	6	5	2	3	1	4	6	2	3	4	1	1	6	2	5	4	4	1	1	1	4	4	4	4	2	1	6	5	2	1	2	3	4	2
	119	1		1	5	4	2	1	5	4	1	4	4	4	5	1	5	2	5	5	5	5	1	2	3	6	4	2	1	5	1	2	2	4	4	1	4	2	4	2	2	5	4	2	5	4	5	5	4
	120	1		3	5	2	6	1	1	4	6	5	1	2	5	4	5	4	2	1	4	2	2	4	2	5	1	1	4	1	2	2	5	4	2	1	1	6	5	5	5	1	5	5	5	4	4	1	5
	121	2		1	1	1	6	5	4	1	2	4	1	2	1	5	2	2	2	3	2	1	4	4	3	2	1	2	5	4	2	1	1	4	1	5	3	1	4	1	5	1	4	1	5	4	1	2	5
	122	2		2	1	6	5	4	4	2	4	1	2	4	1	2	2	4	4	1	2	1	4	4	5	4	1	2	2	4	1	1	6	2	5	3	1	5	4	6	5	4	1	2	3	1	2	1	1
	123	2		5	5	2	2	3	4	5	2	1	4	2	5	4	2	1	1	6	4	4	1	2	5	2	5	5	4	5	1	4	2	2	2	1	1	5	1	2	4	1	4	6	4	6	5	1	2
	124	2		1	1	3	4	2	1	4	4	5	1	1	4	4	2	4	4	1	4	4	2	5	4	4	4	1	5	2	1	2	1	4	5	1	6	4	4	4	5	3	4	4	2	4	4	1	4
	125	2		4	3	4	2	4	2	4	1	5	4	1	1	2	2	2	1	4	2	4	1	2	4	2	2	1	4	4	4	4	1	5	4	1	2	4	2	1	4	2	1	5	1	2	4	4	5
	126	2		1	6	1	5	2	5	2	1	5	2	4	2	2	4	5	2	4	2	4	4	1	1	5	2	6	4	1	1	1	2	6	2	1	1	6	5	5	2	6	1	5	5	2	4	1	3
	127	2		5	1	5	1	6	5	4	6	4	1	4	1	5	2	1	5	1	4	5	4	1	5	1	1	1	2	1	1	1	4	1	6	2	2	4	2	2	1	2	5	4	2	5	5	3	5
	128	2		2	2	5	5	5	4	4	1	5	1	4	4	4	4	4	4	4	4	1	5	5	1	1	4	1	1	4	2	1	4	4	1	2	4	2	1	2	4	1	4	2	5	5	4	5	4
	129	2		1	3	4	6	2	4	1	2	1	2	1	1	4	6	4	1	1	5	1	4	5	2	1	1	5	6	4	5	1	4	5	2	4	1	4	2	3	2	2	4	2	2	4	2	1	4
	130	2		1	4	1	4	4	4	4	4	4	4	4	4	1	5	2	2	2	4	4	4	4	2	4	2	1	4	4	5	1	1	4	3	1	5	4	1	1	5	4	5	4	2	2	4	1	1
	131	2		5	1	4	2	5	6	5	3	1	2	4	5	4	5	3	2	3	4	1	1	1	5	1	4	4	1	1	5	1	4	1	1	1	1	1	5	6	2	1	1	2	5	2	5	5	6
	132	2		2	1	1	4	1	2	1	1	4	3	2	4	2	4	4	5	5	2	1	6	5	4	2	2	4	2	4	5	2	5	1	4	5	6	5	5	1	4	1	5	1	4	4	3	4	5
	133	2		4	2	5	4	2	2	4	4	5	4	3	1	1	1	1	2	2	5	4	5	2	2	4	2	1	5	4	2	4	5	1	4	4	2	1	1	5	4	2	5	1	5	6	4	1	4
	134	2		4	5	1	4	5	2	2	4	1	2	5	3	2	4	5	1	1	1	1	1	6	5	2	1	4	4	5	5	2	5	4	4	4	2	4	5	4	1	1	4	2	2	1	1	2	2
	135	2		3	1	3	4	1	5	4	4	1	2	1	1	2	2	5	2	1	5	5	4	6	4	1	6	1	5	6	4	5	2	6	4	1	2	4	2	4	5	2	1	1	2	2	4	5	2
	136	2		5	6	5	2	5	5	5	5	1	1	2	1	3	2	1	1	2	4	2	4	3	4	6	2	4	5	5	2	4	3	2	4	1	2	2	2	4	4	1	4	1	3	1	2	4	4
	137	2		5	4	2	4	2	4	1	6	2	4	1	4	2	1	1	1	2	4	4	2	4	4	2	3	2	4	1	4	1	5	2	1	5	3	5	5	4	2	1	4	4	4	1	4	2	5
	138	2		5	2	4	5	1	1	5	5	1	4	5	1	3	2	5	4	4	1	4	1	4	2	4	2	5	1	5	1	2	4	4	2	2	3	5	5	1	2	4	2	5	2	2	1	1	1
	139	2		1	1	5	4	5	1	1	4	5	1	3	4	4	5	5	5	4	5	4	4	2	1	4	4	4	5	5	1	1	3	4	2	4	3	5	5	4	4	4	5	4	5	4	1	5	5
	140	2		4	1	2	3	4	1	1	4	4	1	1	1	5	5	5	4	1	6	4	4	2	3	4	2	2	5	5	1	1	4	1	1	2	5	4	1	3	4	2	5	2	2	1	3	3	5
	141	2		4	1	4	4	4	5	4	5	1	1	1	4	4	2	1	4	1	4	2	2	1	2	4	4	5	1	1	3	5	2	1	2	4	5	5	1	4	1	1	5	4	3	5	1	3	2
	142	2		4	5	4	1	4	1	4	1	2	1	5	1	1	4	3	2	1	2	2	4	4	1	2	1	4	1	2	1	4	1	1	2	3	5	5	5	6	1	1	4	4	5	4	4	4	4
	143	2		5	4	4	1	1	6	1	4	4	4	2	1	2	5	5	5	1	4	4	5	1	4	1	4	5	2	5	1	2	5	4	1	1	3	4	2	4	1	2	2	1	1	1	2	1	4
	144	2		1	4	1	5	1	1	4	4	4	1	4	5	1	4	4	5	4	5	5	2	5	4	5	4	1	5	4	1	2	1	2	2	1	4	4	5	4	4	1	5	1	4	2	4	1	5
	145	2		2	4	2	4	3	2	4	4	2	4	6	4	1	1	2	4	2	4	5	2	4	4	4	1	1	2	4	2	1	2	4	1	4	1	3	1	3	5	1	2	5	2	4	5	5	1
	146	2		2	4	5	1	2	3	2	6	5	4	4	2	4	4	1	1	5	1	2	4	2	5	2	2	1	4	4	2	2	1	4	1	4	2	2	4	2	1	4	4	4	5	2	5	4	1
	147	2		2	2	1	5	4	4	5	1	1	1	4	4	2	1	4	2	1	1	5	4	4	2	1	1	6	1	1	2	3	5	1	4	5	3	5	4	4	4	3	4	1	5	2	4	5	5
	148	2		1	1	2	1	1	6	1	1	1	4	2	1	2	2	1	4	2	4	5	5	2	2	4	4	4	2	1	4	1	4	2	5	1	2	4	1	1	5	1	4	1	2	1	1	3	4
	149	2		3	1	4	4	4	1	3	1	1	5	4	1	1	1	1	5	5	4	4	1	2	4	4	5	4	4	4	4	1	1	2	5	2	2	5	4	4	1	4	5	1	6	3	1	4	2
	150	2		4	3	4	4	5	2	2	2	3	4	5	1	3	5	4	4	5	1	1	4	5	5	3	2	1	2	1	1	5	2	2	4	4	1	3	2	4	2	4	5	4	2	4	4	4	1
	151	2		2	2	4	2	2	1	5	2	1	4	1	3	4	2	4	3	4	4	1	1	5	3	1	4	2	1	1	1	4	2	1	6	4	2	2	1	4	1	2	1	2	1	2	4	1	1
	152	2		4	4	4	2	4	2	4	1	1	1	2	1	1	5	5	4	4	4	4	2	1	5	4	2	1	1	4	1	4	1	1	3	6	1	2	1	5	1	4	2	2	2	4	4	2	1
	153	2		4	4	4	2	4	2	1	4	4	2	2	5	5	4	5	1	1	1	4	1	4	2	2	5	1	4	2	6	1	4	2	5	1	4	5	4	1	4	1	1	1	4	1	2	4	1
	154	2		4	1	4	3	2	2	4	4	5	5	2	1	5	1	4	2	1	4	5	4	5	5	4	3	1	1	4	4	1	2	2	1	2	4	5	2	4	4	1	4	4	2	4	5	4	4
	155	2		4	2	4	4	2	3	5	4	2	2	5	4	4	4	4	3	5	4	5	5	2	5	4	4	5	2	4	2	1	4	4	3	1	4	5	1	5	2	5	2	4	2	4	2	2	1
	156	2		1	1	1	2	4	4	3	1	2	4	3	2	4	2	5	1	3	4	1	1	1	4	5	4	5	2	5	4	2	4	5	5	2	1	2	2	4	1	4	4	4	4	1	5	2	2
	157	2		4	5	5	2	4	1	4	4	4	4	2	2	2	2	4	1	1	1	1	2	4	1	1	3	5	4	1	4	6	4	4	3	5	2	5	4	4	3	1	1	4	1	5	2	4	4
	158	2		2	2	4	4	5	5	2	5	1	4	1	2	3	5	4	1	2	5	4	4	2	1	5	4	4	1	2	2	4	4	5	4	4	4	4	5	5	5	1	4	2	4	1	2	1	2
	159	2		2	4	2	4	6	5	4	4	5	3	2	4	5	2	4	1	4	1	1	4	5	2	1	2	4	1	5	5	2	2	1	1	4	1	5	2	2	2	1	6	4	5	4	1	1	2
	160	2		1	2	2	1	1	1	1	5	5	2	5	3	4	1	1	4	4	1	1	2	4	4	2	2	5	4	1	2	1	5	6	5	4	2	2	4	1	4	1	1	3	3	1	4	2	1
	161	2		2	4	5	3	5	5	4	6	4	4	1	2	1	5	1	2	4	1	4	4	4	2	4	1	2	6	2	2	4	4	1	2	4	4	4	5	1	4	2	4	1	6	3	4	1	2
	162	2		5	1	2	4	1	2	5	4	2	3	5	2	2	2	4	1	1	5	4	2	6	4	4	1	5	4	4	2	4	2	4	2	4	4	4	5	4	2	5	2	4	1	4	1	4	5
	163	2		4	4	1	2	2	2	3	2	1	5	1	5	2	1	4	5	2	4	2	5	1	1	6	1	1	1	5	4	3	1	1	1	1	4	4	6	2	1	1	1	4	1	2	1	4	4
	164	2		1	2	5	4	5	2	2	5	2	2	2	4	4	5	2	5	5	1	4	2	2	4	5	4	1	4	6	4	5	1	2	5	1	1	4	1	1	5	4	3	3	2	2	3	1	6
	165	2		4	4	5	5	4	4	4	4	1	4	4	2	5	4	2	4	1	5	1	4	1	4	6	3	4	1	1	4	6	1	4	3	4	2	5	4	4	4	5	4	5	4	2	4	1	4
	166	2		2	4	2	1	4	2	2	2	1	2	2	5	2	4	1	1	2	5	5	2	2	1	6	2	2	4	4	5	1	5	2	1	1	2	1	2	2	5	5	2	5	1	1	2	5	5
	167	2		2	4	4	1	2	4	5	4	2	4	1	4	5	5	5	1	5	4	6	4	5	1	1	2	4	5	4	4	4	2	1	4	5	1	4	1	5	5	2	5	2	3	2	2	5	5
	168	2		1	3	1	2	1	4	2	2	5	4	1	5	4	4	1	4	4	2	5	4	3	1	2	1	1	3	5	4	1	5	4	4	4	4	4	2	1	2	1	1	4	1	4	4	2	4
	169	2		1	2	1	1	4	1	1	4	5	2	5	1	4	4	1	5	1	1	2	4	2	2	2	4	2	3	5	4	5	1	4	6	1	2	1	5	5	2	3	6	1	1	4	4	6	5
	170	2		2	2	2	4	4	1	3	4	4	1	1	1	2	1	4	4	1	5	4	3	4	4	4	6	6	1	2	1	5	1	4	2	1	5	4	4	4	4	1	1	3	2	3	1	1	6
	171	2		4	5	4	2	4	1	2	4	4	2	1	4	1	3	2	5	3	1	2	4	4	2	1	1	5	6	4	2	2	5	2	1	4	1	1	4	4	4	2	3	1	4	1	4	5	2
	172	2		1	6	2	1	2	4	4	4	4	4	4	1	1	2	1	5	3	1	4	5	5	4	1	5	1	4	1	2	1	1	5	1	4	1	5	4	5	4	4	4	4	4	1	1	5	4
	173	2		4	1	2	2	4	5	3	5	1	2	5	1	4	4	4	4	5	5	5	1	4	1	4	5	4	1	1	5	2	5	2	1	4	4	4	1	1	1	4	2	2	2	2	4	1	2
	174	2		1	4	5	6	1	1	1	1	5	4	5	4	1	1	5	2	3	5	2	4	2	1	2	3	4	6	4	4	6	2	4	5	4	1	2	5	2	2	4	2	1	4	1	4	4	5
	175	2		1	1	6	4	4	1	2	4	1	4	2	2	4	4	2	1	2	2	4	1	2	5	6	4	1	1	1	4	5	2	6	5	1	1	5	1	1	2	1	4	2	2	1	5	4	1
	176	2		5	4	5	4	1	4	4	3	4	1	1	5	1	3	2	2	3	2	2	1	5	6	2	4	5	1	5	1	1	2	4	5	2	5	5	4	4	1	1	4	5	1	2	4	4	5
	177	2		1	1	1	4	3	4	1	1	1	5	5	1	1	1	5	2	2	1	4	5	1	2	5	1	4	4	1	1	4	4	4	2	2	2	1	1	1	4	4	2	1	2	2	4	1	4
	178	2		4	2	2	1	2	4	2	1	4	4	1	1	1	1	5	3	2	1	3	5	3	1	3	1	1	4	1	4	4	2	2	5	1	4	1	4	1	5	1	4	1	4	1	4	2	4
	179	2		2	4	1	4	2	5	5	4	5	2	1	2	2	4	2	4	4	5	2	4	1	1	4	4	1	5	4	5	5	5	1	2	2	1	1	5	5	2	4	4	1	5	1	2	1	4
	180	2		4	4	1	3	1	4	1	1	2	2	1	1	2	4	2	2	2	4	3	2	2	1	1	1	4	2	4	1	2	2	5	4	1	2	1	1	1	1	1	2	4	5	2	3	5	1
	181	2		3	2	4	2	2	3	5	4	4	5	2	1	4	5	1	2	2	2	5	4	5	4	5	4	5	4	4	2	1	1	6	1	2	4	3	5	2	6	2	4	1	3	1	2	1	4
	182	2		2	1	4	2	1	4	5	1	1	5	4	2	3	5	4	5	5	4	4	1	5	1	5	5	5	1	2	2	5	1	2	5	1	1	2	5	2	4	1	4	4	2	5	4	5	1
	183	2		1	1	4	3	5	1	5	1	4	1	5	2	4	5	1	4	2	2	2	4	5	2	4	1	1	2	2	4	3	2	5	4	5	2	2	4	2	5	2	1	4	3	2	4	2	5
	184	2		5	4	4	2	2	4	4	2	2	4	2	2	4	1	2	5	4	1	2	6	2	1	5	2	4	1	6	1	4	1	4	3	1	4	4	4	2	5	1	4	3	4	1	1	3	1
	185	2		2	3	4	4	4	5	6	2	1	4	2	1	1	2	1	2	4	4	5	4	4	2	1	4	2	4	5	4	1	4	1	5	1	2	5	4	5	1	1	4	2	6	2	5	1	2
	186	2		5	1	4	4	4	1	4	5	1	1	4	3	4	2	2	4	4	2	1	5	1	1	2	4	2	4	2	4	1	5	1	2	2	4	1	6	2	2	3	4	4	2	1	4	4	4
	187	2		6	6	2	1	4	2	2	1	1	4	4	4	1	5	5	5	4	1	1	4	1	4	4	2	1	2	5	1	2	2	5	4	4	4	1	4	3	2	2	4	5	2	5	1	4	4
	188	2		1	3	2	4	2	5	1	1	2	1	2	1	5	1	1	5	3	1	5	4	1	4	5	5	6	1	5	2	4	1	5	2	1	5	1	2	1	6	4	1	5	2	2	4	2	5
	189	2		1	4	4	2	4	4	5	4	5	1	2	1	1	4	3	2	1	4	1	1	1	2	4	4	5	1	2	2	5	1	4	3	4	1	4	3	4	4	1	2	1	1	4	5	4	1
	190	2		4	4	2	1	3	2	4	5	2	3	2	1	1	2	4	5	2	1	1	1	2	4	1	5	5	2	1	1	4	1	4	1	5	2	4	4	1	1	2	4	2	2	4	4	2	5
	191	2		4	2	2	5	2	4	5	1	5	1	5	2	1	4	4	1	1	2	4	5	1	3	1	5	4	2	2	5	6	2	4	1	2	4	4	5	1	1	1	1	1	5	4	1	5	1
	192	2		2	4	4	1	1	6	4	4	4	4	1	2	4	5	4	5	3	4	2	4	4	4	5	2	1	1	4	5	2	2	2	1	1	3	4	2	6	2	2	4	1	4	1	2	1	2
	193	2		4	6	4	1	1	4	1	1	2	5	4	5	1	1	5	5	1	5	1	1	4	1	4	1	5	1	3	1	1	1	4	1	4	2	4	2	5	1	2	1	2	4	4	4	2	4
	194	2		4	4	4	5	1	4	3	1	4	3	4	1	2	6	2	4	1	6	2	4	2	1	1	2	2	4	2	1	2	5	4	6	4	4	1	1	4	1	5	1	2	4	4	4	4	2
	195	2		4	4	4	4	4	2	1	2	4	6	4	4	4	1	2	5	4	1	4	4	2	2	1	1	2	3	1	4	1	2	6	2	1	1	4	2	1	4	1	1	4	2	4	5	4	2
	196	2		4	4	1	2	2	2	2	4	5	2	1	4	1	2	2	1	1	4	2	1	1	4	4	4	2	4	1	2	4	6	3	4	3	5	2	4	6	1	2	5	1	4	4	2	1	1
	197	2		5	5	1	1	1	2	1	4	1	4	4	1	2	4	4	2	5	1	1	4	4	1	2	5	1	1	5	5	2	4	5	4	2	5	1	1	5	6	3	1	4	4	2	6	4	4
	198	2		2	1	5	2	1	4	4	1	4	4	1	4	1	1	1	1	4	5	1	1	4	1	1	4	1	2	5	2	3	1	2	4	4	2	1	5	1	1	4	2	2	4	2	2	4	4
	199	2		4	3	3	4	1	4	1	2	1	4	4	4	2	1	5	2	2	5	1	2	2	4	1	5	2	1	1	1	2	5	2	4	2	2	2	1	3	4	4	2	5	4	1	3	1	3
	200	2		5	6	4	5	4	4	3	4	4	2	3	1	4	4	5	1	2	1	3	2	4	1	6	1	5	4	4	5	4	4	4	6	4	5	1	1	1	4	1	4	2	2	1	6	4	5
	201	2		4	2	2	4	4	4	4	2	1	4	1	4	4	1	3	5	1	5	4	1	5	2	4	5	4	2	1	6	2	2	5	4	4	3	5	5	2	6	5	4	5	5	4	1	5	1
	202	2		1	4	2	4	4	4	1	1	5	5	2	4	2	4	2	1	1	5	4	4	1	4	3	5	1	2	2	1	1	2	4	1	1	2	2	4	2	2	4	1	2	4	4	4	3	4
	203	2		4	2	2	2	2	1	4	1	1	5	3	2	2	1	4	5	2	1	1	1	2	5	1	2	4	1	2	1	5	4	1	1	5	2	3	4	1	2	1	1	4	2	4	4	3	1
	204	2		2	1	1	2	4	2	1	5	4	6	5	5	5	2	1	4	4	3	2	1	2	4	4	1	5	5	2	4	1	2	3	4	5	4	1	1	4	1	1	5	4	2	2	4	1	3
	205	2		4	5	3	4	2	2	1	4	2	4	1	2	6	1	4	1	1	4	5	4	1	5	4	5	4	2	5	4	1	5	5	2	1	5	4	1	4	1	5	6	5	2	4	1	1	1
	206	2		4	5	4	2	4	3	2	1	1	4	5	1	1	2	4	2	5	4	4	1	5	2	1	1	5	1	4	2	1	2	4	5	5	4	6	2	2	2	2	5	4	5	2	2	1	3
	207	2		1	4	1	1	4	3	1	4	1	4	3	1	4	2	2	2	1	5	4	2	4	4	6	1	5	2	5	5	1	1	1	4	3	5	4	2	1	1	4	1	5	6	1	5	2	4
	208	2		1	6	1	3	3	2	5	4	1	4	2	3	1	1	2	2	1	4	5	1	4	1	4	1	4	2	2	2	4	1	4	1	1	5	2	1	4	4	2	4	2	1	4	2	4	2
	209	2		1	4	4	4	2	4	4	4	1	1	5	2	2	1	4	2	5	4	2	1	1	2	1	5	5	1	2	2	2	5	2	1	2	5	2	2	2	4	5	1	4	1	5	2	5	3
	210	2		5	4	5	1	5	5	2	4	6	4	5	5	1	2	2	4	2	4	5	2	4	2	1	4	4	1	4	5	2	1	4	1	5	2	3	1	6	2	4	2	4	4	5	2	1	4
	211	2		4	4	1	4	5	2	2	1	1	6	4	1	1	4	2	1	2	5	2	3	4	4	4	1	2	2	4	2	5	2	2	5	4	4	1	2	5	2	4	1	4	1	4	1	3	1
	212	2		1	5	5	5	4	5	1	2	4	5	5	4	2	4	2	4	5	1	1	1	3	2	1	4	4	4	1	2	1	1	2	4	3	1	2	5	4	3	2	5	2	4	1	1	2	2
	213	2		3	1	5	4	4	2	3	3	5	3	2	4	4	4	2	1	3	4	1	4	4	2	2	6	4	5	1	5	4	5	4	1	2	4	2	2	4	2	2	4	1	4	4	5	5	2
	214	2		4	3	4	4	4	1	4	1	2	1	4	5	4	5	5	5	4	4	1	4	5	4	2	4	4	4	1	4	4	3	4	1	1	4	4	4	5	2	1	4	1	1	1	4	4	4
	215	2		1	2	2	4	4	2	4	5	1	5	4	2	4	4	4	4	1	5	3	4	4	2	1	1	5	5	2	5	4	5	4	5	4	2	5	4	2	5	1	2	1	3	3	1	5	4
	216	3		2	4	2	4	4	1	4	4	2	1	3	1	2	2	5	1	5	5	6	3	1	1	1	5	1	1	4	4	1	4	5	6	2	2	4	3	4	4	4	1	5	4	1	4	5	3
	217	3		5	4	4	4	5	1	4	4	1	5	1	1	4	1	1	4	1	1	4	1	3	3	1	1	2	5	1	4	4	4	4	1	5	4	5	2	1	2	4	1	1	1	1	3	2	2
	218	3		1	3	4	2	4	4	3	4	4	5	1	5	1	1	2	1	4	1	1	2	4	2	4	1	2	2	2	1	1	4	1	4	4	2	5	5	4	4	4	2	1	1	1	2	1	1
	219	3		3	1	4	2	4	2	2	2	1	4	5	4	1	5	1	4	3	4	2	2	3	5	2	1	2	5	2	2	1	4	3	4	4	1	1	2	1	1	5	1	1	5	4	1	6	1
	220	3		4	2	1	2	5	2	1	2	5	1	4	4	5	3	1	2	1	1	4	2	1	4	5	4	2	4	2	6	4	5	5	2	1	5	5	5	4	2	1	5	4	5	5	5	2	4
	221	3		1	1	2	2	4	5	5	2	4	1	1	4	4	5	1	2	1	1	1	4	2	4	2	1	4	4	1	1	4	1	1	4	4	1	4	4	4	4	3	2	5	1	4	2	1	1
	222	3		4	2	5	4	5	4	2	2	1	1	4	4	5	1	4	5	2	3	1	2	4	4	4	1	1	3	2	4	4	1	2	5	2	4	4	2	1	1	2	4	2	2	1	5	1	2
	223	3		1	5	1	2	5	4	1	4	4	5	2	1	1	2	2	2	4	5	4	4	4	5	2	4	4	2	4	2	4	1	4	4	4	1	4	5	2	5	1	1	4	2	1	4	4	6
	224	3		5	4	5	1	1	5	5	4	1	5	4	2	5	2	1	4	2	2	2	1	5	2	5	4	5	1	6	4	4	3	3	4	2	1	1	2	1	2	2	1	1	4	5	1	5	1
	225	3		1	5	4	1	4	4	4	4	5	5	5	4	5	5	1	5	5	4	1	2	1	2	4	4	1	6	1	3	4	5	1	4	2	4	4	4	1	1	5	2	5	1	4	5	5	4
	226	3		2	2	4	4	1	4	4	1	1	2	1	4	5	4	5	6	4	3	2	1	5	6	2	4	4	5	4	1	3	1	4	4	4	6	2	5	2	1	2	5	1	2	4	4	4	1
	227	3		1	2	1	2	4	2	2	3	1	4	4	5	4	4	6	5	2	1	1	5	2	4	1	2	3	5	5	2	2	2	2	2	4	4	5	4	4	4	1	1	4	2	1	1	5	4
	228	3		3	1	1	4	1	1	4	4	2	5	1	5	1	1	1	4	4	1	4	4	2	1	4	4	4	1	5	4	3	2	1	4	2	5	5	4	2	3	4	5	5	1	1	1	1	5
	229	3		3	5	4	1	1	5	1	6	6	5	1	2	5	5	5	1	4	5	4	4	1	5	1	4	2	1	2	5	6	1	6	2	1	4	2	2	1	5	1	3	1	5	1	2	2	5
	230	3		1	6	1	1	2	1	5	2	1	4	4	1	3	5	2	4	3	1	4	4	5	2	4	2	2	5	3	6	1	4	4	2	5	4	4	6	3	1	2	5	5	5	4	1	1	2
	231	4		4	1	4	2	4	6	4	2	2	5	6	5	4	1	1	2	2	4	4	1	3	1	5	2	5	4	4	4	4	1	4	3	4	4	5	6	1	5	2	4	1	4	4	1	4	4
	232	4		4	2	4	5	4	4	4	2	5	2	4	6	2	4	2	1	1	4	1	5	4	2	1	4	1	4	4	1	4	4	4	3	4	4	2	1	4	1	1	4	5	5	1	1	1	4
	233	4		1	4	2	2	3	4	4	1	2	3	4	2	2	2	5	6	4	5	1	6	5	1	4	2	4	4	3	4	4	4	5	2	2	2	5	5	4	2	5	4	1	1	1	5	5	1
	234	4		4	1	5	1	1	4	4	2	4	2	4	2	4	4	2	3	1	4	1	5	1	4	5	1	3	2	4	5	5	4	1	1	2	4	2	1	4	4	1	4	4	3	4	5	4	2
	235	4		4	1	2	2	1	1	2	1	4	4	1	4	1	4	1	4	5	2	2	4	1	2	2	5	4	5	5	2	4	1	2	2	5	1	2	5	2	4	1	4	1	6	2	4	2	1
	236	4		2	2	1	1	6	5	2	2	1	4	5	5	1	1	1	2	4	1	1	3	2	4	5	4	4	5	5	4	1	4	2	3	5	2	5	2	5	5	4	4	4	5	5	4	2	4
	237	4		2	2	4	2	4	6	4	1	6	4	4	4	6	4	4	2	2	5	5	1	6	2	4	3	2	5	1	3	2	1	4	4	1	2	2	5	4	1	4	4	2	1	1	2	5	1
	238	4		4	2	1	1	1	5	2	4	1	2	1	3	2	2	3	5	2	2	3	6	4	1	1	3	2	4	3	1	5	1	2	1	4	1	4	5	2	1	4	1	4	1	1	4	2	1
	239	4		5	4	2	4	5	2	1	4	4	2	1	4	2	1	1	2	2	4	4	1	2	5	4	2	5	1	2	2	3	4	1	4	4	5	2	1	1	4	2	2	4	2	1	1	1	1
	240	4		4	2	4	1	2	1	5	4	2	1	4	1	4	1	1	1	4	4	1	2	1	5	5	4	1	4	4	2	5	4	1	2	2	1	4	4	2	1	2	5	5	2	2	2	5	4
	241	4		1	1	1	1	2	3	4	5	4	2	1	4	1	4	4	3	1	2	4	4	4	2	2	2	4	5	4	1	2	6	1	1	5	2	1	1	5	2	1	1	1	1	5	4	3	2
	242	4		4	1	1	1	5	1	4	5	1	1	5	3	1	1	1	4	2	1	4	1	4	1	1	1	2	4	4	5	4	1	4	4	1	1	4	4	1	5	5	2	4	5	5	4	5	4
	243	4		4	1	1	1	1	3	2	2	5	1	1	4	1	2	1	1	5	2	4	4	4	2	1	2	1	1	4	2	4	5	1	4	4	1	5	4	4	1	5	1	1	2	1	1	4	1
	244	4		2	1	2	3	1	4	1	1	2	4	1	1	1	4	4	4	2	2	1	4	2	4	5	1	2	4	5	5	5	4	1	4	4	2	4	2	2	5	2	1	1	4	4	6	3	5
	245	4		1	4	5	1	3	3	2	4	4	2	1	5	5	2	4	4	4	1	2	5	5	4	5	1	2	1	3	1	1	2	5	1	4	4	2	2	6	1	4	4	2	4	4	4	4	2
	246	4		5	4	4	2	1	4	1	1	3	4	5	2	5	2	4	4	2	2	4	4	2	5	4	1	5	4	2	5	3	4	1	2	4	2	1	2	1	4	2	3	5	5	4	1	2	2
	247	4		4	4	1	2	5	2	2	2	1	4	2	2	5	4	1	5	1	2	5	1	1	4	3	1	2	1	5	4	5	3	2	1	5	2	4	4	1	4	4	2	5	4	4	4	4	1
	248	4		1	4	2	2	2	1	4	1	2	4	5	3	1	5	4	1	2	5	5	4	6	4	4	1	4	5	1	5	1	1	1	2	2	4	2	6	1	2	1	4	1	2	1	4	1	2
	249	4		2	6	1	1	1	4	4	2	2	1	2	4	4	4	2	5	4	1	4	1	4	1	1	5	1	2	1	2	1	2	4	2	2	3	2	1	3	1	1	1	1	4	4	3	2	6
	250	4		4	1	5	1	4	5	2	5	2	1	4	1	5	4	4	5	3	4	4	2	1	5	2	4	4	1	1	5	4	1	1	3	4	2	1	2	3	1	1	3	4	4	2	4	2	5
	251	4		4	1	1	4	3	1	5	1	5	4	4	2	1	4	1	1	4	2	1	1	2	1	4	4	4	2	5	5	5	2	4	3	1	4	2	5	5	1	2	4	2	1	1	1	5	1
	252	4		2	4	4	1	6	1	4	1	5	2	1	4	1	5	1	2	4	5	4	2	2	5	6	2	2	3	5	6	1	1	4	1	4	1	2	2	2	4	4	2	4	1	4	4	6	4
	253	4		1	4	1	4	1	4	3	4	4	2	1	3	1	2	1	5	4	2	2	2	4	4	5	4	2	1	4	1	2	1	5	4	1	3	4	2	4	5	5	2	4	1	4	2	4	1
	254	4		6	2	2	4	2	5	2	2	2	5	3	2	4	4	2	4	5	4	1	2	2	5	1	4	1	3	1	4	2	5	3	5	5	4	4	1	4	4	4	1	1	1	4	1	4	6
	255	4		4	2	2	2	1	1	2	3	2	1	4	2	4	2	2	2	1	5	1	4	5	4	4	5	4	1	4	4	5	2	1	4	1	4	5	1	4	4	2	4	2	2	4	5	4	5
	256	4		5	5	1	5	3	2	5	1	6	1	4	4	4	4	4	4	5	5	5	4	1	4	1	6	5	4	2	2	2	2	2	1	5	5	5	4	3	3	5	1	5	4	5	6	4	2
	257	4		1	5	2	2	2	5	1	2	4	5	6	4	2	2	1	5	4	5	1	6	5	3	4	2	4	1	3	2	1	1	4	4	4	4	1	4	2	4	4	4	3	5	4	2	1	1
	258	4		3	1	3	4	4	4	1	2	5	1	1	3	3	3	4	2	6	1	1	2	1	2	1	1	2	1	1	1	1	5	3	4	4	1	1	4	2	4	2	5	1	4	2	1	6	1
	259	4		4	5	5	2	5	2	4	2	4	4	2	2	5	4	4	5	5	4	4	1	4	2	4	5	4	5	4	5	1	1	4	4	5	1	6	1	5	1	1	1	4	2	4	1	1	5
	260	4		1	1	4	4	5	1	2	4	4	4	5	2	4	4	2	4	5	1	2	4	1	5	4	1	2	1	2	1	1	2	1	1	1	1	2	4	2	2	4	4	1	1	2	5	2	4
	261	4		5	4	1	1	4	3	5	5	4	2	5	4	6	2	4	4	5	4	1	4	2	5	1	1	2	4	2	4	4	4	5	4	4	4	1	4	5	3	1	2	1	4	1	4	1	4
	262	4		1	5	1	1	1	1	1	4	1	2	5	4	1	1	1	1	2	4	1	2	4	1	4	4	5	1	4	4	1	2	4	1	5	5	1	1	3	6	5	2	1	2	1	2	2	2
	263	4		4	5	2	1	1	4	4	1	4	4	5	4	4	2	4	4	5	5	1	4	1	4	2	1	4	1	1	2	4	4	2	4	1	5	3	1	2	4	5	2	4	5	2	4	1	5
	264	4		4	5	2	4	1	4	4	4	2	2	4	5	5	5	2	2	5	4	4	3	2	4	4	4	2	4	4	2	2	5	4	3	1	5	2	5	2	4	1	5	2	4	4	1	2	5
	265	4		1	4	4	1	5	1	5	6	5	1	5	5	5	3	2	4	2	1	2	4	2	2	5	1	5	4	4	4	3	1	1	2	1	4	4	3	4	4	5	2	4	2	5	1	2	1
	266	4		4	4	3	3	4	2	5	5	1	1	1	5	4	3	1	2	4	4	1	5	5	1	4	1	5	4	2	5	5	1	5	4	5	4	1	5	1	4	1	1	1	2	1	6	1	1
	267	4		2	4	4	2	4	2	5	4	4	4	4	4	3	1	5	2	3	1	1	2	5	6	1	1	4	5	2	2	5	1	1	5	2	5	5	4	2	4	5	2	4	6	6	5	4	1
	268	4		4	5	4	4	5	4	1	4	4	2	1	2	5	5	4	2	2	1	2	3	1	2	3	5	1	2	4	4	1	6	2	1	2	4	3	4	4	1	5	4	2	2	5	1	2	1
	269	4		4	3	2	2	2	5	2	4	2	3	5	4	1	5	4	2	3	4	4	4	2	4	4	4	4	2	4	1	1	1	6	3	4	1	4	4	3	4	5	4	1	5	1	1	5	2
	270	4		4	4	5	4	1	1	4	2	1	2	2	2	4	4	2	3	4	2	4	4	1	5	1	1	3	6	5	4	2	1	2	1	5	1	4	4	2	2	5	1	4	4	6	2	4	2
	271	4		2	4	3	6	2	1	3	1	2	6	1	2	4	4	4	2	3	5	4	3	4	2	4	2	6	4	1	2	2	5	5	6	4	1	1	1	2	1	4	1	5	5	5	4	3	5
	272	4		2	5	5	1	5	5	2	4	5	2	4	1	1	4	4	1	2	5	4	1	2	4	5	2	4	2	1	4	1	1	4	4	3	1	1	4	2	5	2	5	2	5	5	1	1	1
	273	4		4	4	4	3	1	2	4	5	2	3	1	2	3	4	2	1	1	1	4	1	5	1	5	4	1	3	2	5	1	3	4	4	5	4	2	1	6	1	4	4	5	4	5	1	1	1
	274	4		2	5	4	2	1	4	4	2	5	1	2	2	4	1	4	1	1	2	2	4	2	4	1	4	5	3	4	1	6	2	5	1	1	4	2	4	1	5	5	4	4	6	4	1	4	3
	275	4		3	4	2	1	4	5	5	4	4	4	1	1	1	3	4	4	5	1	5	5	4	5	4	4	4	4	4	5	1	5	1	1	4	5	2	1	4	1	2	5	1	5	6	2	2	1
	276	4		1	6	4	2	4	4	4	5	1	1	5	4	4	4	6	4	4	2	4	4	1	5	1	5	4	1	2	1	2	2	1	4	4	2	4	1	1	1	2	2	4	4	3	1	6	4
	277	4		5	2	2	1	1	2	1	4	4	1	4	1	5	1	4	1	6	5	2	2	1	5	1	2	2	6	2	6	4	3	1	1	6	2	4	2	1	4	1	4	4	4	4	1	2	1
	278	4		2	3	5	5	5	2	4	4	2	5	4	4	1	3	4	4	4	1	2	1	1	5	1	4	2	2	2	4	2	1	1	1	2	1	1	3	5	5	4	4	4	4	2	1	5	2
	279	4		5	1	4	4	1	5	4	4	1	4	1	2	4	5	1	2	5	4	4	5	4	2	6	2	1	2	4	1	4	4	3	1	1	5	5	5	2	5	5	2	2	2	1	4	4	5
	280	4		4	2	4	4	2	5	1	4	1	5	1	6	2	1	4	1	4	1	4	4	5	1	1	2	2	5	3	4	4	2	1	4	1	5	4	3	5	2	2	4	4	4	1	1	4	4
	281	4		4	1	6	5	2	1	1	2	4	2	2	2	4	5	4	1	3	4	2	4	2	1	2	4	5	5	5	1	4	5	1	4	4	4	4	5	5	5	4	4	1	4	4	5	1	5
	282	4		1	5	1	2	1	2	5	4	1	1	1	2	5	2	1	2	1	4	4	5	4	1	3	4	4	1	2	4	5	5	4	1	1	3	1	3	5	3	4	4	5	4	4	2	2	3
	283	4		2	3	1	1	1	4	4	2	2	4	4	3	1	5	4	4	1	4	4	1	1	4	2	1	1	1	4	1	5	2	1	2	1	1	1	4	1	4	4	1	1	3	1	2	4	5
	284	4		4	2	2	4	2	1	6	3	5	4	1	4	4	4	4	1	2	4	1	1	1	2	4	2	4	1	2	2	4	4	1	1	5	4	1	4	5	1	1	5	2	4	5	1	1	3
	285	4		2	4	1	2	4	4	2	4	1	2	4	1	4	2	3	2	4	2	4	3	5	4	4	4	4	6	5	5	1	3	1	4	2	2	2	4	5	3	4	5	1	1	3	4	1	2
	286	4		4	1	1	4	1	1	4	5	2	2	1	1	5	2	4	1	1	2	5	2	4	4	1	3	4	2	1	2	5	1	1	1	1	1	6	4	1	1	2	5	3	4	4	1	4	1
	287	4		5	2	5	4	4	1	1	2	4	5	4	2	4	4	2	6	1	2	2	4	2	3	2	1	5	4	1	3	5	1	2	4	6	5	4	2	4	6	1	1	2	1	5	3	1	5
	288	4		1	4	4	2	1	4	1	2	4	4	1	1	3	5	3	5	2	6	2	2	4	4	1	2	1	2	4	1	5	5	4	2	2	1	3	3	5	1	5	5	1	4	1	4	1	1
	289	4		2	1	1	5	3	1	2	1	2	4	4	1	2	4	1	1	1	4	4	5	6	1	1	4	5	5	4	1	1	4	2	3	4	1	4	4	1	2	4	4	5	1	4	2	5	4
	290	4		2	1	5	2	2	4	5	5	2	4	2	2	4	5	2	5	2	1	5	3	4	1	4	1	1	2	1	6	1	4	2	2	2	4	5	4	5	2	4	4	4	2	5	5	5	1
	291	4		1	5	4	4	3	5	1	4	4	4	1	5	1	1	4	5	4	6	1	5	1	1	4	1	2	1	6	4	4	1	2	6	1	5	4	4	4	2	5	1	1	4	2	4	1	5
	292	4		6	1	1	4	4	5	5	4	4	4	2	4	4	2	2	4	3	6	5	2	1	1	2	4	2	5	1	4	3	3	2	4	4	2	1	4	4	2	2	1	4	2	1	2	4	1
	293	4		4	4	1	4	4	4	1	5	5	5	1	5	4	4	4	2	1	3	4	4	4	1	1	1	5	1	4	4	2	1	5	1	4	1	2	2	4	1	4	5	6	4	4	4	5	2
	294	4		1	4	3	1	3	4	1	4	5	5	4	2	4	1	4	2	6	4	2	4	4	1	1	2	4	3	2	4	4	5	1	4	4	1	4	2	1	4	4	2	4	2	4	4	5	4
	295	4		4	5	1	1	1	2	3	1	2	5	3	5	2	1	4	4	1	2	1	4	5	1	4	1	1	5	5	4	4	4	2	1	2	2	4	4	1	4	2	5	4	2	4	2	3	1
	296	4		4	2	4	1	1	4	3	5	1	1	5	2	1	1	2	1	2	4	4	2	3	1	1	1	4	5	1	2	5	1	1	2	4	4	1	1	2	5	3	4	1	1	6	5	4	4
	297	4		4	4	2	4	5	1	5	1	4	1	2	4	3	4	3	4	4	4	2	2	5	1	2	1	5	4	2	1	4	3	3	5	1	2	6	4	2	4	4	2	2	5	2	1	2	4
	298	4		5	1	4	4	5	2	4	1	4	1	4	2	4	2	1	3	1	4	5	3	1	1	5	4	4	2	4	5	4	2	2	2	4	4	4	2	4	4	1	4	1	1	4	4	1	1
	299	4		2	5	4	4	1	2	4	2	1	1	4	2	3	3	2	4	4	2	1	2	4	2	5	5	1	2	4	5	1	4	4	1	1	1	4	6	1	1	4	2	4	1	4	2	4	4
	300	4		3	2	4	3	1	2	4	2	1	5	4	3	2	2	4	5	2	5	1	4	5	1	5	1	4	2	4	4	5	1	5	2	4	4	4	4	4	5	4	2	6	4	4	1	4	2
	301	4		1	3	6	5	2	1	4	2	4	4	4	4	2	1	4	1	6	1	4	4	4	2	1	4	6	5	4	4	5	2	1	4	4	5	4	5	4	4	2	2	1	4	5	1	5	2
	302	4		4	4	2	4	1	1	1	3	4	5	1	4	5	2	2	1	2	1	1	4	1	3	4	2	1	4	4	5	2	1	4	4	1	4	5	4	2	5	5	1	2	5	1	4	3	4
	303	4		4	4	1	1	1	1	2	4	6	1	4	4	4	2	1	2	4	4	4	1	1	2	4	2	1	1	2	2	4	5	2	4	2	5	1	3	1	4	4	5	5	5	4	1	2	5
	304	4		3	6	4	1	1	4	5	2	1	2	1	4	4	2	2	4	4	1	2	5	4	4	4	5	4	4	2	6	4	2	4	4	3	1	1	5	2	5	4	1	2	3	5	1	4	1
	305	4		5	3	6	4	4	4	4	4	3	4	1	2	4	2	4	2	2	2	5	6	4	4	5	1	1	3	1	5	5	1	1	1	1	1	2	2	2	5	2	1	1	4	1	1	1	1
	306	4		5	5	4	4	1	2	2	5	4	1	1	4	4	1	2	2	1	4	5	4	1	4	5	5	1	4	4	5	4	4	3	1	1	5	2	4	4	5	1	4	1	4	2	2	3	3
	307	4		6	3	1	5	2	2	5	5	1	1	4	2	2	2	5	5	4	2	4	4	3	1	4	1	1	1	4	6	1	5	2	2	1	4	6	3	5	1	5	4	1	2	1	4	1	1
	308	4		5	6	4	4	2	4	1	5	1	2	2	1	4	2	4	4	4	2	1	1	1	1	1	4	4	4	5	1	5	1	5	1	1	4	2	5	6	4	1	4	2	5	4	1	2	2
	309	4		2	4	4	4	3	5	2	1	4	5	5	5	6	1	4	5	6	4	1	2	4	5	2	2	1	4	5	2	5	4	1	2	3	1	5	5	4	1	4	1	4	4	1	5	4	1
	310	4		1	4	1	4	5	1	3	4	2	4	2	5	6	2	1	4	5	4	4	4	2	1	2	5	4	5	3	4	6	1	2	4	5	1	2	4	2	2	4	5	1	5	1	1	4	3
	311	4		4	2	1	2	2	1	5	1	1	4	5	1	1	2	4	1	4	4	2	5	4	2	4	5	1	5	1	1	4	1	2	4	5	3	1	2	4	3	4	4	2	1	4	5	4	4
	312	4		4	1	2	4	1	2	5	4	5	1	1	4	4	4	1	2	3	5	3	1	4	1	4	5	5	5	2	5	2	5	4	5	2	5	2	4	2	1	1	4	3	4	2	1	5	2
	313	4		2	4	2	5	3	1	2	4	1	1	2	2	2	2	1	3	2	1	2	4	2	4	5	5	1	2	1	5	1	4	4	4	4	4	4	3	4	2	3	1	4	4	2	1	4	4
	314	4		4	5	5	1	5	1	4	4	6	4	1	2	4	4	4	6	2	4	4	1	1	4	3	5	4	2	1	5	5	2	1	6	1	5	1	4	1	1	5	2	2	2	4	4	1	4
	315	4		4	4	2	5	1	1	5	1	1	4	4	2	5	4	2	3	1	1	1	1	4	6	2	1	1	2	1	4	2	5	2	5	2	2	4	5	4	4	4	1	4	4	2	2	4	1
	316	4		4	1	1	6	4	3	2	4	1	4	1	2	4	5	2	4	5	4	4	2	2	1	4	3	4	1	3	1	5	1	5	4	2	1	2	2	2	6	5	4	4	4	2	3	4	2
	317	4		1	5	1	1	1	5	6	2	1	1	2	4	1	2	4	2	2	5	5	4	4	4	2	4	5	4	5	5	4	4	2	3	2	1	2	1	2	3	4	1	4	4	1	4	4	1
	318	4		5	3	5	4	1	2	6	5	5	5	4	4	1	4	2	5	5	1	4	2	4	5	2	5	4	1	4	5	5	1	1	2	4	2	1	1	5	5	4	5	1	2	2	4	2	4
	319	4		4	4	4	2	1	3	4	4	5	1	1	4	4	2	4	2	1	2	4	6	4	5	4	1	4	5	4	4	5	1	1	5	2	1	2	4	6	1	1	1	4	5	1	4	2	1
	320	4		4	2	2	6	4	4	4	1	2	2	6	2	2	4	2	4	3	5	4	3	2	4	1	2	1	1	4	6	2	4	2	2	4	4	2	5	2	1	2	1	3	6	6	2	1	1
	321	4		1	4	1	1	4	4	4	6	6	4	5	4	4	1	5	4	1	4	2	1	1	1	4	4	2	2	1	5	5	5	5	2	1	1	1	2	3	1	3	5	4	4	5	1	4	4
	322	4		1	5	1	4	3	1	1	4	1	2	4	5	6	1	1	1	1	4	6	1	2	1	1	4	2	4	1	5	2	1	1	3	4	1	4	1	1	3	2	1	1	4	1	4	1	1
	323	4		2	2	1	1	3	2	5	4	2	5	1	1	1	4	5	1	4	4	4	2	5	2	4	1	2	1	1	4	2	4	4	2	6	2	1	1	4	4	5	6	5	4	4	2	4	5
	324	4		5	2	4	4	1	1	4	1	4	4	1	4	4	2	1	4	2	1	4	4	1	4	6	4	4	4	1	2	4	2	3	2	3	4	5	1	5	2	4	4	2	4	2	4	4	4
	325	4		6	5	2	6	5	4	5	1	5	2	1	2	4	4	1	5	2	1	2	2	1	6	2	4	5	4	2	4	1	1	2	2	5	1	2	6	4	4	2	2	4	1	2	5	5	1
	326	4		1	4	2	4	5	2	2	1	5	4	4	5	1	4	5	5	4	5	4	1	1	4	1	4	4	1	3	4	5	2	1	2	5	1	1	5	1	5	3	4	2	2	1	1	5	2
	327	4		5	2	2	5	4	5	5	4	1	4	4	5	5	6	1	4	5	2	5	4	5	4	1	5	1	1	5	4	5	2	2	4	4	4	5	6	1	1	2	2	4	4	1	1	6	1
	328	4		5	6	1	1	1	5	5	5	5	4	4	5	1	1	5	4	5	2	4	2	2	2	4	3	2	2	3	4	4	5	2	2	2	2	1	2	4	1	5	4	4	4	1	5	5	1
	329	4		2	4	4	1	1	5	1	5	2	5	1	4	2	1	4	4	1	1	5	4	3	4	2	1	4	5	4	1	4	5	3	4	1	1	4	1	4	5	1	1	2	2	2	4	5	5
	330	4		4	1	4	2	1	6	2	1	2	1	1	4	2	5	4	5	4	4	4	2	4	4	1	4	4	1	2	6	5	4	2	4	5	3	1	1	4	4	4	4	4	1	4	2	1	4
	331	4		4	1	4	2	1	4	1	5	1	1	4	2	2	4	5	4	2	1	4	1	5	2	1	2	5	1	4	4	1	4	4	6	4	4	4	1	1	2	4	1	1	1	4	4	2	2
	332	4		1	2	4	2	1	5	3	4	4	2	2	1	4	4	2	4	2	4	5	4	4	2	5	1	3	2	1	1	4	2	5	1	4	1	2	1	1	1	4	5	4	1	2	5	1	1
	333	4		1	5	5	4	2	1	4	5	1	4	4	1	1	1	1	1	2	4	2	5	1	2	1	5	4	2	2	5	5	4	1	4	1	2	2	5	2	4	1	4	5	4	2	4	1	3
	334	4		4	4	2	1	4	3	1	3	3	4	1	2	4	4	4	1	2	1	2	4	5	5	4	2	4	2	2	4	4	4	3	2	2	5	4	4	3	5	1	2	4	1	5	1	1	5
	335	4		3	4	2	5	4	4	3	1	5	4	1	1	2	2	5	3	4	4	4	1	1	2	1	2	1	5	4	2	2	1	4	4	1	5	4	4	4	4	2	1	1	4	4	4	1	2
	336	4		4	1	4	2	4	1	4	4	2	2	1	5	2	4	3	5	1	4	4	1	6	5	3	2	4	2	4	4	2	1	4	5	4	4	2	5	3	1	1	5	4	5	5	4	1	4
	337	4		5	5	3	2	5	3	4	4	1	2	2	2	4	5	1	2	1	1	4	2	4	1	1	2	1	4	1	4	1	1	1	2	1	5	4	4	4	1	2	4	2	4	2	3	1	4
	338	4		1	4	1	4	2	2	4	2	4	4	2	4	1	1	4	6	6	3	2	4	1	4	4	4	6	2	6	4	1	5	4	5	2	1	4	1	5	5	5	2	1	1	1	4	1	4
	339	4		2	1	1	4	1	4	2	3	2	1	4	1	2	4	1	1	2	1	5	1	4	1	4	4	5	1	2	4	3	3	5	4	4	1	2	3	2	1	5	1	5	5	5	2	2	5
	340	4		4	4	4	2	4	1	1	4	4	2	3	2	1	1	4	5	2	1	1	2	4	1	2	2	4	6	4	1	4	4	1	5	5	1	4	2	2	4	1	5	5	4	4	4	4	5
	341	4		5	4	1	4	2	3	2	4	5	1	1	3	5	4	5	1	5	2	4	1	2	4	1	4	1	4	1	2	4	2	4	4	4	2	1	4	4	1	4	6	4	2	4	2	1	2
	342	4		3	4	1	4	3	5	2	2	5	2	1	5	5	1	4	6	1	5	4	5	4	5	4	1	2	5	1	4	2	4	4	6	4	4	4	2	6	1	1	4	2	4	1	5	6	5
	343	4		1	5	4	1	4	2	1	1	1	1	1	4	4	4	2	3	5	2	1	4	4	1	1	4	4	4	1	1	1	5	3	3	2	4	5	5	2	2	5	4	5	1	4	4	4	4
	344	4		4	5	4	4	1	2	4	1	4	4	1	5	1	1	1	2	1	1	3	4	4	5	1	4	2	1	4	2	5	2	4	4	1	2	1	5	4	2	1	3	2	4	1	1	4	4
	345	4		2	1	2	6	4	5	2	1	4	1	6	2	2	5	5	1	4	4	1	1	1	4	6	5	4	2	4	2	1	2	5	1	4	2	4	1	4	4	1	2	5	4	1	5	2	4
	346	4		4	5	2	1	2	3	2	3	2	1	4	5	4	1	6	4	4	3	6	2	4	1	2	1	1	1	1	1	4	2	1	2	5	5	4	1	1	2	5	6	4	5	1	2	2	1
	347	4		5	2	4	4	4	2	4	2	2	4	5	5	4	2	2	4	5	1	4	1	2	2	5	5	2	5	4	4	1	2	4	1	4	1	5	4	1	4	4	3	5	5	4	2	2	4
	348	4		2	3	4	4	2	4	5	2	4	2	4	5	1	5	4	4	2	1	2	4	1	3	1	2	4	6	4	5	2	1	6	5	4	1	4	1	1	1	4	6	2	5	1	1	5	4
	349	4		4	2	2	1	5	2	4	1	2	2	4	4	4	1	6	2	4	5	4	1	2	3	2	2	5	2	5	4	2	1	1	5	4	1	4	4	5	2	2	4	1	4	5	5	4	2
	350	4		4	4	4	1	2	4	2	4	4	2	4	4	4	1	4	1	4	2	1	4	5	1	5	1	4	3	1	1	1	2	1	5	1	4	4	1	5	2	2	5	5	1	1	1	2	3
	351	4		5	4	5	4	4	4	4	5	1	4	1	4	5	4	2	1	4	4	1	2	2	5	5	2	1	4	1	1	4	2	1	4	1	1	4	4	2	1	3	1	4	1	4	5	2	5
	352	4		1	5	4	5	2	5	2	4	5	4	1	4	1	1	2	1	5	4	5	2	2	5	1	4	5	2	2	4	4	1	5	2	3	5	4	1	2	1	4	4	5	2	4	4	5	5
	353	4		1	4	5	4	1	1	1	4	1	5	5	6	4	4	4	3	4	4	1	2	2	4	2	4	1	5	5	2	4	4	4	2	4	4	1	2	1	1	2	2	1	4	4	5	3	3
	354	4		5	5	1	4	2	1	4	6	6	1	1	4	4	1	5	1	4	1	4	5	5	1	2	2	1	2	3	2	2	3	5	3	1	5	6	5	2	1	4	5	5	1	4	4	4	5
	355	4		2	1	1	2	1	5	2	2	4	2	4	2	5	1	1	1	1	3	4	2	4	2	1	2	1	2	2	1	2	1	1	4	5	4	1	1	5	2	1	4	4	3	5	3	5	1
	356	4		1	4	2	4	2	4	2	2	1	1	2	2	1	5	5	1	3	1	3	4	2	4	5	1	5	2	5	1	1	2	2	4	1	4	4	2	4	4	2	5	3	2	5	5	4	2
	357	4		1	2	2	4	4	2	5	1	2	1	1	5	5	1	1	4	4	4	1	1	2	1	1	1	4	4	5	4	6	2	2	4	4	4	4	3	4	4	4	4	2	5	4	2	4	4
	358	4		2	5	5	4	3	4	1	4	2	2	1	4	6	1	4	4	3	2	2	1	4	3	1	4	4	5	1	1	1	4	1	2	1	1	4	4	2	4	4	4	5	4	5	1	4	2
	359	4		3	5	2	5	6	2	4	1	1	4	1	2	1	5	1	2	1	2	1	4	3	4	1	2	5	4	1	1	4	1	6	5	1	2	1	6	2	2	1	6	5	2	2	4	5	4
	360	4		1	4	4	1	5	1	2	3	4	4	4	1	4	5	5	2	4	4	1	1	4	4	1	4	4	2	5	4	4	3	1	5	4	4	4	2	4	4	4	4	4	2	3	5	4	5
	361	4		1	5	2	1	1	5	2	4	4	2	2	2	4	4	4	2	4	5	4	4	5	5	4	1	4	1	4	2	6	1	4	3	5	4	4	2	4	2	4	2	4	1	6	1	4	1
	362	4		4	5	2	3	1	4	4	4	1	4	4	4	2	4	1	2	1	1	4	5	2	5	1	2	6	4	3	1	1	1	2	5	4	1	5	4	5	2	4	5	5	1	5	3	5	5
	363	4		4	5	4	5	1	1	1	3	2	1	2	4	1	2	2	5	2	5	4	4	2	2	1	1	2	1	4	2	2	5	2	1	2	1	1	3	2	1	2	1	4	5	2	4	1	2
	364	5		3	4	1	5	4	5	2	4	2	1	1	3	2	3	4	2	1	2	2	2	4	3	4	5	4	4	1	5	3	1	4	1	1	2	1	4	2	2	5	1	4	1	5	1	5	4
	365	5		1	5	2	1	1	1	1	4	4	4	1	5	1	1	1	4	1	3	1	4	3	1	1	5	5	5	5	4	5	4	4	4	1	2	2	2	1	1	5	1	4	2	3	2	1	2
	366	5		2	1	1	1	5	1	2	4	2	1	2	4	2	1	1	1	1	4	4	2	4	6	5	1	2	5	2	2	1	2	2	2	4	5	2	3	2	4	4	5	4	3	2	2	3	1
	367	5		5	2	4	4	5	4	4	4	6	5	2	3	2	4	1	4	2	4	2	4	6	3	1	5	4	4	3	6	1	4	4	2	2	2	4	5	2	4	1	4	5	1	1	2	4	3
	368	5		5	6	1	1	3	2	1	4	2	4	1	1	4	4	1	5	4	1	2	2	1	5	5	5	1	2	4	5	6	2	2	5	6	1	5	4	4	5	1	1	5	4	4	1	6	4
	369	5		5	5	5	4	1	4	2	2	2	1	4	5	1	5	2	2	5	1	5	4	5	3	2	5	2	5	1	4	4	1	5	4	6	4	1	4	2	5	5	1	4	3	1	2	1	1
	370	5		1	1	2	4	1	1	4	5	4	4	5	1	3	1	1	5	1	2	1	4	4	1	2	2	5	1	1	1	2	4	1	5	6	4	2	1	4	2	1	4	1	4	2	1	4	5
	371	5		1	2	4	2	1	4	5	4	4	5	1	2	2	4	6	2	4	1	4	1	5	1	2	4	1	1	4	5	2	2	2	1	4	1	5	1	4	4	6	1	5	4	1	6	4	2
	372	5		5	1	5	1	5	4	1	2	2	2	3	6	1	1	5	4	2	2	4	5	1	1	1	2	1	1	1	2	5	2	5	2	3	6	1	4	4	2	2	1	5	4	4	5	3	1
	373	5		1	5	4	1	1	2	1	1	2	4	6	2	4	4	1	1	4	4	5	2	2	1	1	1	4	1	4	1	5	3	5	1	2	5	1	2	5	2	1	1	2	2	1	2	1	4
	374	5		1	4	1	4	4	4	3	4	2	6	4	1	1	4	2	4	4	4	4	5	3	4	1	2	4	2	5	1	5	1	4	2	1	4	4	2	5	1	4	1	4	1	2	2	1	1
	375	5		1	4	2	4	2	2	1	5	2	2	2	4	4	1	4	1	2	1	5	1	1	4	1	1	1	2	1	1	4	1	4	4	5	2	2	4	1	2	6	4	1	6	4	1	1	4
	376	5		4	1	4	4	2	4	5	4	4	2	1	2	4	1	4	4	6	4	2	4	1	1	1	5	3	1	5	1	1	4	4	4	1	5	3	2	1	5	2	4	5	4	1	1	4	4
	377	5		4	4	2	2	1	4	5	4	2	2	1	6	1	1	2	4	2	4	4	2	4	2	2	4	4	5	5	5	1	6	4	4	2	5	2	2	4	2	3	2	5	5	4	4	4	3
	378	5		1	1	4	4	5	4	4	4	5	2	3	2	4	6	3	3	1	5	5	4	1	2	1	2	1	1	4	4	4	4	5	5	4	1	1	4	5	5	1	5	1	5	2	4	4	1
	379	5		5	1	4	1	1	2	2	6	1	4	2	2	2	5	4	2	1	2	5	1	1	4	2	1	4	2	5	6	2	3	4	6	4	4	1	2	1	4	4	4	4	4	3	4	4	2
	380	5		1	4	5	1	4	4	4	5	2	2	5	4	2	5	1	4	1	5	2	2	2	4	1	4	5	4	1	4	4	4	4	2	4	2	1	1	5	4	1	4	4	4	4	5	4	1
	381	5		5	1	2	4	5	4	5	2	4	1	2	4	1	2	2	6	1	6	2	2	6	2	4	2	2	1	1	6	2	4	2	4	1	6	4	5	1	5	3	2	1	5	2	1	4	2
	382	5		3	4	4	1	1	3	5	1	5	2	1	2	5	2	3	5	1	1	5	1	1	2	1	4	1	2	2	2	5	1	5	4	4	2	1	2	1	5	5	2	5	4	1	1	1	2
	383	5		5	3	1	3	4	1	5	1	1	4	1	1	5	4	6	4	1	5	4	4	1	2	1	4	2	1	4	2	4	5	1	1	1	4	1	5	1	1	1	3	1	1	2	1	5	4
	384	5		1	5	1	2	2	1	5	1	4	6	1	4	1	2	1	2	1	5	3	6	4	6	2	2	1	5	2	2	4	1	2	4	1	4	1	2	6	5	4	2	5	4	1	4	5	2
	385	5		1	4	4	4	4	2	4	4	4	4	2	5	5	1	1	1	3	3	4	2	1	1	3	3	4	3	4	1	4	3	1	1	1	3	1	2	4	1	1	1	4	4	1	1	1	1
	386	5		6	5	2	2	4	2	4	2	6	1	5	2	4	4	1	5	4	4	1	1	6	1	4	3	5	1	1	4	4	4	1	5	4	4	2	1	3	3	2	4	1	4	2	4	5	1
	387	5		5	1	1	5	2	4	2	5	1	5	4	4	1	4	2	3	4	4	6	5	5	1	4	2	1	5	4	1	5	1	4	4	4	5	1	6	5	4	4	1	3	1	2	1	4	4
	388	5		1	4	3	4	4	4	5	2	4	4	4	4	2	5	5	4	2	5	2	4	5	4	4	1	2	1	1	5	1	1	4	5	5	2	3	2	4	1	4	4	1	1	4	1	1	2
	389	5		1	1	2	2	4	2	5	1	2	5	4	1	3	3	5	1	4	1	2	1	4	2	5	2	1	4	2	4	2	1	4	4	1	1	5	5	4	1	4	4	4	2	5	1	4	1
	390	5		4	4	4	5	5	5	4	2	5	1	2	2	5	2	5	4	1	4	1	4	2	4	1	4	1	4	1	2	1	1	4	4	2	5	1	1	1	1	2	1	1	4	4	1	4	1
	391	5		2	4	2	6	1	2	1	4	4	4	4	1	3	2	5	5	4	1	2	5	2	1	1	1	1	5	4	1	5	2	4	5	1	2	4	2	2	2	2	4	4	1	2	2	1	4
	392	5		1	5	4	3	2	1	2	1	5	4	4	1	4	3	4	2	4	4	1	1	1	5	2	2	2	1	4	2	1	2	4	1	4	2	1	3	3	2	3	4	5	1	6	5	5	5
	393	5		1	1	5	2	5	4	5	2	2	4	4	1	5	5	4	2	2	4	1	4	2	5	4	5	4	5	2	4	5	5	2	2	5	2	4	1	4	4	5	4	1	5	4	5	4	5
	394	5		2	2	3	1	2	2	5	5	1	5	5	4	4	3	2	1	5	2	4	1	5	2	3	1	4	1	5	1	2	4	1	2	4	5	4	1	6	2	1	4	1	2	2	2	4	1
	395	5		4	1	1	1	2	4	4	1	2	4	4	6	1	1	4	2	4	4	5	4	3	5	4	1	2	1	1	4	4	1	4	4	3	2	4	4	4	1	4	1	1	4	2	2	4	3
	396	5		2	4	2	4	2	1	2	2	5	1	4	4	4	1	4	6	2	1	4	1	5	4	4	1	1	4	1	1	4	4	2	4	1	4	1	4	4	1	4	2	6	4	1	1	4	5
	397	5		1	4	2	5	4	5	2	4	2	2	2	5	4	3	5	4	4	5	1	2	1	1	2	1	1	2	1	5	2	1	1	4	6	4	1	5	5	6	4	1	5	1	4	4	5	4
	398	5		2	3	1	1	4	5	4	5	1	3	4	1	1	2	1	2	1	3	2	1	3	4	4	4	5	4	6	1	6	4	2	4	4	5	4	4	1	1	2	4	2	3	2	1	4	4
	399	5		4	1	1	2	6	4	2	2	1	1	4	1	1	4	2	1	2	1	2	2	4	4	4	1	4	6	1	2	5	2	4	4	2	4	4	2	1	6	4	4	1	6	6	4	1	4
	400	5		6	4	2	5	1	2	4	1	2	2	5	5	1	4	5	6	1	1	2	2	4	2	5	1	4	1	1	1	1	2	6	4	1	1	1	4	4	4	5	2	1	3	4	2	4	2
	401	5		4	4	4	4	1	2	2	2	4	5	1	2	4	1	3	4	1	2	4	1	2	4	1	4	3	2	4	1	5	4	4	5	4	2	5	2	5	2	4	2	4	1	5	4	5	2
	402	5		4	6	2	1	1	1	4	4	1	6	6	1	1	2	2	5	4	1	4	5	4	1	4	1	2	4	1	2	1	2	1	6	5	1	1	1	1	4	5	4	2	1	4	5	4	4
	403	5		2	4	1	2	2	4	2	4	2	1	1	4	4	5	1	1	4	3	2	6	5	6	4	4	4	1	1	2	5	1	5	1	2	5	1	2	3	4	5	5	5	4	1	4	2	4
	404	5		5	4	4	4	2	4	4	1	4	1	4	1	1	5	5	4	1	4	6	1	4	4	4	5	4	4	2	1	1	4	4	4	4	1	4	1	1	4	3	2	2	4	1	6	4	4
	405	5		5	4	1	4	1	1	2	2	4	2	4	5	4	2	4	2	4	1	2	4	6	4	4	1	1	5	4	5	4	1	4	4	1	4	4	4	2	4	2	2	1	2	2	4	2	4
	406	5		1	1	4	4	2	2	4	5	4	5	1	2	1	5	5	1	1	3	1	4	5	1	4	1	4	2	4	5	1	5	2	1	4	5	4	2	2	5	5	4	2	4	2	5	1	1
	407	5		4	3	4	3	4	1	4	4	1	2	4	3	5	4	4	2	1	2	4	5	1	1	4	5	1	5	1	2	3	1	3	4	1	4	5	2	1	2	4	4	4	5	5	4	4	1
	408	5		4	4	4	1	2	4	4	4	4	1	5	2	2	4	2	1	4	4	3	4	5	4	5	5	6	3	4	3	1	1	4	4	4	1	2	5	3	4	4	4	5	1	2	4	1	1
	409	5		4	4	1	6	4	1	4	4	5	4	4	4	4	1	4	4	4	2	5	2	5	2	2	1	4	1	2	4	2	4	2	4	4	1	6	2	1	1	3	4	2	5	5	4	2	3
	410	5		5	1	4	1	5	5	4	2	5	4	2	4	4	4	1	1	4	1	4	5	4	5	4	2	4	4	1	2	4	1	1	2	4	2	1	2	4	4	2	1	2	4	3	1	5	1
	411	5		3	5	2	3	4	4	1	1	1	2	1	1	2	2	2	4	2	1	1	4	4	1	4	1	2	5	2	1	2	5	2	4	6	1	1	1	2	4	4	1	3	2	6	1	4	4
	412	5		4	4	4	1	5	5	2	6	5	2	5	5	3	5	4	5	5	4	4	4	1	4	4	1	2	1	4	4	5	4	1	5	2	2	2	4	3	1	1	2	3	5	2	2	4	2
	413	5		4	1	2	5	6	1	1	4	1	5	4	3	4	2	2	1	2	2	5	5	6	4	5	4	2	5	4	1	2	1	2	2	4	5	2	2	1	2	4	3	2	1	6	5	3	4
	414	5		2	4	1	4	1	3	4	6	2	1	5	2	1	4	1	2	4	1	4	5	4	2	2	1	5	2	2	5	5	5	5	1	2	1	4	4	4	4	4	1	2	4	4	1	2	1
	415	5		1	5	4	5	4	1	1	6	1	2	4	1	5	1	4	1	1	1	6	2	4	5	4	5	4	5	2	4	1	4	1	4	4	5	4	5	1	5	4	3	4	2	4	2	2	5
	416	5		1	4	1	4	1	4	1	4	5	2	4	6	4	4	4	3	1	2	4	4	2	5	6	5	5	3	1	5	1	4	4	1	2	4	5	1	4	1	1	4	4	1	4	1	2	1
	417	5		1	2	2	1	5	4	2	2	4	1	5	4	4	1	5	4	5	4	5	4	2	1	4	1	2	1	5	4	5	4	4	2	4	4	4	4	5	4	2	1	4	1	5	4	4	4
	418	5		4	4	2	1	2	2	1	4	1	2	2	3	1	6	4	5	2	4	1	3	1	2	2	2	1	2	4	2	6	4	4	1	1	5	4	1	3	2	1	1	5	4	4	1	5	6
	419	5		1	2	4	1	2	1	4	2	1	4	1	5	6	1	2	2	2	2	5	4	5	3	5	1	4	1	3	5	1	4	5	1	4	4	5	4	1	4	4	2	6	1	2	2	1	2
	420	5		2	4	5	4	5	5	1	2	1	2	4	2	5	4	4	1	4	4	2	1	2	4	1	4	4	2	4	2	2	1	4	5	2	4	2	4	1	3	2	4	4	2	1	5	4	1
	421	5		2	5	2	4	4	5	4	4	1	4	4	6	1	1	4	2	4	2	5	4	6	1	1	6	2	1	3	4	4	5	4	3	4	4	3	4	3	2	2	4	1	3	4	5	4	5
	422	5		2	4	1	5	4	5	1	5	2	1	2	4	4	1	4	5	4	4	4	4	1	1	1	1	4	1	1	5	2	3	4	1	2	1	1	4	1	4	4	4	1	4	4	1	5	1
	423	5		5	5	4	1	6	1	4	6	4	5	4	4	4	4	5	4	1	2	4	1	4	3	1	4	2	2	1	1	5	1	3	4	5	3	3	4	2	4	4	2	2	3	5	3	2	3
	424	5		1	4	2	4	1	1	1	5	2	1	3	5	5	5	2	2	5	1	5	5	5	4	1	5	2	5	4	4	5	3	2	3	2	4	2	5	4	2	2	1	4	4	4	4	4	4
	425	5		2	4	1	6	5	4	2	4	1	1	2	1	1	2	5	1	1	5	2	1	2	1	3	2	5	2	1	3	4	4	3	2	4	4	6	2	1	4	2	5	4	1	4	2	5	5
	426	5		5	1	4	1	2	1	4	4	5	4	5	4	2	3	4	4	1	1	4	2	5	1	2	5	4	4	4	1	2	4	4	4	1	5	1	1	1	4	1	4	5	4	4	1	1	4
	427	5		2	2	4	1	6	4	5	5	4	1	1	5	4	4	4	4	1	4	1	4	2	2	3	5	4	3	2	5	1	4	1	5	4	1	4	4	1	4	3	5	1	2	1	5	1	4
	428	5		2	1	1	6	4	2	2	5	5	5	4	1	4	2	2	1	6	4	1	4	4	1	4	5	4	1	6	2	4	1	4	4	2	2	5	4	4	1	5	4	4	2	4	2	1	1
	429	5		2	4	4	1	4	5	4	1	2	3	5	3	5	4	6	1	1	4	4	1	5	4	2	3	6	4	2	1	2	5	1	2	4	1	5	4	5	5	4	4	5	4	1	3	1	3
	430	5		4	1	4	4	2	4	2	1	5	2	1	2	1	4	1	2	1	2	4	1	2	1	4	1	1	4	3	5	4	4	1	1	3	4	4	4	1	2	4	1	4	5	4	4	1	1
	431	5		4	4	4	6	1	5	1	2	4	4	3	1	1	6	4	4	4	4	1	2	3	5	4	4	4	1	4	4	4	4	1	4	1	2	6	4	5	5	4	1	1	3	4	5	4	1
	432	5		4	4	4	5	4	5	1	4	4	5	2	6	1	1	2	5	2	4	1	4	4	1	2	1	4	2	4	5	4	2	4	6	3	5	4	1	1	1	4	2	1	4	4	4	5	2
	433	5		4	4	4	1	1	4	2	1	2	5	1	1	5	1	1	5	5	4	4	6	4	1	4	1	2	1	4	2	5	4	2	4	6	3	4	3	4	5	5	2	1	1	4	2	4	3
	434	5		1	2	5	2	1	1	2	2	5	4	4	5	2	3	4	2	2	2	2	4	2	1	5	4	4	2	4	6	3	2	4	2	5	4	4	3	4	2	4	6	4	5	5	4	4	1
	435	5		4	6	3	1	2	4	1	4	2	1	2	5	1	4	4	1	4	2	5	5	4	5	2	3	3	2	3	1	6	5	1	4	4	1	2	2	4	5	2	2	1	4	5	5	4	1
	436	5		1	4	3	5	3	1	1	1	1	4	1	1	4	2	5	5	2	4	1	4	1	1	2	3	2	4	5	3	4	5	1	3	5	4	4	4	4	1	1	1	5	3	2	2	1	4
	437	5		1	2	6	4	2	1	5	2	1	2	4	4	5	2	1	5	4	4	5	1	2	5	4	3	2	1	4	1	4	4	5	4	4	4	4	1	1	1	4	2	5	2	4	4	1	1
[truncated: 40 more rows]
[truncated: 955 more columns]

## Sheet: Sheet2
	Dominant model	Recessive model	Homozygote comparison	Heterozygote comparison	Allelic model
	1.62456	2.6048	3.01271	1.45444	1.60898
	1.95542	1.95975	2.49619	1.8605	1.74214
	1.81958	2.01477	2.50057	1.7259	1.65394
	1.43671	1.53124	1.72465	1.38093	1.37296
	1.64737	2.02398	2.35314	1.52514	1.5856
	1.60771	1.55014	1.85686	1.56309	1.46476
	1.97418	1.76405	2.31713	1.91647	1.69652
	1.61947	1.88216	2.2243	1.53883	1.51725
	1.36974	1.04761	1.19291	1.42135	1.23465
	1.67105	1.63693	1.95901	1.60891	1.53441
	1.7681	1.95821	2.37415	1.66709	1.63707
	1.70217	1.153	1.45168	1.7573	1.43905
	1.74603	2.73615	3.23389	1.54574	1.71648
	1.60048	1.49494	1.7757	1.56527	1.46107
	1.47098	2.10727	2.3829	1.35345	1.44821
	1.33187	1.26545	1.396	1.31526	1.2648
	1.32363	0.98849	1.11846	1.36827	1.19675
	1.63608	1.60605	1.9201	1.58663	1.49712
	1.40104	1.6809	1.88791	1.33389	1.35163
	1.78233	1.75222	2.16582	1.71522	1.60516
	1.71107	1.18574	1.47727	1.77273	1.45761
	1.45983	1.42695	1.64303	1.41951	1.36199
	1.71523	1.37941	1.6952	1.71899	1.5073
	1.53407	1.74356	2.01712	1.43476	1.46429
	1.90334	2.63069	3.22275	1.726	1.803
	1.41387	1.40264	1.58863	1.38391	1.32962
	1.60969	1.93651	2.27794	1.5221	1.51806
	1.39108	1.51273	1.68588	1.33328	1.34001
	1.5041	1.7728	2.03748	1.4148	1.43992
	1.9564	2.09055	2.60591	1.85012	1.77989
	1.70593	2.05051	2.4682	1.58201	1.6017
	1.27897	1.05213	1.16615	1.29943	1.18551
	1.86279	1.91323	2.36686	1.75536	1.69917
	1.70517	2.13559	2.58617	1.58337	1.59516
	2.13491	2.67113	3.48456	1.96352	1.9237
	1.50988	2.09975	2.38005	1.37314	1.4926
	1.71864	1.76699	2.1317	1.64652	1.57827
	1.33476	1.36078	1.50898	1.29863	1.27536
	1.62887	2.52123	2.90568	1.44374	1.62298
	1.62769	1.84051	2.18122	1.53764	1.52511
	1.81074	1.40306	1.75	1.82424	1.57265
	1.61373	1.9665	2.2924	1.49888	1.54592
	2.32763	1.88785	2.58456	2.26903	1.94738
	1.70525	2.29646	2.74878	1.54509	1.63168
	1.39049	2.28344	2.49492	1.26366	1.41419
	1.46854	1.05955	1.25117	1.51138	1.29551
	1.52743	1.54491	1.8	1.48306	1.41955
	1.60788	1.86558	2.19595	1.51563	1.51603
	1.76307	3.11772	3.67992	1.55008	1.74875
	1.60117	1.30453	1.5685	1.60704	1.42398
	1.65146	1.67174	2.01544	1.58785	1.51042
	1.39802	1.37499	1.54787	1.36317	1.32135
	1.65458	1.99124	2.35416	1.54141	1.56825
	1.83569	1.69851	2.16073	1.77485	1.61363
	1.56936	1.52816	1.78846	1.52419	1.45353
	2.16285	1.97038	2.61857	2.0771	1.86342
	1.73197	1.23258	1.53298	1.78198	1.4844
	1.31233	1.20585	1.3324	1.30802	1.23711
	1.57733	1.13753	1.39045	1.62473	1.36172
	1.50564	1.37933	1.60135	1.48527	1.38619
	1.82724	1.5067	1.88623	1.81551	1.59767
	1.77767	1.44811	1.82445	1.76917	1.54269
	1.78607	1.3285	1.67371	1.81401	1.53076
	1.69008	1.50199	1.84402	1.65913	1.505
	1.745	1.96653	2.38105	1.62041	1.62784
	1.7442	2.10084	2.49314	1.61179	1.6592
	1.49062	1.41717	1.64696	1.46166	1.37639
	1.53609	1.88035	2.15368	1.44315	1.47895
	1.53329	1.28179	1.51558	1.53698	1.37919
	1.7646	1.70373	2.11149	1.70678	1.5803
	1.5487	2.2545	2.57059	1.39219	1.53728
	1.66307	1.63501	1.95358	1.60927	1.52543
	1.45653	1.45748	1.66736	1.42088	1.36464
	1.63377	1.6472	1.96225	1.57786	1.50322
	1.90389	2.20588	2.76803	1.75551	1.74664
	1.77944	2.18872	2.63724	1.64	1.67976
	1.84977	1.94133	2.41175	1.76119	1.67566
	1.41455	1.49865	1.68762	1.36491	1.34821
	1.40546	1.62472	1.82022	1.33569	1.35812
	1.57236	2.125	2.43341	1.44744	1.53613
	1.89826	1.72231	2.19355	1.8485	1.66407
	1.51137	1.7206	1.97793	1.44032	1.43645
	1.35234	1.22684	1.37407	1.34714	1.26415
	1.21324	1.62937	1.72679	1.14606	1.2206
	1.52529	1.49724	1.75894	1.48875	1.40373
	1.704	1.61113	1.98542	1.65132	1.52653
	1.81055	1.74385	2.16227	1.72854	1.63207
	1.92469	1.60526	2.04592	1.90058	1.6713
	1.3296	1.27346	1.41463	1.31276	1.25698
	1.67454	2.48236	2.9012	1.50366	1.64181
	1.96151	2.05426	2.64243	1.83342	1.7518
	1.72129	1.58934	1.95398	1.6827	1.53818
	1.51524	1.15811	1.37037	1.54019	1.34792
	1.71568	1.62114	1.97854	1.66937	1.54592
	1.66622	1.33683	1.65161	1.66922	1.45606
	1.66159	1.27084	1.57576	1.67661	1.44042
	1.46308	1.29915	1.50075	1.4558	1.34277
	1.3851	1.16228	1.32675	1.39683	1.26758
	1.2598	1.32108	1.4236	1.22852	1.22517
	1.42967	1.83451	2.03512	1.33031	1.41196
	1.60799	1.15177	1.38949	1.66505	1.39956
	1.55702	1.5706	1.85464	1.50483	1.43733
	1.68749	1.86159	2.23921	1.60532	1.56065
	1.63352	2.14705	2.48442	1.496	1.5891
	1.65189	1.47709	1.77341	1.62772	1.49117
	1.71795	1.43059	1.78644	1.70323	1.50139
	1.67418	1.82525	2.20795	1.59645	1.53867
	1.90159	2.14745	2.69911	1.78994	1.72433
	1.89372	1.22716	1.58951	1.9702	1.56951
	1.5272	1.28368	1.51095	1.53116	1.37814
	1.65223	1.41474	1.72419	1.63798	1.46858
	1.79768	2.15198	2.64221	1.6624	1.67038
	1.75679	2.25044	2.70419	1.60694	1.66886
	1.3643	1.66174	1.83554	1.28681	1.3371
	1.42155	1.32643	1.50909	1.4023	1.32486
	1.81486	1.80506	2.22577	1.73268	1.64553
	1.60518	1.23041	1.48348	1.63469	1.41202
	1.67961	1.32885	1.62483	1.69122	1.47556
	1.47112	1.02511	1.19984	1.53108	1.29779
	1.43679	1.31537	1.50769	1.42309	1.3292
	1.6593	2.18113	2.56391	1.53008	1.59237
	1.49151	1.67084	1.9154	1.41987	1.41926
	1.53003	1.87741	2.15866	1.43357	1.47067
	1.74056	1.76873	2.15122	1.68041	1.58352
	1.981	1.57188	2.04276	1.96693	1.69096
	1.41728	1.30049	1.48104	1.40254	1.3169
	1.83973	1.77655	2.18941	1.78017	1.65782
	1.74494	1.77501	2.20199	1.66563	1.57291
	1.91973	1.3958	1.82857	1.93999	1.60732
	1.69096	1.86086	2.22037	1.58824	1.58211
	1.16713	1.46275	1.52535	1.11056	1.17883
	1.90483	1.74796	2.21701	1.85599	1.67544
	1.77068	1.74644	2.14024	1.69983	1.60605
	1.64112	1.60628	1.9138	1.58388	1.5087
	1.51918	1.05971	1.26123	1.57341	1.32947
	1.59192	1.75943	2.08158	1.51964	1.48294
	1.75103	1.30785	1.63142	1.77547	1.51126
	1.55722	1.47762	1.75077	1.51778	1.42492
	1.61272	1.70571	1.98492	1.52822	1.5233
	1.93588	1.90915	2.41298	1.83944	1.7332
	1.42116	1.32685	1.512	1.40448	1.3219
	1.57289	1.99109	2.30418	1.44119	1.52392
	1.39263	1.54442	1.71765	1.33149	1.34619
	1.75488	1.75639	2.15278	1.68541	1.59141
	1.28379	1.57499	1.69295	1.20684	1.28112
	1.55743	1.51968	1.76989	1.52166	1.44313
	1.2945	1.25471	1.38419	1.27752	1.22893
	1.72046	2.10783	2.54194	1.58871	1.61824
	1.78788	1.45132	1.81218	1.78281	1.56079
	1.72689	1.68462	2.04751	1.67345	1.56616
	1.49327	2.24463	2.54063	1.36355	1.47818
	1.65219	2.24014	2.64062	1.50776	1.59132
	1.79508	1.68625	2.04891	1.7468	1.62581
	1.57813	1.44676	1.71194	1.54893	1.44005
	1.72528	2.0225	2.43808	1.61236	1.61203
	1.78906	1.52836	1.91111	1.76323	1.57177
	1.95825	1.75421	2.2526	1.90357	1.70991
	1.5654	1.93179	2.25	1.47368	1.48926
	1.85747	1.32351	1.7141	1.8916	1.55873
	1.43225	2.60157	2.83908	1.24732	1.495
	1.56236	2.01609	2.3033	1.41895	1.53409
	1.93875	1.55436	1.98588	1.92648	1.67358
	1.53317	1.87117	2.15541	1.43835	1.47072
	1.72606	2.06522	2.48202	1.6065	1.62071
	1.62144	2.15553	2.53709	1.49241	1.55438
	1.71257	1.49616	1.8319	1.68931	1.52494
	1.49112	1.87957	2.14279	1.3894	1.44525
	1.54141	1.95252	2.249	1.43022	1.48877
	1.52845	1.48077	1.73136	1.49077	1.4116
	1.44791	1.33762	1.52862	1.42912	1.3455
	1.92346	1.48028	1.9245	1.92323	1.63135
	1.84035	2.07989	2.5641	1.74795	1.68206
	1.66098	1.91433	2.29973	1.5764	1.54003
	1.68513	1.40685	1.699	1.68198	1.50319
	1.46073	1.6972	1.92318	1.38077	1.40665
	1.84957	1.76638	2.17463	1.78346	1.67017
	1.62528	1.45749	1.75626	1.59935	1.46298
	1.77344	2.1441	2.62166	1.6517	1.64682
	1.76799	1.67975	2.0576	1.70311	1.59874
	1.76103	1.70216	2.11498	1.70174	1.57461
	1.5832	1.37491	1.64756	1.57093	1.42152
	1.65058	1.52875	1.84571	1.60687	1.49398
	1.78698	2.07388	2.54387	1.65775	1.65654
	1.62687	1.50311	1.8	1.59464	1.47561
	1.64566	1.36362	1.64592	1.64561	1.46509
	1.51293	1.40641	1.64555	1.48616	1.3889
	1.70995	1.71804	2.0931	1.64935	1.55231
	1.46707	1.49391	1.70081	1.42032	1.38559
	2.04487	2.16833	2.75862	1.92924	1.83894
	1.60093	1.65423	1.96277	1.52892	1.48438
	1.7384	1.73235	2.11391	1.66872	1.58081
	1.93439	1.7759	2.27273	1.875	1.69597
	1.66019	2.57755	3.00138	1.48824	1.63536
	1.52132	1.39499	1.63648	1.50096	1.39083
	2.05874	1.74769	2.29776	2.01302	1.76328
	2.05323	2.91742	3.67957	1.8663	1.91125
	1.68826	1.91858	2.29709	1.59574	1.57323
	1.88184	1.94033	2.40234	1.76868	1.7186
	1.49111	1.60261	1.83501	1.42907	1.41338
	2.24416	2.66041	3.45311	2.0371	2.04297
	1.78053	1.21648	1.53853	1.83286	1.50685
	1.65346	1.83373	2.17636	1.56149	1.548
	2.04954	1.89127	2.47319	1.9704	1.78145
	1.54466	1.58931	1.84947	1.48939	1.44336
	1.39063	1.55919	1.74266	1.32691	1.34119
	1.66697	1.2	1.4784	1.71146	1.43752
	1.82881	1.82977	2.25053	1.73484	1.66664
	1.81463	1.65259	2.06127	1.76401	1.61263
	1.8209	1.91047	2.37176	1.73813	1.64685
	1.43343	1.76536	1.98786	1.35349	1.38896
	1.56951	1.88671	2.16942	1.46531	1.51183
	1.57302	1.75484	2.05438	1.50392	1.47513
	1.60603	1.69706	1.98445	1.5352	1.50608
	1.75185	2.20128	2.62822	1.59292	1.67435
	1.73038	1.2275	1.51387	1.79509	1.48665
	1.63146	1.23425	1.50846	1.65619	1.42348
	1.88013	2.07576	2.59929	1.75115	1.71513
	1.50384	1.39941	1.63593	1.48121	1.3793
	2.1814	2.69164	3.48558	1.99611	1.9825
	1.80219	2.06891	2.5285	1.68539	1.6693
	1.62529	1.71545	2.02165	1.5456	1.51994
	1.83178	1.33773	1.70966	1.85776	1.55549
	1.55469	2.25097	2.55323	1.41784	1.53899
	1.78354	1.66948	2.05793	1.73127	1.60002
	1.64931	1.99964	2.34402	1.52928	1.5764
	1.85817	2.24542	2.73637	1.71668	1.74063
	1.41896	1.1044	1.27343	1.44652	1.2807
	1.71909	1.39222	1.70623	1.72174	1.51476
	1.40537	2.47992	2.68508	1.23195	1.46791
	1.68891	1.8516	2.22723	1.60053	1.5645
	1.50706	1.37856	1.60891	1.48836	1.38149
	1.50169	0.988235	1.18127	1.58302	1.29574
	1.69279	1.79467	2.16582	1.60484	1.56207
	1.5727	1.64673	1.93431	1.5095	1.46513
	1.32645	1.485	1.62936	1.26983	1.29112
	1.56159	1.7863	2.0538	1.46797	1.49606
	1.67317	1.8054	2.17631	1.59372	1.54201
	1.33078	1.23066	1.36425	1.32347	1.25407
	1.67516	2.22628	2.62094	1.52384	1.61726
	1.51755	1.90328	2.17742	1.41728	1.46679
	1.68366	1.41129	1.7193	1.67668	1.49426
	1.46901	1.82964	2.06939	1.37752	1.42607
	1.46445	1.10332	1.28051	1.50598	1.31073
	1.82281	1.86241	2.33581	1.74273	1.63338
	1.62905	2.54145	2.90021	1.42139	1.64602
	1.7071	1.85847	2.28005	1.62487	1.55544
	1.5619	1.86829	2.15219	1.47321	1.4948
	1.5526	1.78118	2.07038	1.45716	1.47658
	1.72955	1.87239	2.27163	1.65134	1.58784
	1.50157	1.46507	1.71054	1.46294	1.38782
	1.73968	2.11252	2.52398	1.61607	1.64356
	1.75259	1.82543	2.2306	1.67687	1.59797
	1.67156	1.51644	1.83982	1.63975	1.50241
	1.55845	1.69678	1.96857	1.47643	1.47503
	1.90536	2.13802	2.72911	1.80341	1.70278
	1.82149	1.28472	1.66186	1.86203	1.52486
	1.34372	1.44643	1.60632	1.29687	1.29059
	1.57526	1.61009	1.88644	1.51763	1.46645
	1.24884	1.27304	1.37465	1.22102	1.20924
	1.67303	1.81922	2.17875	1.5958	1.54873
	1.73844	1.59682	1.96842	1.68644	1.55622
	1.46534	1.49941	1.71012	1.41589	1.38359
	1.78383	1.63636	2.02432	1.74228	1.59036
	1.90828	2.00847	2.51554	1.80653	1.72617
	1.54487	2.19349	2.5053	1.41224	1.51839
	1.60993	1.53598	1.82082	1.56776	1.47644
	1.61964	1.68135	1.98396	1.55015	1.50772
	1.85655	1.61749	2.03866	1.82276	1.62921
	1.78194	2.00673	2.43844	1.67482	1.65138
	1.49857	1.38118	1.60765	1.47183	1.37961
	1.54595	1.85668	2.13901	1.4461	1.48459
	1.87352	1.45817	1.8634	1.87547	1.60674
	1.46801	1.37887	1.60227	1.44765	1.3501
	1.69704	1.70266	2.05051	1.63628	1.55325
	1.47468	1.48162	1.69886	1.43618	1.38158
	1.56985	1.74667	2.02337	1.48655	1.48982
	1.70727	1.58115	1.92331	1.66198	1.54001
	1.39429	1.69573	1.90807	1.32898	1.34255
	1.7511	1.91331	2.31028	1.64432	1.62717
	1.43881	1.31924	1.51218	1.42361	1.33185
	1.672	1.96875	2.31484	1.5614	1.58872
	1.75931	1.16075	1.485	1.80731	1.47468
	1.59992	1.3018	1.56587	1.60856	1.42121
	1.60942	1.81048	2.13461	1.51617	1.51426
	2.13781	1.80714	2.39123	2.08165	1.82919
	1.55256	1.52768	1.78179	1.51513	1.43813
	1.5187	1.51913	1.77616	1.4631	1.41144
	1.68104	1.46014	1.77553	1.66165	1.50105
	1.49958	1.55405	1.8192	1.45706	1.38762
	1.64563	1.72973	2.07785	1.56911	1.51673
	1.53642	1.17195	1.40122	1.56654	1.35535
	1.43096	1.21061	1.39952	1.43693	1.30288
	1.65907	2.25589	2.66573	1.52201	1.59173
	1.60437	2.02376	2.36559	1.49075	1.53526
	1.77335	1.80711	2.20505	1.70328	1.61537
	1.54596	2.96801	3.34982	1.36977	1.57103
	1.55413	1.38416	1.65273	1.5329	1.40261
	1.9456	1.97485	2.53247	1.85417	1.72375
	1.69184	1.87981	2.25786	1.59415	1.57395
	1.51189	1.65854	1.9123	1.43553	1.43408
	1.72731	2.77721	3.28193	1.53014	1.69834
	1.52636	1.17644	1.41553	1.54883	1.3429
	1.67281	1.54241	1.89427	1.62963	1.49555
	1.58646	2.04007	2.37186	1.4543	1.53345
	1.58733	1.84254	2.14063	1.49098	1.51232
	2.07266	2.19295	2.79457	1.95524	1.86288
	1.22208	1.37038	1.46118	1.17861	1.20495
	1.59225	1.90498	2.20556	1.47902	1.5304
	1.8092	1.49015	1.8673	1.79619	1.5804
	1.54488	2.2451	2.55884	1.40074	1.52781
	1.63381	1.55628	1.86285	1.588	1.49022
	1.51293	1.11531	1.33005	1.54882	1.33168
	1.90486	1.94509	2.45347	1.8139	1.70736
	1.54136	1.99087	2.28253	1.42136	1.49909
	1.77843	1.65501	2.05925	1.72375	1.58494
	1.63005	1.31211	1.58629	1.63955	1.44319
	1.66866	1.64675	1.98328	1.60478	1.52642
	1.934	2.01333	2.56935	1.83822	1.72279
	1.6994	1.69534	2.05744	1.63972	1.54597
	1.66912	1.60597	1.92292	1.61702	1.52671
	1.60722	1.77997	2.08542	1.51661	1.51686
	1.54002	1.66832	1.95656	1.47315	1.43861
	1.74099	2.09022	2.54374	1.63558	1.61342
	1.57217	1.53795	1.80961	1.52444	1.45201
	1.87534	2.70747	3.31301	1.67097	1.79376
	1.53169	1.44609	1.68897	1.50144	1.41118
	1.53391	1.22141	1.44247	1.55566	1.37098
	2.03393	1.68178	2.21756	1.99662	1.73208
	1.55336	1.62373	1.9047	1.4977	1.44436
	1.99073	1.90484	2.44643	1.90589	1.75638
	1.97571	1.59295	2.08403	1.95334	1.68223
	1.83615	1.29702	1.649	1.88158	1.55602
	1.48843	1.60663	1.83838	1.41742	1.41552
	1.57607	2.03093	2.40083	1.46361	1.49502
	1.57815	1.60261	1.88129	1.5226	1.46591
	1.62288	2.12843	2.49574	1.49699	1.55792
	1.59952	1.57463	1.8678	1.55217	1.46992
	1.46902	1.66671	1.89664	1.39537	1.40631
	1.6976	1.96309	2.36875	1.58683	1.58244
	1.49876	1.78683	2.03514	1.41689	1.44131
	1.98247	2.77216	3.44947	1.80098	1.85986
	1.57709	2.15385	2.48153	1.44977	1.53583
	1.63668	1.84854	2.19021	1.53803	1.53781
	1.42943	1.32527	1.51954	1.41061	1.32453
	1.46005	1.18768	1.36478	1.48254	1.3277
	1.74106	1.5264	1.87654	1.71111	1.54988
	1.8224	1.70528	2.13847	1.76863	1.61655
	1.75269	1.68599	2.07583	1.68636	1.58004
	1.3675	1.45559	1.63196	1.32644	1.30197
	1.65997	1.66605	1.9625	1.5961	1.54346
	1.77571	1.331	1.66114	1.80403	1.5321
	1.58158	1.46886	1.73656	1.54386	1.4484
	1.82144	1.53225	1.95359	1.79809	1.57678
	1.77237	1.79322	2.18177	1.70155	1.61772
	1.69152	1.5126	1.81279	1.66796	1.53016
	1.78805	1.81525	2.25577	1.7078	1.61176
	1.71825	1.62174	1.9908	1.67007	1.54244
	1.59187	1.81744	2.10519	1.49025	1.52107
	1.38197	1.47833	1.65625	1.33831	1.31858
	1.61139	2.03828	2.37097	1.48801	1.55239
	1.57138	2.3083	2.61313	1.38844	1.581
	1.82417	1.4242	1.79107	1.83349	1.57784
	1.68848	1.49114	1.8046	1.66513	1.51589
	1.5064	1.76315	1.99763	1.40395	1.4623
	1.56109	1.21826	1.46131	1.58255	1.37999
	1.75168	1.80518	2.21151	1.66722	1.59722
	1.79172	1.63984	2.02647	1.75217	1.59792
	1.72449	1.84516	2.20554	1.62278	1.60955
	1.74758	1.36929	1.67718	1.76427	1.53404
	1.56713	1.37521	1.63662	1.55364	1.41455
	1.71087	1.67371	2.03766	1.65351	1.55103
	1.59417	1.89356	2.21284	1.50669	1.50969
	1.67971	1.40789	1.68749	1.67796	1.50574
	1.25746	1.49638	1.6072	1.19807	1.24509
	1.86074	1.35418	1.74563	1.89033	1.57025
	1.67007	1.45663	1.77207	1.65316	1.48944
	1.67816	1.68175	1.98427	1.61013	1.56062
	1.69315	3.54964	4.13072	1.47912	1.70673
	1.64924	0.915067	1.14881	1.77303	1.35856
	1.40858	1.8436	2.04466	1.30497	1.39416
	1.96629	1.60816	2.10612	1.93862	1.67548
	1.62111	1.21772	1.49301	1.64805	1.40921
	1.54834	1.43844	1.69171	1.51868	1.41887
	2.00029	2.10868	2.68221	1.86749	1.80479
	1.57432	1.94416	2.25325	1.46404	1.51248
	1.44211	1.71375	1.9226	1.34509	1.4071
	1.83895	1.17124	1.49656	1.92083	1.53287
	1.70297	1.42644	1.72389	1.69839	1.51987
	1.70488	1.62084	1.98371	1.65466	1.53459
	1.92698	2.04268	2.54789	1.80615	1.75727
	1.23513	1.3	1.39554	1.20437	1.20345
	1.59875	2.08935	2.39542	1.46877	1.56122
	1.5938	1.31395	1.59493	1.59358	1.41006
	1.60789	1.73472	2.02527	1.52351	1.51678
	1.55965	1.2494	1.49564	1.57573	1.38435
	1.70758	1.53262	1.88351	1.67684	1.52083
	1.51281	1.98997	2.28313	1.40582	1.46472
	1.30832	1.48399	1.61629	1.2538	1.27941
	1.52161	2.0771	2.37791	1.40213	1.48397
	1.44912	1.52954	1.74934	1.39816	1.36728
	1.65572	1.32991	1.63542	1.65989	1.45097
	1.70247	1.2739	1.57842	1.7279	1.47369
	1.62684	1.80124	2.11504	1.55214	1.52619
	1.64227	2.39198	2.80374	1.49641	1.59298
	1.7835	1.94656	2.39047	1.68182	1.6357
	1.68029	1.84386	2.21444	1.59811	1.55528
	1.59898	1.64441	1.93361	1.53878	1.48698
	1.44484	1.26389	1.44841	1.44414	1.32922
	1.67916	1.86804	2.24725	1.57762	1.56166
	1.59678	1.82767	2.13587	1.49726	1.51558
	1.84842	1.9557	2.4094	1.74751	1.69053
	1.49963	1.65207	1.90745	1.44299	1.41178
	1.63763	1.53795	1.82953	1.59673	1.49754
	1.7462	2.87919	3.42609	1.5568	1.70547
	1.8049	1.49941	1.86594	1.79141	1.58513
	1.90277	2.683	3.30985	1.71466	1.79986
	1.43303	1.71562	1.93752	1.34696	1.38696
	1.20923	1.063	1.14625	1.22349	1.14505
	1.79134	2.03072	2.47531	1.67147	1.66265
	1.39258	1.85489	2.03474	1.26472	1.40088
	1.42213	1.19922	1.3737	1.4321	1.30123
	1.61229	1.55193	1.84064	1.56686	1.48009
	1.62153	2.11988	2.48141	1.50042	1.55608
	1.61222	1.38644	1.66267	1.60197	1.4468
	1.84348	1.84236	2.2747	1.74876	1.67608
	1.44669	1.80914	2.03363	1.34933	1.41318
	1.83687	1.73739	2.15405	1.76214	1.65252
	2.16652	1.62379	2.18746	2.16204	1.80198
	1.40317	1.23913	1.425	1.39865	1.28744
	1.62046	2.21154	2.57217	1.49091	1.5689
	1.62682	1.65787	1.97496	1.56704	1.4989
	1.64737	2.0763	2.48843	1.54373	1.54317
	1.41332	1.44292	1.63533	1.37526	1.33354
	1.58855	1.69196	1.99199	1.52329	1.47988
	1.39634	1.60756	1.79202	1.31862	1.35718
	1.74651	1.52751	1.90622	1.7208	1.536
	1.67735	1.33683	1.63652	1.68639	1.47366
	1.61816	1.16176	1.41417	1.67338	1.40088
	1.48939	1.49173	1.70988	1.4434	1.39932
	1.45626	1.35048	1.54558	1.43569	1.35317
	1.54164	1.2326	1.44642	1.56504	1.38412
	1.63593	1.53339	1.84164	1.60412	1.48159
	2.23342	1.66535	2.30663	2.2184	1.82642
	2.13526	1.75166	2.33718	2.09936	1.80582
	1.39233	1.34708	1.52003	1.3663	1.30893
	1.63467	1.50544	1.80352	1.59715	1.48447
	1.44888	1.524	1.7376	1.39245	1.37237
	1.39317	1.42119	1.59827	1.35315	1.32195
	1.46486	1.23286	1.42918	1.47369	1.33152
	1.69107	1.75746	2.11131	1.62214	1.55608
	1.6	1.68977	2.01006	1.53839	1.47743
	1.28658	1.02881	1.14506	1.31919	1.18305
	1.60704	1.3011	1.56633	1.61553	1.42675
	1.70299	1.35935	1.68371	1.70745	1.4866
	1.50237	1.28676	1.513	1.50036	1.3589
	1.71531	2.06309	2.49723	1.61005	1.5954
	1.54634	1.37647	1.63078	1.53177	1.40059
	2.15471	1.7325	2.30309	2.12998	1.82204
	1.79229	1.98594	2.4432	1.70353	1.63674
	1.487	2.25471	2.5234	1.33083	1.49814
	1.45324	1.46567	1.68271	1.40958	1.36178
	1.44575	1.70612	1.93709	1.37066	1.3883
	1.71516	1.48207	1.80787	1.69652	1.52892
	1.85127	1.7381	2.20827	1.79386	1.62911
	1.44762	1.90645	2.14286	1.36461	1.40934
	1.74787	2.24887	2.68565	1.58074	1.67568
	1.38361	1.52244	1.69373	1.31469	1.33956
	1.89129	1.72619	2.1709	1.83728	1.67523
	1.79819	1.46583	1.83772	1.7906	1.56691
	1.56507	1.61785	1.9094	1.50306	1.45135
	1.61241	1.23558	1.50293	1.6381	1.41109
	1.79068	1.68251	2.07932	1.73164	1.60671
	1.6221	1.9634	2.29887	1.51168	1.54673
	1.70497	1.1322	1.40864	1.76966	1.44962
	1.63325	2.15037	2.53485	1.50079	1.56529
	1.81512	2.31788	2.83199	1.66312	1.70507
	1.57227	2.13031	2.44271	1.43766	1.53948
	1.44889	1.2365	1.425	1.45405	1.324
	1.69347	1.78313	2.14962	1.62277	1.55594
	1.6082	2.10834	2.44451	1.48296	1.55601
	1.78132	2.44973	2.93887	1.59703	1.71544
	1.47749	0.930589	1.1164	1.55947	1.26712
	1.49209	1.76329	2.02956	1.40292	1.4265
	1.37643	1.46403	1.63875	1.31935	1.31938
	1.49643	1.40993	1.63399	1.47204	1.38237
	1.71412	1.31076	1.62006	1.73598	1.48985
	1.57939	1.55994	1.84273	1.53163	1.4554
	1.42694	2.22244	2.45049	1.27798	1.45102
	1.71849	1.58377	1.92925	1.67332	1.54856
	1.27863	1.41209	1.52664	1.22445	1.25424
	1.41017	1.98205	2.19458	1.2945	1.40726
	2.13819	2.20152	2.85304	2.00391	1.90516
	1.68321	1.79441	2.16119	1.60912	1.54948
	1.93015	1.77128	2.2714	1.87443	1.68797
	1.40079	1.99245	2.18748	1.26907	1.41483
	1.9382	1.70879	2.14164	1.89524	1.71535
	1.46613	1.46244	1.67391	1.42437	1.376
	1.60524	1.92328	2.23913	1.509	1.52934
	1.37536	1.70732	1.87705	1.27742	1.36325
	1.75189	1.89594	2.28597	1.65003	1.62683
	1.93496	2.01811	2.54212	1.83377	1.74286
	1.30918	1.45306	1.59376	1.26354	1.2685
	1.49936	1.83738	2.10605	1.41478	1.43788
	1.39666	1.90974	2.11289	1.30798	1.37907
	1.76121	1.82134	2.22857	1.68673	1.60355
	2.01094	1.80098	2.35125	1.95605	1.73667
	1.96971	1.80914	2.30491	1.90374	1.73658
	1.75689	1.71803	2.10534	1.68832	1.59157
	1.55835	1.94416	2.24891	1.44841	1.49934
	1.76672	1.39265	1.72513	1.77495	1.54308
	1.63514	1.87788	2.19654	1.54052	1.54992
	1.54998	1.37926	1.62021	1.53682	1.41224
	1.63208	1.56846	1.89527	1.58923	1.47742
	1.57289	1.53596	1.81429	1.51964	1.45065
	1.58093	1.62779	1.90027	1.51672	1.47902
	1.84507	1.53693	1.94606	1.82381	1.60521
	1.52308	1.5382	1.77	1.47654	1.42899
	1.7812	1.73235	2.14009	1.7146	1.60381
	1.55826	1.87303	2.16536	1.45402	1.49499
	1.75796	2.06232	2.5178	1.63255	1.63369
	1.6009	1.74987	2.05172	1.53351	1.4986
	1.73471	1.34297	1.64839	1.75422	1.51802
	1.35748	1.76583	1.93896	1.24685	1.35475
	1.97763	2.40984	3.0598	1.83625	1.80027
	1.57202	1.6017	1.87982	1.51911	1.45925
	1.2826	1.471	1.60123	1.22994	1.25347
	1.77938	1.95804	2.37194	1.65958	1.65624
	1.68586	1.17506	1.46725	1.73863	1.43565
	1.76586	1.35092	1.67489	1.78682	1.53444
	1.74603	1.95987	2.39252	1.64042	1.61081
	1.58531	2.81832	3.19463	1.37572	1.62006
	1.87176	1.81202	2.27153	1.79345	1.67521
	1.68425	2.5466	3.02574	1.50618	1.63593
	1.76554	1.95071	2.35474	1.6508	1.64546
	1.51372	1.37737	1.60546	1.49843	1.38742
	1.58747	2.13029	2.43495	1.44763	1.55986
	1.67126	1.574	1.88598	1.63025	1.52197
	1.54326	1.38587	1.63516	1.52659	1.40328
	1.4862	0.899456	1.07706	1.58747	1.26799
	1.60154	2.17825	2.55202	1.46329	1.54587
	1.43512	1.57258	1.78709	1.37251	1.36715
	1.62157	1.62991	1.9268	1.56336	1.50068
	1.58731	1.61495	1.89292	1.5316	1.47652
	1.55516	1.56554	1.82576	1.49784	1.45069
	1.90666	1.48819	1.94451	1.89916	1.61376
	1.54196	1.22931	1.46368	1.5585	1.37258
	1.52396	1.49435	1.74482	1.48066	1.41177
	1.4929	1.14891	1.35613	1.52839	1.32542
	1.73586	1.04212	1.2997	1.83711	1.45566
	1.62027	2.1074	2.44522	1.48912	1.56934
	1.55497	1.71861	2.02048	1.48385	1.45349
	1.48298	1.34678	1.55574	1.46929	1.36597
	1.98291	2.04051	2.62686	1.889	1.75487
	1.68515	1.49703	1.81674	1.66092	1.5105
	1.6386	1.87587	2.23693	1.56234	1.52258
	1.1095	1.2302	1.27234	1.08564	1.10431
	1.62792	2.72685	3.13761	1.44585	1.62715
	1.69976	1.3814	1.70075	1.69957	1.49315
	1.52505	1.90506	2.17329	1.42171	1.47847
	1.54399	2.17964	2.48952	1.40573	1.51997
	1.5596	2.10392	2.39879	1.42045	1.53501
	1.65216	2.01101	2.35652	1.52871	1.58136
	1.80456	1.30971	1.63854	1.84385	1.54939
	1.44923	1.42118	1.62449	1.41946	1.35464
	1.238	1.91449	1.99091	1.10533	1.30399
	1.68091	1.28017	1.57792	1.70357	1.46155
	1.45359	1.65787	1.86789	1.38135	1.40075
	1.4707	1.87682	2.15015	1.38154	1.41407
	1.77445	1.81631	2.2303	1.69134	1.61498
	1.45717	1.00638	1.19905	1.51364	1.26865
	1.47352	1.78239	2.02915	1.3826	1.42186
	1.65341	1.56847	1.86294	1.60584	1.51755
	1.46308	1.29567	1.49198	1.45611	1.34554
	1.58749	1.5126	1.79196	1.5522	1.45264
	1.48611	1.04293	1.23457	1.55914	1.29729
	1.7308	2.11826	2.55949	1.60119	1.62484
	1.82651	2.11939	2.58024	1.70494	1.69991
	1.64111	1.79091	2.12432	1.55569	1.53282
	1.73497	1.71057	2.0917	1.67402	1.57076
	1.71682	1.98115	2.39026	1.62883	1.59014
	1.62292	1.29535	1.57817	1.63416	1.42723
	1.58045	1.49183	1.77485	1.54176	1.44228
	1.74067	1.97222	2.37508	1.62233	1.62794
	1.75993	1.86642	2.23991	1.67993	1.62884
	2.03933	1.31932	1.76115	2.10609	1.66558
	1.45938	1.5123	1.74447	1.41719	1.36366
	1.89102	1.85866	2.3534	1.80929	1.68329
	1.63243	1.22439	1.48613	1.66546	1.42785
	1.70833	1.62984	2.01078	1.65694	1.52929
	1.81491	2.2995	2.80381	1.65903	1.70867
	1.63912	1.9578	2.30943	1.53277	1.5522
	1.6896	1.50382	1.83242	1.65778	1.51334
	1.75135	1.60611	1.96667	1.70968	1.57182
	1.54911	2.0075	2.29754	1.42793	1.50945
	1.80572	1.91822	2.38536	1.72577	1.62992
	1.64932	1.30531	1.58885	1.66154	1.45195
	1.54074	1.42133	1.66809	1.51386	1.41214
	1.68842	1.23475	1.51029	1.72464	1.46895
	1.48939	1.33943	1.56053	1.47536	1.36329
	1.55969	1.25599	1.49421	1.57488	1.3913
	1.37359	1.06289	1.224	1.4128	1.23336
	1.86754	1.4067	1.813	1.87997	1.58513
	1.72012	1.15378	1.4624	1.77217	1.4487
	1.63752	1.67739	2.00253	1.57182	1.50966
	1.69441	1.62929	1.97338	1.64121	1.53844
	1.53973	1.83277	2.12102	1.44562	1.47042
	1.70872	1.58973	1.96228	1.66327	1.52512
	1.67809	1.5025	1.83322	1.64658	1.50137
	1.43617	1.65387	1.85825	1.35778	1.38955
	1.54228	1.18596	1.4142	1.57446	1.36328
	1.42163	2.3295	2.52933	1.24398	1.47917
	1.6441	2.2782	2.67688	1.52229	1.57693
	1.65901	1.17329	1.45714	1.69433	1.42422
	1.6137	1.30211	1.57396	1.62198	1.42865
	1.46349	1.6663	1.89407	1.38423	1.40465
	1.72359	1.62526	1.97127	1.66799	1.56394
	1.77537	1.38696	1.74981	1.77967	1.53144
	1.61672	1.75707	2.05867	1.52788	1.5239
	1.63462	1.51541	1.81023	1.5986	1.48741
	2.13349	1.90696	2.54983	2.06002	1.82251
	1.57477	1.17546	1.40404	1.61931	1.38568
	1.92181	1.97504	2.49253	1.82875	1.72376
	1.70472	1.75686	2.11111	1.62731	1.57195
	1.78645	1.56829	1.94267	1.75099	1.5858
	1.72269	1.32384	1.64751	1.73733	1.49332
	1.6131	1.73388	2.05689	1.53202	1.50279
	1.68702	1.54117	1.89719	1.64854	1.50386
	1.581	1.12479	1.36227	1.63648	1.37072
	1.6552	1.62479	1.94779	1.59639	1.5163
	1.70785	2.09324	2.50342	1.58392	1.6125
	1.43525	1.98986	2.22289	1.31353	1.4256
	1.58066	2.13111	2.44751	1.45745	1.54012
	1.13086	1.63636	1.66741	1.0511	1.17861
	1.83097	2.41083	2.90313	1.66602	1.7465
	1.85532	1.73561	2.20052	1.79071	1.63818
	1.58436	1.77403	2.08831	1.49652	1.48897
	1.70539	1.4213	1.74247	1.69726	1.50774
	1.49345	1.00487	1.18892	1.56595	1.30207
	1.49123	1.03819	1.23442	1.55135	1.3018
	1.59634	1.89141	2.21765	1.50625	1.50929
	1.75975	1.33843	1.66806	1.78168	1.52239
	1.41485	1.63569	1.83252	1.34325	1.36834
	2.04764	2.29954	2.9713	1.9199	1.82996
	1.57663	1.58726	1.85794	1.51977	1.46744
	1.71332	2.4251	2.88535	1.54264	1.65516
	1.29403	1.59984	1.73333	1.22586	1.28053
	1.55247	1.86162	2.15193	1.44502	1.49065
	1.88776	1.75686	2.20867	1.82321	1.67807
	1.45333	1.39874	1.60441	1.42579	1.35326
	1.426	1.39717	1.58835	1.39115	1.33932
	1.41351	1.47716	1.65297	1.35892	1.35439
	1.37484	1.76068	1.93887	1.29502	1.35433
	1.60186	1.33725	1.60266	1.60171	1.43182
	1.59776	1.57266	1.86514	1.55255	1.46747
	1.74128	1.26775	1.58349	1.78526	1.49221
	1.74251	2.01747	2.4333	1.63753	1.62345
	1.77483	1.70238	2.10037	1.70714	1.59875
	1.74582	2.01751	2.46352	1.60929	1.62527
	1.50286	2.19775	2.47468	1.35661	1.50045
	1.93196	2.08381	2.61173	1.80179	1.76114
	1.61762	1.48532	1.7792	1.58294	1.46709
	1.79478	1.61558	2.01639	1.74168	1.59333
	1.83693	1.67766	2.11076	1.78275	1.62464
	1.75847	1.96706	2.36869	1.65404	1.63809
	1.62559	1.43791	1.72904	1.60427	1.46281
	1.35464	1.31368	1.47019	1.33486	1.27686
	1.43218	1.32517	1.50124	1.41778	1.33675
	1.49664	1.53099	1.76798	1.44829	1.40121
	1.52281	1.14781	1.36328	1.55472	1.34776
	2.02208	2.09165	2.67018	1.90289	1.81312
	1.80315	1.18284	1.48895	1.88731	1.51833
	1.94083	1.72441	2.20425	1.89767	1.69436
	1.585	1.39961	1.65957	1.56684	1.43755
	1.50628	1.32453	1.55502	1.49528	1.36932
	1.53231	1.5223	1.77083	1.47619	1.42963
	1.56224	1.61246	1.89719	1.51694	1.44414
	1.64694	1.125	1.37254	1.70725	1.42004
	1.48703	1.53897	1.77723	1.437	1.39318
	1.38344	1.7683	1.94735	1.28115	1.37368
	1.48142	1.84179	2.0892	1.38995	1.43526
	1.2144	1.89322	1.95827	1.09256	1.27919
	1.87011	2.50268	3.03153	1.67029	1.79378
	1.5575	1.95135	2.23062	1.4271	1.52075
	1.33368	1.67838	1.83911	1.25764	1.3148
	1.52882	1.92843	2.1911	1.40934	1.49452
	1.73423	1.45934	1.77023	1.72777	1.54606
	1.63737	1.47974	1.79193	1.61161	1.46938
	1.87291	2.03792	2.50634	1.75839	1.72355
	1.88939	1.26923	1.63157	1.97096	1.57574
	1.5201	1.5759	1.82373	1.46393	1.42608
	1.69743	1.34018	1.65099	1.70904	1.48397
	1.39309	1.6388	1.81872	1.32181	1.3567
	1.7835	1.23048	1.56493	1.82675	1.50735
	1.32888	1.44629	1.59012	1.28105	1.2862
	1.52849	1.75169	2.01295	1.44371	1.46039
	1.65658	1.50843	1.83514	1.62451	1.48556
	1.91166	1.68232	2.13209	1.86281	1.67979
	1.68177	1.74046	2.10449	1.61029	1.54073
	1.85576	2.00148	2.49809	1.747	1.68615
	1.65368	1.46282	1.77752	1.63231	1.47799
	1.58438	1.66575	1.96543	1.52087	1.47196
	1.46628	1.68164	1.90844	1.38629	1.40984
	1.71903	2.00397	2.41943	1.62195	1.59646
	1.62637	1.61686	1.90393	1.57442	1.50604
	1.60435	1.71846	2.00931	1.52856	1.5076
	1.52342	1.22913	1.4528	1.53969	1.3631
	1.54972	1.56613	1.8352	1.49438	1.4399
	1.59218	1.37389	1.65288	1.58106	1.42499
	1.76648	2.22178	2.72325	1.6356	1.6437
	2.02005	2.11185	2.75164	1.88991	1.78939
	1.66913	1.63495	1.97592	1.61161	1.5199
	1.91158	1.95008	2.43713	1.81763	1.72635
	1.40773	1.65259	1.85075	1.32737	1.36641
	1.80848	1.9895	2.43309	1.70223	1.66686
	1.683	1.84143	2.18801	1.58577	1.57644
	1.50024	2.06573	2.34394	1.39427	1.46589
	1.72302	1.03164	1.30597	1.83697	1.42422
	1.8012	2.30869	2.81981	1.67514	1.67984
	1.21841	1.41523	1.50238	1.17243	1.20786
	1.34401	1.50205	1.65306	1.28888	1.30521
	1.90379	2.3315	2.89718	1.73654	1.77162
	1.65603	2.29254	2.68203	1.48591	1.61729
	1.4012	1.30253	1.4795	1.38714	1.30411
	1.49668	1.53985	1.77839	1.44704	1.40202
	1.75576	2.28866	2.72198	1.58882	1.68927
	1.73988	1.41433	1.76028	1.73628	1.51967
	1.8269	1.98874	2.43863	1.72222	1.67962
	1.74386	1.51634	1.85434	1.72225	1.55452
	1.50231	1.59146	1.81953	1.43855	1.42569
	1.61638	1.85179	2.18254	1.5323	1.51828
	2.01327	1.91763	2.46612	1.92959	1.77446
	1.80364	1.52585	1.90095	1.7845	1.58619
	1.72861	2.05928	2.49986	1.60566	1.61236
	2.04261	2.17509	2.81912	1.90791	1.82057
	1.40303	1.71529	1.91599	1.31304	1.37101
	1.77142	1.64331	2.02875	1.72104	1.58555
	1.53121	1.70492	1.98291	1.4573	1.44367
	1.27913	1.41837	1.54108	1.23525	1.24595
	1.50387	1.53327	1.78462	1.45271	1.40114
	1.79744	1.85206	2.23226	1.71497	1.65846
	1.51497	1.55218	1.79288	1.45352	1.42436
	1.37416	1.34616	1.51119	1.34868	1.29632
	1.53763	1.70308	1.99588	1.47514	1.43602
	1.44388	1.6675	1.88976	1.38471	1.37944
	1.80324	1.97594	2.45497	1.69791	1.64197
	1.4633	1.5864	1.79144	1.39037	1.40497
	1.90396	2.34896	2.91773	1.76376	1.76049
	1.68868	1.67772	2.01932	1.62916	1.54481
	1.7731	1.09964	1.40476	1.85045	1.47423
	1.74404	1.78624	2.16202	1.66421	1.60164
	1.40372	1.81093	2.03469	1.32092	1.36488
	1.61738	1.74901	2.08633	1.54703	1.49631
	1.63853	2.02411	2.35435	1.51372	1.57804
	1.55398	1.689	1.95172	1.48427	1.46945
	1.53236	1.51771	1.77812	1.49023	1.41644
	1.76158	2.02248	2.4314	1.63704	1.65365
	1.29784	1.33322	1.464	1.26664	1.24566
	1.35922	1.4606	1.62008	1.31681	1.30513
	1.87669	2.40148	2.96004	1.71882	1.75539
	1.49101	1.34104	1.57799	1.47476	1.35569
	1.46031	1.59418	1.81192	1.39716	1.39197
	1.50781	2.51601	2.80551	1.32058	1.5448
	1.88743	1.68776	2.15317	1.84133	1.64963
	1.67837	2.08562	2.45428	1.55777	1.60212
	1.5159	2.31513	2.59789	1.35258	1.52846
	1.7621	1.67543	2.07308	1.70022	1.58053
	1.64825	1.26838	1.54164	1.67201	1.44628
	1.64288	1.8266	2.16001	1.55318	1.54105
	1.40998	1.78631	1.98449	1.31237	1.38914
	1.8646	1.34281	1.71111	1.89444	1.58619
	1.43415	1.32447	1.52114	1.41723	1.32654
	1.51552	1.50222	1.7386	1.46583	1.41587
	1.24615	2.03575	2.10514	1.09818	1.32879
	1.75757	1.96102	2.38871	1.67511	1.61315
	1.57669	1.64828	1.95012	1.50988	1.46266
	2.07291	1.96168	2.55556	1.97914	1.8154
	2.00674	1.83088	2.3497	1.94403	1.75937
	1.70511	1.99767	2.38012	1.58299	1.61035
	1.76072	1.68419	2.07852	1.69901	1.58262
	1.6461	1.64116	1.96875	1.58654	1.50822
	1.55651	2.25044	2.59467	1.41022	1.52707
	1.63183	2.16811	2.53709	1.50635	1.56954
	1.79186	1.19622	1.51622	1.85277	1.51006
	1.24122	1.34472	1.44191	1.20147	1.21614
	1.34337	1.76772	1.92505	1.25321	1.33986
	1.68937	2.14194	2.52269	1.56709	1.61381
	2.24689	2.2012	2.96241	2.10699	1.94825
	1.70824	3.10077	3.64307	1.5213	1.68759
	1.61241	1.49917	1.78574	1.58018	1.46793
	1.98554	1.74536	2.25752	1.92922	1.72485
	1.82171	1.76783	2.21855	1.75099	1.62443
	1.5993	3.30827	3.75459	1.40147	1.63397
	1.44778	1.69409	1.90329	1.35316	1.40919
	1.74185	1.97332	2.37651	1.62708	1.62752
	1.6975	1.88355	2.27271	1.60966	1.56956
	1.28951	1.22407	1.35092	1.27746	1.22041
	1.47365	1.33077	1.53501	1.462	1.35719
	2.18317	1.89781	2.52319	2.11632	1.86975
	1.9632	1.53464	1.99422	1.95607	1.67135
	1.66873	1.4263	1.73003	1.65897	1.48726
	1.58305	1.07651	1.30422	1.65051	1.36517
	1.4728	1.71269	1.9485	1.38777	1.41684
	1.42194	2.18292	2.39224	1.28535	1.44524
	1.53592	0.952145	1.14451	1.64405	1.3094
	1.86063	2.13893	2.6424	1.7119	1.72512
	1.73902	1.50311	1.86615	1.71572	1.53332
	1.90723	1.44648	1.87748	1.91336	1.61533
	1.63802	1.85996	2.16773	1.53502	1.55955
	1.63906	1.45641	1.76617	1.61636	1.46722
	1.95361	1.26173	1.64736	2.03633	1.61111
	1.48538	1.51466	1.74247	1.4355	1.39455
	1.51167	1.84409	2.125	1.40852	1.45285
	1.60855	1.67323	1.95818	1.53002	1.50959
	1.89915	1.81922	2.30757	1.83423	1.67974
	1.36333	1.60732	1.78093	1.3062	1.32153
	2.05924	1.72451	2.26094	2.02378	1.76229
	1.26127	1.31357	1.43098	1.23299	1.21528
	1.6541	1.65536	2.00444	1.59765	1.50422
	1.53494	1.4446	1.68855	1.5031	1.41398
	1.61854	1.89333	2.21514	1.50726	1.54215
	1.60753	1.31122	1.58398	1.61189	1.42569
	1.79283	2.05051	2.52811	1.67211	1.65111
	1.47599	1.39711	1.61167	1.44697	1.36936
	1.78187	1.73608	2.15782	1.7209	1.59492
	1.76178	1.61084	1.9719	1.71975	1.58182
	1.72706	1.74114	2.11276	1.65911	1.57655
	1.81103	1.91495	2.34442	1.7179	1.65952
	1.51236	2.25993	2.55333	1.36157	1.50983
	1.73618	1.1702	1.4713	1.79505	1.46983
	1.51291	1.38525	1.61462	1.49422	1.38848
	1.66051	1.65947	1.99473	1.59724	1.52144
	1.80302	1.50189	1.8825	1.78754	1.57616
	1.4743	1.61646	1.86973	1.4149	1.38611
	1.58358	1.26675	1.50144	1.59939	1.41691
	1.68876	1.72947	2.07616	1.62016	1.55368
	1.75401	1.81389	2.21571	1.66685	1.6042
	1.5328	1.32228	1.5567	1.5274	1.38857
	1.57418	1.36825	1.643	1.56187	1.41079
	1.44074	1.98278	2.21124	1.31646	1.43372
	1.73521	1.57031	1.93044	1.69573	1.55046
	1.49785	1.94129	2.21067	1.37958	1.46249
	1.7918	1.58276	1.96032	1.75172	1.59312
	1.44161	1.91869	2.13776	1.3288	1.42813
	1.66825	1.56285	1.88657	1.62887	1.50998
	1.53879	1.36097	1.61304	1.52205	1.39346
	1.44416	3.02647	3.30577	1.26342	1.51098
	1.61649	1.51523	1.81098	1.57972	1.4706
	1.75325	2.02509	2.46413	1.63992	1.62686
	1.90318	2.10376	2.61591	1.78004	1.74327
	1.80936	1.70917	2.1143	1.7471	1.62471
	1.71041	1.48722	1.82219	1.68793	1.52155
	1.36407	1.17636	1.33794	1.36834	1.25492
	1.73294	1.6721	2.05368	1.67896	1.55945
	1.39425	1.63002	1.81595	1.32074	1.35478
	1.83903	2.54702	3.14879	1.65816	1.73148
	1.56337	1.57313	1.83721	1.5106	1.45528
	1.34068	1.32226	1.48016	1.31827	1.26469
	1.75519	2.1252	2.56579	1.63511	1.64416
	1.68283	1.55569	1.86514	1.64465	1.52983
	1.74401	1.84386	2.2621	1.66543	1.58729
	1.75283	2.16982	2.59419	1.62137	1.66031
	1.643	1.32398	1.59387	1.65556	1.45865
	1.35195	1.43301	1.58167	1.30648	1.30317
	1.80328	1.7123	2.11192	1.75041	1.61895
	1.92757	2.01101	2.54351	1.81907	1.73398
	1.62801	1.50283	1.81418	1.59786	1.46696
	1.37092	1.33913	1.5014	1.34703	1.29346
	1.58264	1.2061	1.45517	1.61419	1.38913
	1.64629	1.98653	2.35287	1.54238	1.55396
	1.72428	1.55102	1.89684	1.68851	1.54416
	1.90545	1.49003	1.90502	1.90554	1.63614
	1.51034	1.77252	2.02833	1.42736	1.44751
	1.56451	1.79229	2.10445	1.48089	1.47184
	1.07471	1.34174	1.3545	1.02588	1.10448
	1.55638	1.79491	2.08778	1.47262	1.47466
	1.3616	1.5765	1.73785	1.29593	1.3281
	1.42979	1.44234	1.64111	1.39209	1.34513
	1.32617	1.23737	1.38271	1.31602	1.2439
	1.90594	1.5086	1.9224	1.90238	1.64274
	1.80758	2.88615	3.48896	1.6055	1.7497
	1.74754	1.68285	2.04741	1.69226	1.58447
	1.42489	1.71208	1.93103	1.35294	1.37365
	1.72872	1.20898	1.50786	1.78482	1.4751
	1.67855	1.2998	1.59814	1.69463	1.46557
	1.51951	1.36787	1.5966	1.49995	1.39267
	1.56304	1.18067	1.4118	1.59438	1.37926
	1.8907	2.44721	3.03067	1.74967	1.75498
	1.60329	2.02911	2.36816	1.47581	1.54257
	1.80983	1.55871	1.95791	1.77625	1.58922
	1.55266	1.37828	1.63354	1.53535	1.40721
	1.75781	1.64889	2.04557	1.70462	1.56905
	1.62638	1.87013	2.19726	1.5213	1.54122
	1.5821	1.72326	2.02915	1.50547	1.47986
	1.97289	1.89831	2.45444	1.88936	1.7313
	1.74468	1.72164	2.0911	1.6685	1.59387
	1.60083	1.72647	2.05417	1.53109	1.48282
	1.56336	1.78722	2.10356	1.48754	1.46423
	1.79958	1.62789	2.01748	1.75764	1.60219
	1.48247	1.56342	1.79256	1.41894	1.40294
	1.96377	1.37307	1.81849	1.99428	1.62696
	1.53504	1.24553	1.4777	1.54901	1.37166
	1.58934	1.77911	2.08378	1.49586	1.50174
	1.75443	2.27512	2.74386	1.62559	1.65281
	1.50568	1.5804	1.80667	1.44096	1.42883
	1.61317	1.75942	2.08979	1.53827	1.49962
	1.63748	1.68085	1.98684	1.56539	1.52326
	1.50157	1.8172	2.07777	1.4181	1.44155
	1.68429	1.90461	2.2903	1.57196	1.57274
	1.5381	1.92434	2.20721	1.41907	1.49283
	1.85504	1.36757	1.74882	1.87594	1.5784
	1.62104	1.25724	1.53247	1.64103	1.41985
	2.15124	1.67698	2.26038	2.13161	1.79643
	1.54034	1.92282	2.21084	1.41666	1.49425
	1.51281	1.44053	1.68381	1.4796	1.39387
	1.61467	1.52321	1.81204	1.56585	1.4789
	1.6561	1.14809	1.40379	1.70844	1.43014
	1.60624	1.52098	1.80451	1.56481	1.47123
	1.38348	1.2909	1.44359	1.37071	1.30089
	1.3293	1.84984	2.00631	1.2247	1.33943
	1.83188	1.98497	2.42754	1.71843	1.69092
	1.49969	0.806189	0.972314	1.6512	1.25042
	1.43413	1.25234	1.41767	1.43827	1.32817
	1.88664	1.56448	2.01515	1.8642	1.62279
	1.81276	1.27153	1.62655	1.85663	1.52808
	1.41061	1.2285	1.41197	1.41036	1.29277
	1.61335	2.07884	2.44471	1.50508	1.5356
	1.45965	1.21648	1.41877	1.46755	1.32042
	1.7294	2.29541	2.73298	1.5692	1.6607
	1.64839	1.03191	1.27111	1.73385	1.39725
	1.73057	1.72624	2.11016	1.65503	1.57381
	1.46625	1.55559	1.78582	1.40986	1.38303
	1.76099	1.45329	1.80136	1.75325	1.5464
	1.50073	1.49726	1.75016	1.45599	1.38962
	1.90486	1.43638	1.85489	1.91375	1.6179
	1.8241	1.50434	1.86402	1.81737	1.60446
	1.57937	1.37697	1.62092	1.56951	1.43548
	1.64345	2.07144	2.39744	1.4919	1.60153
	1.47548	1.45787	1.67384	1.44208	1.37787
	1.65221	2.34247	2.73795	1.50319	1.60621
	1.97696	2.03356	2.6	1.88842	1.75589
	1.67217	1.69081	2.01143	1.59834	1.54908
	1.64871	1.76927	2.10861	1.56467	1.53316
	1.24917	2.38772	2.49524	1.11605	1.32193
	1.94005	2.68171	3.36875	1.76599	1.8027
	1.69916	1.58692	1.94043	1.65091	1.52827
	1.62426	1.33419	1.61823	1.6255	1.43882
	1.6975	1.62804	1.97539	1.6422	1.54004
	1.72236	1.72849	2.09507	1.65409	1.57322
	2.02007	3.06847	3.82676	1.80021	1.9168
	1.78272	1.90668	2.33163	1.69264	1.63359
	1.52311	2.3061	2.62048	1.38116	1.5105
	1.83164	1.31002	1.68743	1.85477	1.54625
	1.67521	1.91396	2.28311	1.54964	1.57936
	1.47341	1.53333	1.75676	1.41892	1.39016
	1.45828	1.38088	1.58431	1.43495	1.35514
	1.87496	1.70412	2.12967	1.82651	1.66515
	1.79196	1.29535	1.6598	1.8255	1.51312
	1.70752	1.15301	1.45199	1.76139	1.44399
	1.35308	0.994354	1.1366	1.38867	1.21941
	1.9283	1.44575	1.87793	1.93877	1.63097
	1.79587	2.03756	2.47186	1.68136	1.67038
	1.83191	1.57198	1.9806	1.80594	1.60278
	1.52235	2.12362	2.39488	1.37469	1.51596
	1.81491	2.63297	3.18354	1.62224	1.74586
	1.61706	1.4831	1.77804	1.58635	1.46399
	1.65016	1.9511	2.30418	1.55138	1.55744
	1.7146	1.35303	1.66884	1.72427	1.49923
	1.79147	1.62273	1.99543	1.7427	1.60627
	1.76392	2.07746	2.55217	1.65189	1.62591
	1.81581	1.95554	2.39062	1.71584	1.67001
	1.77776	1.36324	1.70168	1.79175	1.54073
	1.71728	1.41256	1.73925	1.71207	1.51206
	1.46923	1.71702	1.95208	1.3976	1.40804
	1.48944	2.02473	2.28794	1.37212	1.46475
	1.94638	1.96181	2.49512	1.85691	1.73376
	1.40691	1.91468	2.12366	1.30782	1.39219
	1.44429	1.89819	2.14286	1.34174	1.41145
	1.49891	2.16661	2.43317	1.3521	1.49889
	1.41331	1.59212	1.79079	1.35697	1.35431
	1.44915	1.71031	1.94149	1.36515	1.39601
	2.0682	2.16426	2.79572	1.95416	1.83842
	1.2768	1.08431	1.20005	1.29432	1.18737
	1.54043	1.41503	1.66971	1.51838	1.40398
	1.56949	1.77	2.05196	1.48506	1.49004
	1.53914	1.39448	1.64653	1.51827	1.40083
	1.45379	0.96913	1.14152	1.52245	1.26997
	1.30386	1.85866	1.98151	1.19038	1.33547
	1.47861	1.10389	1.29749	1.52342	1.31058
	1.49484	2.22343	2.49777	1.34018	1.5
	2.13726	2.31678	3.03133	1.98439	1.90317
	1.60485	1.62881	1.90237	1.54938	1.49688
	1.76521	1.36584	1.68465	1.78286	1.54151
	1.82411	1.4196	1.79998	1.82871	1.56989
	1.1898	0.9	0.978022	1.23296	1.10053
	1.54438	1.2454	1.47991	1.55734	1.37892
	1.37463	1.62784	1.81128	1.30653	1.33442
	1.86449	1.94911	2.4331	1.76635	1.68744
	2.26596	2.8377	3.74074	2.06137	2.04361
	1.73683	2.98167	3.51533	1.52489	1.72219
	1.49878	1.48246	1.73558	1.46287	1.3817
