# Supplementary material for: MIF -173 G > C (rs755622) Gene Polymorphism Modulates Tuberculosis Risk: Evidence from a Meta-analysis and Trial Sequential Analysis
Source: Sci Rep. 2017 Dec 5;7:17003. doi: 10.1038/s41598-017-17308-y (PMC5717251; doi:10.1038/s41598-017-17308-y)
Supplement: Supplementary file 3 — Supplementary Information: Microsoft Excel File SI6 [file 41598_2017_17308_MOESM3_ESM.xlsx]

## Sheet: Sheet1
Press F9 to re-sample
For sample type: 1 for TB patient and GG genotype, 2 for TB patient and GC genotype, 3 for TB patient and CC genotype, 4 for healthy control and GG genotype, 5 for healthy control and GC genotype, 6 for healthy control and CC genotype
Study	sample ID	sample type		re-sampling group 1	re-sampling group 2	re-sampling group 3	re-sampling group 4	re-sampling group 5	re-sampling group 6	re-sampling group 7	re-sampling group 8	re-sampling group 9	re-sampling group 10	re-sampling group 11	re-sampling group 12	re-sampling group 13	re-sampling group 14	re-sampling group 15	re-sampling group 16	re-sampling group 17	re-sampling group 18	re-sampling group 19	re-sampling group 20	re-sampling group 21	re-sampling group 22	re-sampling group 23	re-sampling group 24	re-sampling group 25	re-sampling group 26	re-sampling group 27	re-sampling group 28	re-sampling group 29	re-sampling group 30	re-sampling group 31	re-sampling group 32	re-sampling group 33	re-sampling group 34	re-sampling group 35	re-sampling group 36	re-sampling group 37	re-sampling group 38	re-sampling group 39	re-sampling group 40	re-sampling group 41	re-sampling group 42	re-sampling group 43	re-sampling group 44	re-sampling group 45	re-sampling group 46
Liu et al. 2016	1	1		4	2	1	4	1	4	4	4	4	1	4	3	1	4	2	5	4	4	1	4	5	1	4	2	2	3	6	2	2	5	1	5	2	1	6	4	1	1	2	5	4	1	5	6	4	4
	2	1		4	2	6	2	1	5	1	1	2	4	4	3	1	5	4	4	4	2	2	5	1	5	4	4	5	4	3	1	2	4	1	4	1	2	4	4	6	4	5	1	1	5	2	4	5	4
	3	1		4	3	1	2	6	1	4	1	1	5	2	5	6	1	2	4	1	1	1	4	1	4	3	4	4	4	4	1	1	1	2	2	4	4	6	1	5	4	1	1	5	2	4	1	2	2
	4	1		1	2	3	1	1	5	6	2	4	2	2	5	1	6	4	3	1	4	4	4	1	4	1	1	1	2	3	1	4	1	1	4	1	1	1	1	4	4	1	3	1	1	2	2	4	2
	5	1		4	1	3	4	2	2	4	4	5	1	4	1	4	2	1	4	3	4	4	4	2	4	4	4	4	1	2	5	5	4	1	2	1	1	2	4	4	3	1	2	1	4	1	4	2	4
	6	1		4	1	3	2	2	5	4	5	2	4	4	4	6	4	3	4	4	4	2	5	6	4	1	1	2	2	2	6	4	4	4	1	2	3	6	1	4	1	4	4	4	2	2	4	5	2
	7	1		2	2	5	5	1	2	2	5	2	4	5	2	2	2	1	1	1	1	1	4	3	2	4	2	3	1	3	2	1	2	1	1	1	1	1	2	1	2	4	1	6	5	2	5	1	2
	8	1		2	1	5	1	4	3	1	2	4	5	4	1	1	5	4	2	2	4	3	4	1	5	1	1	4	1	5	1	1	4	4	4	1	5	2	5	2	1	1	5	1	3	4	1	4	1
	9	1		4	4	4	1	2	5	4	4	1	4	1	4	3	2	1	4	2	4	4	4	4	2	2	4	2	2	5	4	4	1	6	2	5	4	3	6	5	4	3	5	5	1	4	2	1	5
	10	1		5	1	1	4	4	4	2	1	4	1	5	5	1	2	4	4	4	1	6	1	1	2	5	2	1	2	4	4	4	1	4	2	4	1	2	3	4	2	1	5	2	4	4	1	3	1
	11	1		1	5	4	2	4	3	4	2	2	4	6	2	1	2	2	4	2	4	3	4	2	1	2	2	2	1	4	2	4	2	4	1	2	2	2	1	5	4	4	5	1	1	5	4	2	5
	12	1		2	2	2	4	1	6	1	3	1	4	4	2	2	4	4	3	2	5	4	3	1	2	4	4	5	2	5	1	4	4	1	2	4	5	1	4	4	2	1	2	1	4	2	1	4	5
	13	1		5	4	3	1	3	2	1	3	1	1	2	2	2	4	1	5	4	4	1	4	4	2	4	4	3	1	4	2	6	4	2	1	1	4	1	5	2	4	4	3	4	2	4	3	2	4
	14	1		4	4	4	2	5	4	1	4	4	1	4	2	1	3	4	2	6	4	1	4	4	2	1	4	4	5	5	5	4	4	2	2	4	5	2	1	2	1	2	2	5	2	4	1	2	1
	15	1		4	1	1	4	5	2	1	3	5	4	2	4	1	1	5	5	4	4	2	1	4	2	6	2	3	4	4	5	2	2	2	1	5	4	4	4	5	1	4	5	5	1	4	4	6	2
	16	1		2	1	4	5	3	4	6	6	1	1	4	2	4	1	2	1	3	4	5	2	2	2	5	4	5	2	1	6	1	1	3	1	2	1	2	1	4	4	4	2	2	5	5	5	2	4
	17	1		5	1	6	2	1	5	1	2	1	5	1	3	4	1	2	1	2	5	4	2	4	4	2	4	1	6	4	4	1	1	2	4	2	1	2	4	5	2	4	4	4	1	1	4	2	3
	18	1		4	1	2	3	4	4	1	4	2	1	1	2	4	2	1	4	1	1	4	4	1	1	4	3	1	2	4	4	2	1	2	4	2	3	1	4	5	3	2	4	4	2	4	1	4	4
	19	1		5	4	1	2	2	1	5	3	2	4	3	1	5	4	2	2	5	4	4	2	3	4	2	4	1	1	1	4	4	2	5	3	1	1	6	1	1	2	1	2	5	1	2	1	5	2
	20	1		1	2	1	1	4	4	1	6	4	2	4	2	4	4	5	4	4	4	4	2	4	3	4	2	4	2	2	4	5	1	1	4	5	5	5	2	6	5	5	5	1	2	2	1	4	4
	21	1		4	1	1	1	2	4	4	4	4	2	4	4	4	1	1	4	2	1	2	2	1	2	1	1	3	2	5	1	5	2	2	3	1	5	2	4	1	1	4	1	3	5	6	4	4	4
	22	1		1	4	2	1	5	5	2	5	4	1	5	2	2	4	4	5	4	2	1	1	1	5	2	4	5	1	4	5	2	1	1	6	1	4	2	5	4	2	6	4	4	4	1	2	1	2
	23	1		2	2	4	2	4	2	5	2	4	2	4	1	4	4	3	1	2	5	3	1	1	2	3	4	1	5	2	2	6	2	1	4	2	1	4	1	4	5	2	3	4	4	5	1	4	1
	24	1		5	1	2	2	2	4	1	1	4	6	4	2	3	1	1	1	1	3	5	1	4	4	2	1	1	4	4	2	5	4	5	6	4	6	5	1	5	2	4	4	4	1	1	2	5	5
	25	1		4	2	4	1	1	1	2	3	4	4	2	2	6	2	4	4	2	1	1	5	2	2	1	1	4	2	4	5	2	5	2	1	5	4	4	4	1	1	5	1	5	1	1	5	4	5
	26	1		4	1	2	1	1	1	4	4	5	1	6	2	4	2	4	6	5	2	1	4	1	5	3	4	1	2	1	3	1	4	2	2	4	6	4	6	1	4	1	6	2	4	1	2	5	5
	27	1		5	1	4	5	5	1	3	4	1	1	4	2	2	1	2	6	2	4	1	1	1	1	1	4	2	2	1	2	2	1	2	5	4	1	1	2	2	4	4	1	4	5	4	1	6	6
	28	1		2	1	4	5	4	4	2	2	1	5	5	5	2	1	2	4	1	2	4	2	1	1	2	4	5	4	1	2	4	1	2	4	2	4	2	1	4	1	2	1	2	4	1	2	3	4
	29	1		4	4	4	1	1	4	2	2	4	1	1	1	1	5	4	1	5	4	1	1	1	4	6	3	4	4	2	1	2	4	4	2	4	4	4	2	2	1	4	2	1	4	5	4	2	2
	30	1		2	4	1	3	5	4	4	4	4	5	1	1	1	4	1	3	4	4	1	2	4	6	2	5	4	3	1	4	2	4	1	4	4	6	5	2	4	4	2	6	5	2	4	5	3	1
	31	1		4	2	2	4	5	4	5	2	6	4	1	1	4	4	1	1	2	1	4	5	3	4	4	1	5	1	5	2	3	4	6	1	4	5	1	4	2	5	4	4	5	4	1	2	5	1
	32	1		1	4	5	4	5	3	2	1	2	1	4	4	5	4	1	4	6	4	2	1	6	4	5	1	1	4	4	4	4	4	2	2	5	2	1	2	2	4	1	1	1	4	4	4	4	4
	33	1		1	1	2	4	4	1	2	2	1	4	1	2	4	4	2	1	4	1	1	1	4	2	4	1	4	4	1	3	4	5	1	4	4	6	4	4	1	2	2	1	4	4	1	3	4	2
	34	1		5	5	2	5	1	5	3	2	4	1	1	4	1	1	3	4	4	2	2	5	3	1	4	1	4	2	2	4	2	3	4	4	2	2	2	4	1	1	5	1	1	5	4	1	1	5
	35	1		1	2	4	5	1	2	4	2	1	5	2	1	4	4	1	2	2	1	4	5	1	5	4	2	6	5	6	5	5	1	2	6	1	4	4	4	1	2	5	5	4	4	1	4	3	4
	36	1		1	2	4	2	2	5	1	3	2	4	1	6	5	1	2	1	5	4	4	2	4	1	5	2	5	4	1	2	1	2	4	4	3	5	2	4	5	2	4	1	4	1	1	4	4	3
	37	1		4	4	5	5	4	5	4	1	4	2	1	4	4	3	2	5	4	4	4	4	4	5	4	5	5	2	5	5	1	1	1	4	5	3	2	2	2	3	2	2	4	1	4	2	4	3
	38	1		4	1	4	4	1	3	1	2	1	1	1	1	1	2	5	4	4	1	1	4	4	2	3	1	4	1	1	2	1	1	3	4	2	5	2	4	1	3	4	2	2	1	4	3	1	3
	39	1		1	5	2	4	2	1	4	5	5	4	1	4	1	1	1	1	5	5	5	5	2	1	1	2	5	4	4	1	4	2	4	4	6	1	2	6	2	2	1	4	5	1	4	2	2	4
	40	1		4	4	2	1	2	2	4	4	3	4	2	5	4	5	2	2	5	1	6	2	2	1	5	4	2	4	4	2	1	1	3	2	2	2	4	4	1	4	4	5	2	4	2	5	1	4
	41	1		2	1	2	1	5	2	1	4	5	4	2	4	1	1	4	4	4	2	4	4	5	4	2	1	2	5	1	5	2	4	4	1	3	2	4	1	1	1	2	4	2	6	2	2	4	1
	42	1		4	2	4	2	4	2	4	6	4	4	1	4	1	2	4	4	1	4	4	5	4	2	4	4	1	4	4	1	5	1	4	1	2	4	6	4	4	4	4	4	1	4	4	4	5	2
	43	1		5	5	2	5	3	2	4	3	5	5	4	2	1	5	6	5	4	2	1	1	5	1	4	2	2	4	2	4	4	1	2	5	2	2	4	1	2	4	4	5	1	1	1	6	2	4
	44	1		4	5	4	1	1	1	5	4	4	6	4	1	1	2	4	4	4	1	1	5	3	2	4	2	2	5	6	4	1	1	5	4	4	4	1	3	4	1	4	4	4	4	4	4	3	1
	45	1		1	4	4	4	2	2	2	2	5	5	4	4	3	2	1	4	4	1	4	2	5	2	1	4	4	4	4	4	4	4	1	1	3	2	4	4	4	2	4	4	4	4	4	1	2	4
	46	1		2	2	2	2	1	4	4	3	2	2	1	2	1	4	2	3	2	5	2	4	1	2	4	2	4	4	2	1	2	5	1	2	1	1	1	2	5	5	4	3	1	2	2	2	4	4
	47	1		4	4	1	4	5	4	2	1	2	4	4	1	6	1	4	5	2	1	2	2	2	4	2	4	1	5	1	4	2	5	4	1	4	2	5	4	1	2	4	1	4	5	4	4	1	2
	48	1		2	4	5	1	4	5	4	1	2	4	4	2	1	4	3	2	6	4	2	6	4	4	4	4	4	5	4	1	4	4	2	2	4	5	1	2	5	2	5	5	4	2	4	1	1	4
	49	1		4	4	1	4	6	2	2	5	2	2	2	4	1	4	4	2	4	5	4	5	2	1	1	2	2	4	4	2	5	2	4	6	4	4	5	1	6	4	1	2	4	1	5	4	2	3
	50	1		6	5	3	2	4	1	4	1	1	2	4	5	4	3	4	1	1	1	2	1	2	4	1	5	5	1	4	2	4	2	1	4	2	4	4	4	4	4	2	4	1	1	4	4	2	4
	51	1		4	5	4	4	2	1	5	4	2	1	4	6	4	1	1	4	5	3	2	4	1	2	4	4	1	4	1	1	1	1	4	5	1	4	2	2	1	1	4	1	1	2	1	1	4	4
	52	1		4	5	2	1	2	1	1	5	4	2	1	1	2	5	4	2	4	4	4	4	1	5	4	4	1	2	5	3	2	5	4	4	5	1	4	2	4	2	3	4	4	1	2	1	4	1
	53	1		2	1	1	4	5	4	3	4	4	1	2	1	4	4	5	6	4	5	2	4	4	4	2	5	2	2	4	1	4	4	4	1	4	3	4	4	4	4	1	2	5	1	4	5	4	4
	54	1		5	5	1	1	1	1	1	2	4	4	4	1	1	2	6	2	4	5	1	3	3	4	1	1	1	1	4	1	4	6	1	2	1	1	2	2	4	1	4	2	4	1	4	4	5	6
	55	1		5	1	2	2	4	2	2	1	6	4	1	1	4	1	4	1	4	4	4	2	5	5	1	3	1	4	4	1	1	2	2	3	4	4	4	2	1	1	5	4	2	2	2	2	5	5
	56	1		4	2	4	2	1	2	3	5	5	4	4	2	4	4	5	6	5	5	4	4	5	2	5	1	1	5	1	4	5	1	4	6	1	1	4	4	1	5	5	5	4	4	2	1	1	4
	57	1		1	3	4	4	2	6	1	2	4	4	4	1	5	6	2	1	1	4	4	2	2	2	4	4	5	2	1	2	4	4	4	2	4	4	1	2	4	1	5	1	3	5	4	2	3	4
	58	1		1	4	5	4	2	4	1	1	3	4	4	2	2	3	4	2	4	1	4	2	5	1	4	1	4	1	1	2	1	4	1	5	5	2	1	4	4	2	1	5	2	2	1	2	6	6
	59	1		1	1	4	2	4	1	4	5	2	4	1	4	1	3	2	5	5	4	1	2	2	2	1	1	4	4	4	3	2	4	5	5	2	2	4	3	4	4	2	4	4	4	4	1	2	5
	60	1		1	2	4	2	2	5	1	1	5	2	5	5	4	2	2	1	5	1	2	4	3	1	1	1	2	2	2	4	4	1	5	5	2	5	1	2	3	4	1	2	2	1	5	1	2	4
	61	1		4	1	3	2	1	1	1	4	4	4	4	4	5	2	2	6	1	1	4	1	4	1	3	4	5	4	4	2	2	4	1	1	1	2	2	2	1	1	4	1	2	5	4	2	1	6
	62	1		5	4	5	5	1	4	4	2	3	4	1	4	1	4	4	2	1	4	1	4	2	2	2	1	1	4	2	4	2	1	4	1	3	1	1	2	4	2	4	4	4	4	5	5	5	1
	63	1		4	4	4	4	5	5	4	1	2	1	4	1	4	5	4	4	5	4	4	4	1	4	1	1	2	1	4	2	2	4	1	1	2	3	1	6	2	5	2	1	4	4	6	3	6	2
	64	1		4	1	3	2	1	5	1	5	1	1	5	4	4	5	5	5	5	4	2	1	3	1	1	5	4	1	3	2	2	4	4	2	2	1	4	2	4	5	2	1	4	4	2	3	1	4
	65	1		3	2	5	4	5	2	4	4	1	5	1	4	5	1	4	1	1	2	1	3	2	1	1	1	2	2	2	4	5	1	2	1	3	4	4	4	4	4	3	2	1	4	4	1	1	2
	66	1		4	2	1	2	4	2	4	2	5	2	5	4	4	5	5	4	4	4	1	1	5	1	4	2	4	4	5	1	4	4	4	3	2	5	5	3	4	4	1	1	3	4	5	2	5	4
	67	1		2	6	1	4	6	2	1	2	4	4	5	6	5	2	1	1	5	1	2	5	6	2	2	4	4	4	4	4	1	5	4	5	1	1	5	4	1	2	4	5	1	1	2	4	2	1
	68	1		2	1	4	6	1	5	2	4	5	4	1	5	4	4	3	4	1	2	4	4	4	4	5	3	4	3	6	1	4	3	1	4	5	1	2	4	5	2	4	5	1	4	4	3	2	4
	69	1		6	5	2	2	1	2	4	2	2	4	5	1	1	1	1	4	4	4	2	4	2	2	2	2	2	4	1	4	4	1	4	1	1	2	2	5	4	1	1	4	4	4	3	4	4	1
	70	1		2	1	5	1	2	3	4	1	2	1	4	3	1	5	2	2	4	1	2	1	4	1	5	1	1	2	4	1	4	5	5	1	1	4	2	1	1	4	4	2	2	4	2	1	3	4
	71	1		1	5	1	1	1	1	5	4	2	1	2	4	4	5	5	1	5	2	4	4	2	1	4	2	5	1	5	2	2	5	1	2	1	4	1	1	4	2	1	2	4	4	4	4	5	1
	72	1		4	1	1	4	1	4	4	1	2	1	4	4	4	2	4	4	4	2	2	4	2	1	6	3	4	4	6	2	1	1	1	2	2	5	4	2	1	1	1	4	6	1	5	1	5	4
	73	1		6	6	5	4	1	1	4	4	2	1	1	3	4	2	5	2	4	1	1	2	5	6	2	4	2	2	6	1	2	2	5	1	4	5	4	1	2	1	4	1	4	2	5	5	2	3
	74	1		2	1	4	1	1	4	1	1	2	5	4	1	5	1	1	4	4	1	5	4	4	5	4	4	6	4	3	4	5	4	1	4	3	2	4	2	2	2	2	4	4	4	4	6	1	4
	75	1		4	1	1	1	4	1	2	4	6	1	1	1	4	4	4	1	2	5	4	4	5	2	4	2	4	2	6	5	5	4	3	4	5	5	2	2	4	1	1	2	1	3	5	2	1	5
	76	1		1	5	2	4	1	4	2	2	4	5	4	4	1	2	5	5	1	1	1	1	2	2	2	1	4	5	4	4	1	1	1	3	1	1	4	1	5	2	4	1	1	2	5	1	6	1
	77	1		2	5	4	5	2	1	4	1	5	4	1	1	5	4	1	1	4	1	1	1	4	2	2	1	1	5	5	4	1	5	2	4	2	4	1	5	2	2	4	3	5	3	4	2	2	1
	78	1		2	4	1	5	2	4	4	1	1	4	4	2	1	5	2	5	4	4	1	3	2	2	4	1	4	1	1	2	3	5	2	1	4	4	2	4	4	2	4	1	1	4	1	2	5	4
	79	1		4	2	3	4	4	2	2	1	5	4	4	2	6	4	1	2	2	1	5	1	1	4	4	4	2	2	4	4	2	1	2	4	2	4	4	5	5	4	1	1	2	4	1	1	5	4
	80	1		2	1	2	2	1	3	2	1	6	4	5	2	5	2	2	1	1	5	1	2	1	4	1	2	4	4	1	5	4	5	2	1	2	5	6	3	2	5	2	2	5	1	4	3	4	4
	81	2		3	1	4	1	2	2	2	1	5	2	1	1	1	4	4	1	1	5	4	4	4	4	4	2	6	4	1	4	1	4	2	4	4	2	1	1	5	2	4	5	4	1	3	1	1	4
	82	2		1	2	2	1	4	4	4	4	4	2	2	3	4	4	5	5	2	1	4	2	1	4	5	4	5	4	1	5	2	1	3	1	5	2	4	4	4	4	1	3	5	5	2	4	6	1
	83	2		2	4	3	4	2	6	2	4	2	2	1	2	4	4	4	4	4	4	4	4	4	1	2	4	4	4	3	5	4	4	2	1	1	4	2	4	6	2	4	4	3	5	4	1	5	1
	84	2		4	1	4	4	5	1	2	4	4	1	1	4	1	1	2	1	1	4	4	1	2	2	5	1	1	4	6	3	1	1	4	1	6	4	2	5	2	4	4	2	2	4	1	1	1	5
	85	2		1	1	1	4	1	1	2	1	1	1	5	4	5	4	5	4	5	2	1	1	1	1	4	1	1	4	2	4	4	1	2	4	4	1	4	6	2	2	6	4	4	4	2	2	5	2
	86	2		5	5	1	5	1	2	1	5	4	5	4	4	5	2	2	4	4	1	4	2	4	1	1	4	4	1	2	2	4	1	2	2	2	2	1	2	1	1	2	5	1	4	1	4	5	6
	87	2		4	3	4	4	4	2	2	4	4	4	1	1	2	3	3	5	4	4	2	5	4	4	4	2	1	4	4	5	2	1	1	4	5	2	1	5	1	4	4	4	1	4	4	1	1	6
	88	2		2	1	2	4	5	4	5	5	4	3	1	1	2	5	3	3	2	6	5	4	1	1	2	5	2	2	3	4	1	2	4	5	1	1	4	2	1	1	1	4	4	1	4	1	4	4
	89	2		1	5	4	4	5	1	4	1	1	2	3	5	4	1	4	1	4	4	4	6	1	2	2	3	1	1	5	1	1	4	5	1	1	4	4	2	4	4	4	6	4	1	5	4	1	5
	90	2		2	2	3	5	2	4	1	2	1	5	5	5	2	1	5	3	1	2	2	6	3	4	6	4	1	1	4	2	4	2	4	4	5	4	2	4	1	4	2	1	6	4	2	1	1	2
	91	2		4	1	6	4	2	4	4	2	2	2	5	1	4	2	4	1	2	5	1	4	2	1	5	4	2	1	4	1	1	6	4	2	1	2	2	2	4	1	2	4	4	2	3	2	1	4
	92	2		3	2	2	1	3	5	4	4	4	1	4	2	1	4	2	2	2	2	2	1	5	4	2	4	2	1	2	1	3	1	1	1	1	2	1	1	4	2	2	1	2	4	4	1	2	4
	93	2		5	2	4	4	1	1	4	4	1	4	4	1	1	4	4	1	5	2	2	1	3	5	2	6	5	1	4	5	2	2	3	5	5	1	1	2	2	4	4	3	1	4	1	4	4	1
	94	2		2	4	1	2	5	4	1	1	6	2	4	5	4	5	4	4	1	5	4	4	4	4	4	4	4	1	5	4	4	4	1	5	3	1	1	5	4	4	4	3	1	1	3	3	1	1
	95	2		2	2	1	1	5	4	4	4	2	1	2	2	4	3	2	2	1	1	5	2	4	1	2	1	2	1	4	2	4	1	4	2	1	6	2	1	2	4	4	5	4	1	4	5	1	2
	96	2		2	4	2	2	4	1	4	4	5	4	1	4	1	1	1	2	1	1	2	4	3	4	3	4	4	3	2	4	2	5	5	6	4	2	3	1	6	5	4	1	2	1	4	4	1	5
	97	2		4	1	1	4	6	4	3	5	6	5	4	2	4	2	1	4	1	5	1	2	2	1	1	1	4	4	4	4	2	3	4	4	2	5	1	2	1	2	5	4	4	4	4	1	2	1
	98	2		2	1	5	4	6	4	4	2	4	1	5	1	2	1	1	1	1	4	3	2	4	2	1	1	2	4	2	4	1	4	1	4	2	4	5	1	2	1	5	3	2	5	5	1	1	5
	99	2		1	5	5	1	4	5	5	1	1	4	2	1	5	4	4	4	4	2	1	4	4	2	5	6	4	2	3	1	4	5	4	2	2	3	4	1	4	4	2	3	2	2	5	2	4	3
	100	2		4	1	2	2	3	4	5	4	1	3	1	4	1	1	4	2	6	5	4	4	2	4	1	3	5	3	2	4	2	4	5	2	5	1	2	5	1	1	6	4	1	2	2	3	2	4
	101	2		3	1	4	5	4	4	5	4	4	1	5	5	2	6	6	4	4	2	5	4	1	1	2	4	3	1	4	5	1	5	2	4	4	3	1	4	5	1	6	4	4	2	5	1	4	1
	102	2		1	1	5	1	1	4	3	4	1	5	4	3	2	4	3	4	2	2	1	2	4	4	2	1	2	2	4	2	1	4	4	1	2	2	5	4	1	4	3	4	4	1	1	1	2	2
	103	2		2	5	5	2	2	1	2	2	3	2	1	1	5	4	1	1	1	2	1	4	1	2	4	2	2	2	4	4	4	4	4	1	4	1	4	4	1	5	5	1	2	1	4	4	6	1
	104	2		5	2	1	5	1	4	4	2	2	4	4	3	1	4	2	4	1	5	5	3	4	2	2	1	1	4	5	4	1	5	1	5	2	4	2	1	4	2	2	1	2	4	2	5	1	4
	105	2		1	1	4	2	4	1	4	5	1	1	4	2	4	4	1	1	4	1	1	4	2	1	4	5	4	5	1	4	5	2	2	1	5	4	4	2	4	2	1	5	4	2	4	4	2	2
	106	2		1	4	1	4	1	1	1	2	1	4	1	4	1	1	2	3	1	2	1	2	2	1	1	5	2	4	4	4	4	1	6	2	2	1	1	4	5	1	5	5	4	4	4	2	4	1
	107	2		1	2	6	6	1	5	4	6	1	4	5	2	2	4	4	2	2	3	6	1	4	4	1	1	4	4	1	1	1	1	1	1	1	3	5	1	2	1	2	4	1	5	5	2	2	1
	108	2		1	4	3	4	2	2	4	1	2	4	2	1	1	1	6	5	5	4	5	1	1	4	4	4	2	1	4	1	2	2	3	4	1	1	4	1	5	3	2	4	1	6	4	5	4	1
	109	2		4	4	1	2	1	1	2	1	1	2	2	5	4	2	4	2	1	4	5	1	2	5	2	4	2	4	4	1	5	4	4	5	4	5	1	4	4	1	3	5	2	4	4	4	3	4
	110	2		1	4	2	5	1	5	1	2	1	3	2	1	1	1	1	2	5	2	5	5	2	2	4	4	4	4	5	5	5	1	1	6	2	4	4	4	6	4	4	5	2	1	5	1	5	4
	111	2		1	4	1	4	1	4	4	1	4	2	1	4	1	4	2	1	4	4	4	4	4	4	5	2	5	2	4	4	2	4	2	4	3	3	1	5	1	2	2	4	2	2	5	5	5	2
	112	2		1	6	2	4	1	5	1	1	1	1	2	2	1	1	2	1	6	4	6	1	2	1	1	4	2	2	2	1	5	1	5	2	1	2	4	5	4	1	1	2	5	4	1	4	4	3
	113	2		1	1	1	1	2	5	5	1	2	1	4	1	2	2	5	4	4	1	4	1	1	1	4	4	2	4	2	1	1	4	1	4	1	2	2	1	1	5	2	2	5	2	1	2	5	4
	114	2		2	2	1	1	4	5	1	5	4	4	2	1	1	1	6	1	4	1	5	1	5	2	4	1	2	4	2	4	4	2	5	2	2	4	2	1	4	4	2	4	2	5	5	5	1	5
	115	2		4	1	4	2	4	4	2	1	1	2	4	1	4	5	2	4	4	4	5	1	1	4	1	6	1	2	2	1	2	4	1	2	3	1	3	1	5	1	4	4	1	6	1	2	4	4
	116	2		1	4	2	2	2	1	5	4	5	2	5	2	5	3	4	2	1	5	5	2	2	4	2	4	4	4	4	5	3	1	1	2	3	5	4	4	2	4	4	3	1	1	4	1	1	4
	117	2		6	1	5	5	6	1	4	1	2	1	3	3	1	4	4	5	4	2	5	4	2	4	1	5	4	2	5	4	1	1	4	1	5	4	4	1	2	1	4	1	4	1	4	1	1	4
	118	2		1	1	5	5	4	2	4	5	2	1	4	2	2	5	6	2	4	2	3	1	1	4	2	2	3	1	1	2	5	5	4	4	2	4	4	4	2	4	4	6	1	3	2	4	4	1
	119	2		1	4	4	1	1	2	1	5	4	1	4	1	2	2	1	6	2	2	1	2	5	4	2	4	1	5	1	2	4	1	1	5	1	1	5	4	4	1	3	2	2	1	2	5	4	2
	120	2		4	1	4	4	4	1	4	1	1	3	4	1	5	2	4	1	5	4	2	3	4	4	2	3	4	1	4	5	4	6	1	1	1	1	1	4	5	5	5	1	1	1	2	1	2	1
	121	2		4	4	1	4	4	2	4	2	2	1	2	2	4	2	5	1	4	6	4	1	5	4	3	4	2	1	2	1	4	2	1	5	2	2	4	5	5	3	4	1	1	1	1	4	2	4
	122	2		1	1	2	4	5	4	5	1	3	2	4	1	2	1	2	2	2	4	1	2	2	4	5	5	6	2	4	1	5	2	4	1	5	1	4	2	4	2	5	1	2	2	5	4	4	5
	123	2		4	4	4	4	3	1	4	2	4	4	2	6	5	4	1	4	1	1	1	2	4	2	2	2	2	3	4	3	2	5	2	2	4	1	2	5	4	5	4	4	1	4	2	1	2	1
	124	2		4	2	1	1	1	1	1	1	2	5	1	1	4	5	1	2	4	2	3	1	3	1	1	4	3	1	4	1	2	4	5	4	1	4	2	5	2	4	4	4	1	1	4	1	5	4
	125	2		2	2	4	4	4	1	3	2	1	2	2	2	4	1	5	4	1	1	2	4	4	5	4	1	5	4	1	3	1	1	4	4	5	4	5	2	1	4	4	5	6	2	6	4	1	2
	126	2		4	2	1	4	4	1	4	4	4	4	5	5	5	1	2	1	5	1	2	3	1	4	2	4	4	2	5	5	4	4	2	4	1	4	5	3	1	1	4	1	2	1	5	4	4	1
	127	2		4	4	5	1	4	6	1	1	1	3	1	4	2	1	1	6	5	4	1	1	5	1	2	5	4	2	6	1	6	1	1	4	4	2	5	2	1	4	5	6	2	5	1	5	4	4
	128	2		6	3	2	2	5	4	5	1	4	5	4	2	2	4	4	2	3	5	5	1	1	1	2	1	4	4	2	4	1	5	5	4	4	2	5	2	1	1	4	4	5	3	4	5	2	4
	129	2		4	2	1	6	4	4	4	1	4	4	2	1	4	4	2	4	2	5	4	4	5	1	2	1	4	4	4	1	2	4	4	4	4	1	5	3	2	4	2	4	4	1	3	5	3	4
	130	2		4	5	5	5	4	6	2	4	1	4	2	2	4	4	2	4	1	2	1	6	1	1	1	1	4	4	1	3	4	1	4	1	1	1	1	1	6	5	4	1	4	4	4	5	1	4
	131	2		4	4	6	5	2	4	1	2	4	1	6	6	4	1	5	4	6	3	1	4	5	4	4	1	4	4	1	4	4	5	1	1	2	1	3	4	4	1	1	4	1	4	2	2	4	1
	132	2		5	4	1	1	1	1	2	3	3	4	4	4	5	2	4	5	4	3	5	2	4	5	4	5	4	2	2	1	5	6	4	1	5	2	2	1	1	4	4	4	1	6	3	1	5	4
	133	2		5	5	1	4	5	3	1	4	1	1	1	4	1	1	4	4	5	2	4	4	4	2	1	4	2	4	1	2	2	6	2	3	4	3	1	2	2	4	1	1	4	5	6	2	1	1
	134	2		5	5	4	1	1	1	1	4	2	4	1	5	1	1	2	5	1	5	1	5	1	4	1	5	1	2	1	2	1	4	4	1	2	2	4	4	2	4	1	1	1	5	4	2	4	1
	135	2		5	2	3	4	1	3	4	1	1	4	4	1	2	4	4	5	4	5	6	4	2	2	4	1	2	2	5	4	4	1	1	4	1	2	4	1	4	2	1	4	1	2	1	5	4	2
	136	2		4	4	1	1	1	1	6	4	4	4	1	1	4	6	4	4	1	5	5	1	2	4	5	4	1	4	4	1	6	6	4	4	2	1	2	1	5	1	4	5	1	4	2	1	2	5
	137	2		1	4	5	3	4	4	4	1	5	1	2	2	1	4	2	2	2	1	4	2	1	2	4	4	1	1	2	5	5	4	5	4	4	4	5	2	4	1	1	2	2	2	4	6	3	6
	138	2		1	3	4	3	4	4	5	2	2	1	5	3	1	4	4	4	2	4	4	1	1	2	4	2	2	3	1	3	2	4	1	4	5	2	4	1	1	4	2	4	5	5	4	2	4	3
	139	2		4	4	2	1	1	5	5	1	4	4	1	1	1	2	2	2	4	1	4	4	1	1	4	2	4	4	5	4	1	4	2	6	2	4	3	4	5	1	2	4	4	5	1	5	4	5
	140	2		5	1	4	2	1	1	4	4	1	5	1	2	3	4	1	4	1	4	1	6	2	1	3	1	1	1	4	3	1	4	3	2	4	4	4	1	1	4	5	4	2	4	1	4	1	4
	141	2		4	4	1	1	1	1	2	6	4	2	1	1	4	4	6	4	1	1	3	1	4	5	4	4	4	4	4	5	2	2	2	2	4	1	2	1	3	2	4	4	3	2	1	1	4	2
	142	2		5	4	6	1	4	2	2	4	4	2	2	5	4	1	1	4	1	4	1	2	1	4	1	1	2	1	4	4	2	5	4	4	5	4	1	4	2	4	5	4	4	4	4	1	4	4
	143	2		5	4	1	4	4	2	1	4	1	3	4	1	3	4	6	4	4	4	5	1	4	4	1	2	2	2	4	1	4	2	4	1	4	1	5	2	2	6	2	2	2	1	4	4	4	5
	144	2		4	2	4	4	2	4	2	2	2	4	4	1	1	2	3	2	4	5	1	5	4	2	3	1	2	4	5	2	2	2	4	4	1	4	4	4	1	6	5	5	5	2	2	4	4	5
	145	2		4	5	5	1	4	1	1	4	2	1	1	2	4	4	2	5	2	2	4	4	2	1	5	5	5	1	3	2	5	2	5	4	1	6	4	4	4	5	4	4	4	4	1	4	2	2
	146	2		4	4	4	4	1	4	2	2	4	5	4	1	2	5	4	2	4	1	4	4	4	2	4	5	1	2	5	6	2	5	2	3	2	1	4	4	5	1	3	4	2	4	4	6	4	1
	147	2		4	6	5	4	2	4	1	5	2	4	4	4	5	4	2	4	4	5	2	4	4	4	1	4	5	1	1	1	5	3	4	4	3	4	6	6	2	1	4	2	4	1	6	2	4	5
	148	2		1	4	1	4	4	5	1	2	1	1	2	2	1	2	2	1	1	5	4	5	2	3	4	2	4	4	4	4	5	1	1	4	1	4	1	4	5	2	4	5	6	1	5	1	4	4
	149	2		2	4	3	6	4	2	1	1	5	1	1	2	5	1	1	4	1	5	2	4	6	5	4	2	4	2	4	1	5	1	1	4	4	4	4	2	5	5	5	1	2	1	1	4	1	5
	150	2		1	5	4	2	1	1	3	5	4	2	2	2	4	4	4	4	1	2	1	4	2	4	1	5	3	4	4	4	5	2	4	4	1	5	2	5	4	4	4	4	4	5	1	6	3	1
	151	2		4	4	5	2	4	1	2	4	4	5	2	1	1	4	2	4	1	6	1	1	6	2	5	4	4	4	3	5	2	6	1	5	4	4	1	1	4	1	2	2	4	2	4	4	2	6
	152	2		2	4	1	4	5	2	5	1	4	1	1	1	4	3	5	1	1	4	2	1	5	2	4	4	5	2	6	2	5	2	4	1	1	4	2	5	6	1	1	4	4	6	5	4	4	4
	153	2		2	4	2	4	4	4	4	5	2	1	6	2	1	1	1	1	5	2	2	4	2	2	5	2	2	1	3	4	4	1	1	4	1	4	2	5	1	1	1	1	4	2	4	4	1	6
	154	2		2	2	2	4	4	4	6	1	1	4	4	4	1	4	3	1	4	4	2	4	5	4	4	4	4	4	2	4	2	2	2	5	5	4	1	4	4	3	1	1	4	1	2	4	2	1
	155	2		5	5	6	4	1	3	1	2	2	2	1	4	3	2	1	5	5	1	1	4	4	2	4	1	4	4	2	4	1	2	6	4	1	2	5	1	5	4	4	2	1	1	3	1	1	2
	156	2		2	1	2	4	4	4	1	4	2	2	4	4	4	4	4	4	5	1	1	1	2	2	2	4	1	1	1	2	5	2	4	5	1	4	1	1	5	1	4	5	4	1	4	4	4	1
	157	2		1	4	1	4	2	1	4	2	1	5	1	1	4	2	2	5	2	2	2	4	2	1	2	4	2	5	2	1	2	4	1	4	2	1	1	1	4	5	2	2	3	4	1	3	1	6
	158	2		5	4	1	4	1	2	1	2	2	2	4	5	4	5	1	2	1	4	4	1	1	1	4	1	2	1	5	5	1	1	5	1	4	1	1	4	4	5	1	2	2	4	3	1	2	1
	159	2		2	1	4	4	4	1	1	1	5	4	2	4	4	2	4	5	5	6	3	3	2	2	4	2	6	4	4	2	4	1	1	3	4	1	4	3	1	2	4	4	3	4	4	4	6	1
	160	2		4	4	4	4	2	2	4	1	2	1	3	3	4	2	4	1	5	4	5	1	4	1	1	5	4	6	4	4	1	2	2	1	5	5	2	2	4	2	5	5	5	2	2	4	2	1
	161	2		4	1	1	1	4	3	5	5	2	6	2	4	4	1	4	3	5	1	2	2	2	2	2	1	4	4	1	1	4	2	4	1	2	4	1	1	5	2	4	4	2	5	4	4	5	1
	162	2		1	1	4	4	5	1	4	1	3	1	1	4	2	2	2	2	5	2	2	2	4	1	5	4	2	4	4	4	2	1	1	1	2	1	5	1	6	2	2	2	1	4	5	2	4	4
	163	2		5	1	4	1	4	4	4	4	1	4	2	1	2	2	4	1	4	4	5	4	4	1	1	1	1	5	6	4	2	3	1	4	1	1	4	2	4	1	3	4	5	2	4	1	2	5
	164	2		2	2	2	4	1	4	2	4	4	4	2	1	2	5	4	2	4	4	4	4	2	1	2	4	4	1	4	2	1	2	4	3	5	1	4	2	1	2	2	1	1	2	4	4	6	3
	165	2		4	4	5	6	2	1	4	2	1	4	2	5	2	4	1	4	3	1	4	4	4	4	2	2	5	2	4	2	6	2	1	1	4	5	1	2	4	4	1	4	2	1	4	5	4	4
	166	2		5	2	4	2	1	2	4	5	2	2	4	4	1	4	2	2	1	4	4	5	6	1	1	2	2	4	4	1	2	2	6	5	4	4	1	4	4	2	1	2	1	2	1	2	4	4
	167	2		2	2	2	3	2	2	1	4	4	4	2	5	1	1	5	5	5	2	1	1	5	1	4	3	1	4	4	2	5	4	2	1	4	2	1	5	5	2	4	2	4	2	4	4	2	6
	168	2		1	4	2	4	1	6	4	1	2	1	5	4	4	1	5	1	4	5	1	4	1	4	3	1	4	4	1	4	3	4	2	2	1	1	5	2	4	1	4	2	2	1	5	2	2	5
	169	2		1	1	2	5	4	4	4	6	4	4	1	4	1	4	1	1	2	1	5	1	2	2	4	2	4	2	5	2	2	4	1	4	4	2	2	4	1	2	3	1	4	1	1	4	1	4
	170	2		2	5	1	2	2	2	2	1	5	5	1	5	4	4	4	1	4	4	1	2	4	2	4	1	5	1	1	1	4	2	5	2	1	6	2	1	1	2	2	1	3	4	1	4	3	5
	171	2		2	6	1	1	1	2	1	1	5	4	4	4	2	3	5	3	1	2	1	3	5	1	1	2	4	4	4	5	1	1	4	4	4	1	4	2	4	1	5	2	2	1	5	4	6	1
	172	2		3	4	1	1	1	5	1	1	1	5	1	4	4	1	4	4	2	1	2	4	4	4	1	4	4	4	2	4	1	2	4	5	2	5	6	2	4	1	3	5	4	2	1	1	4	1
	173	2		4	4	1	1	2	1	4	4	2	5	1	5	4	1	4	3	1	5	4	1	4	1	1	4	5	4	2	3	1	1	1	4	3	2	1	4	5	1	4	5	3	4	3	1	1	4
	174	2		2	2	5	2	2	1	1	1	1	2	5	4	1	1	4	1	1	5	4	1	6	2	4	4	4	4	3	2	2	1	2	4	4	1	2	5	4	4	2	1	4	4	4	2	2	1
	175	2		4	1	4	4	2	4	2	1	4	4	4	1	2	2	2	3	2	1	4	5	4	4	1	4	3	2	2	2	2	4	4	1	2	4	4	2	4	5	3	2	1	4	1	1	4	5
	176	2		4	1	5	2	4	4	1	5	4	1	4	4	5	2	1	4	2	1	1	1	1	4	1	2	2	4	2	2	4	2	2	4	4	1	1	3	4	6	2	4	1	1	1	2	2	4
	177	2		4	1	4	2	4	2	2	1	1	5	1	3	5	4	1	1	6	5	2	2	1	4	2	3	4	2	1	2	1	2	1	2	4	3	4	4	1	1	4	4	4	1	4	4	1	2
	178	2		4	4	1	5	2	4	4	1	2	2	3	3	1	3	4	4	2	6	4	4	1	5	3	2	4	5	1	1	1	4	6	4	1	2	1	1	4	5	4	5	4	1	4	4	4	4
	179	2		1	1	1	4	1	4	1	4	4	4	2	5	1	4	1	4	4	1	1	1	1	3	1	1	1	4	1	2	5	2	4	1	1	4	5	5	1	1	1	1	2	4	1	1	1	4
	180	2		2	2	4	4	4	1	4	4	5	1	2	4	1	1	1	4	1	1	1	4	1	4	4	4	4	2	4	2	1	4	2	1	2	4	1	3	6	4	4	1	1	1	5	1	2	4
	181	2		2	5	1	1	6	6	1	5	4	5	4	4	5	5	4	6	4	4	4	4	5	2	4	2	1	4	4	4	2	5	4	4	2	4	1	1	1	1	4	5	5	3	2	1	5	1
	182	2		4	2	5	4	4	4	4	1	1	4	1	2	1	2	3	2	5	1	1	4	3	2	4	4	5	2	1	1	4	5	4	4	4	2	4	4	4	4	1	4	1	4	1	2	3	2
	183	2		3	2	4	4	5	2	4	1	2	4	5	2	6	5	4	2	4	1	4	2	4	2	2	6	2	5	4	1	3	2	4	2	2	2	4	2	2	1	2	5	4	1	3	5	1	4
	184	2		4	4	2	6	2	1	1	4	4	4	1	1	1	6	2	4	4	2	4	1	1	4	5	1	4	3	1	1	5	3	2	4	2	5	4	2	2	6	5	4	1	4	2	2	5	5
	185	2		1	5	4	4	4	6	6	1	4	2	5	4	4	2	4	2	2	4	4	5	5	1	1	1	4	1	4	1	5	2	1	1	4	4	1	4	6	5	1	3	6	3	5	2	5	1
	186	2		4	1	5	4	1	5	4	2	2	4	1	2	2	2	6	6	5	1	5	5	2	1	1	4	4	1	4	2	2	2	4	4	4	6	4	5	1	2	1	4	4	5	4	4	1	2
	187	2		4	2	1	1	2	1	5	4	4	1	1	4	3	5	2	6	2	4	4	2	2	1	4	1	2	4	4	1	4	4	2	2	4	1	4	1	1	3	5	2	1	2	4	1	5	2
	188	2		1	1	4	2	2	3	6	1	5	2	4	2	6	4	2	1	5	1	1	5	1	4	1	4	1	1	4	5	2	1	4	1	5	2	4	4	2	4	2	4	3	1	2	3	2	4
	189	2		5	4	6	3	2	2	4	2	1	4	4	4	1	4	2	1	4	3	6	1	6	1	1	6	2	3	4	4	3	3	6	2	4	1	4	2	4	1	4	6	4	4	4	1	1	4
	190	2		2	4	1	2	4	5	1	1	1	1	1	1	2	1	1	2	1	1	4	5	4	1	2	5	4	2	4	5	4	4	6	5	1	1	1	4	6	4	5	1	6	2	4	5	2	1
	191	2		5	4	1	2	4	4	2	4	1	4	1	5	4	2	2	2	1	3	1	4	5	4	2	5	4	2	1	4	5	1	1	4	2	2	2	4	1	1	2	1	2	3	1	4	2	2
	192	2		1	4	3	1	1	4	1	2	4	2	2	1	2	2	3	4	5	4	1	2	4	4	1	3	4	2	5	2	1	4	4	4	1	1	4	1	2	5	2	4	4	1	4	2	2	2
	193	2		1	4	4	1	2	2	3	5	4	2	4	1	1	2	2	5	2	1	2	1	1	1	6	2	4	1	1	4	4	2	1	4	4	5	2	1	2	2	5	1	3	5	2	4	2	4
	194	2		6	4	2	2	1	1	1	4	1	6	4	1	4	4	4	4	3	2	4	5	5	4	1	1	1	2	4	1	2	5	2	4	2	1	3	2	2	2	3	1	4	2	5	4	4	6
	195	2		4	1	2	4	2	4	4	2	2	2	2	4	2	5	4	5	1	3	4	2	4	4	2	4	1	4	1	1	4	1	1	4	1	2	3	2	1	3	1	4	4	5	3	4	5	1
	196	2		1	1	4	2	4	5	6	1	2	4	6	4	2	1	5	1	2	4	5	2	5	2	4	2	6	4	2	3	6	1	1	5	1	3	2	1	2	4	3	4	4	4	1	4	1	4
	197	3		3	1	2	1	1	3	2	1	5	2	1	4	2	5	3	1	5	3	2	1	1	4	2	1	4	4	2	2	2	6	3	2	2	5	2	2	4	4	1	2	5	1	1	4	2	3
	198	3		1	1	3	1	6	1	4	4	2	1	1	1	2	4	4	4	4	3	4	4	3	4	1	2	4	1	2	3	4	1	4	4	1	2	2	4	4	4	1	1	3	4	5	3	1	2
	199	3		5	1	2	4	5	2	4	4	1	4	2	2	1	4	2	2	1	4	4	4	4	4	1	4	1	2	1	2	4	4	2	4	1	4	5	2	1	2	4	2	5	1	4	4	2	1
	200	3		1	6	1	4	2	4	4	5	4	4	1	4	2	4	4	2	1	5	4	2	4	3	3	1	2	5	5	6	1	1	2	5	4	4	1	5	4	4	2	1	2	2	1	2	4	2
	201	4		5	1	1	3	4	4	3	3	1	1	1	5	1	1	2	4	4	2	1	5	5	5	5	1	4	2	4	1	4	2	1	3	1	4	2	2	1	4	2	5	1	5	4	4	5	3
	202	4		4	2	2	4	4	1	1	2	1	2	4	4	6	1	2	1	1	1	2	1	1	2	4	1	2	1	5	4	1	5	5	4	2	4	6	4	6	4	5	5	5	6	4	1	2	4
	203	4		2	1	1	5	2	2	6	5	3	1	3	6	1	3	1	4	5	1	5	5	4	1	4	2	4	1	1	4	2	4	1	5	1	1	6	1	5	4	4	1	4	4	1	4	4	4
	204	4		1	5	4	4	3	2	4	5	5	4	2	5	5	4	1	2	5	4	1	1	1	2	4	1	2	6	2	1	2	2	4	1	4	5	5	4	1	4	1	4	1	4	3	1	3	2
	205	4		2	1	6	5	4	2	1	2	4	2	4	4	4	2	1	4	3	4	1	5	5	1	1	5	1	4	1	2	4	4	2	3	2	2	4	2	4	1	3	1	5	4	1	2	1	2
	206	4		1	2	4	5	4	1	4	2	2	4	5	4	2	1	1	5	2	4	4	2	4	1	2	1	4	4	5	1	4	1	4	2	4	6	1	5	4	4	4	4	2	1	1	1	4	5
	207	4		5	2	2	5	1	2	1	1	5	4	4	4	1	2	4	1	2	4	2	4	4	1	1	2	1	5	1	4	5	2	2	5	4	4	4	4	2	2	2	1	4	5	1	4	4	6
	208	4		2	2	4	1	1	4	4	2	6	5	2	2	5	4	4	5	5	1	4	4	5	1	3	1	4	2	3	2	2	3	4	1	4	5	1	4	4	4	1	2	4	1	3	1	4	3
	209	4		4	2	6	4	4	4	6	1	4	4	1	1	1	1	4	4	1	2	3	4	4	2	2	1	2	3	4	2	4	4	4	4	5	2	5	4	5	2	1	2	1	2	4	2	4	3
	210	4		2	1	5	5	5	4	1	4	2	6	1	1	1	4	4	1	4	4	4	1	5	4	4	2	3	1	2	5	6	2	4	2	2	1	6	4	1	2	1	4	5	2	2	6	5	2
	211	4		1	1	5	1	2	2	4	4	4	4	6	2	2	5	1	2	4	4	4	1	2	1	5	4	2	4	1	2	4	1	4	2	1	2	1	4	1	4	6	4	1	2	1	1	4	2
	212	4		5	4	1	1	5	2	1	1	3	4	6	4	1	1	4	4	2	5	1	6	5	5	1	5	4	1	2	1	2	4	4	1	6	1	4	4	5	4	2	4	4	6	5	4	3	4
	213	4		2	5	3	5	4	1	1	1	1	1	5	2	4	1	2	4	1	4	4	4	2	2	4	1	4	1	4	4	1	1	2	4	4	2	1	1	3	5	2	1	4	4	3	4	4	2
	214	4		2	5	2	6	1	4	4	5	1	1	4	1	5	3	1	1	1	4	2	4	4	4	4	6	2	4	1	4	4	5	4	2	4	4	5	1	4	4	2	5	5	2	6	1	2	4
	215	4		6	4	2	1	1	5	2	5	1	4	4	2	4	1	2	4	1	1	2	2	2	4	2	4	2	5	1	4	4	4	5	1	4	5	4	5	1	4	4	1	4	2	1	4	4	2
	216	4		1	1	3	4	4	4	2	3	2	4	4	2	1	1	4	4	4	4	1	1	1	4	4	4	3	2	1	2	5	1	2	4	5	1	4	4	1	4	2	4	5	1	4	4	4	4
	217	4		4	4	1	4	6	1	5	2	1	2	4	5	2	4	1	6	1	5	1	5	5	1	2	5	4	4	4	1	1	3	4	5	4	5	1	6	4	4	4	2	1	4	2	2	2	1
	218	4		1	4	4	4	1	1	6	4	2	1	4	4	3	5	2	5	1	2	5	2	2	2	1	6	4	1	2	1	4	1	5	3	6	5	2	1	2	4	4	1	1	5	5	1	1	1
	219	4		1	2	1	1	1	2	1	2	2	3	6	1	4	1	2	1	2	5	1	1	4	1	4	5	1	4	1	5	2	4	5	4	2	5	4	4	2	4	5	2	4	2	4	1	1	1
	220	4		5	5	3	4	3	1	1	5	4	2	2	4	1	3	2	4	4	4	2	5	1	5	1	1	4	4	1	2	1	5	1	6	5	2	1	4	1	4	2	1	6	1	4	1	1	5
	221	4		5	2	1	1	4	4	2	5	1	1	5	1	4	5	4	1	4	4	5	3	4	3	4	5	2	1	1	1	4	5	1	5	2	4	6	4	1	3	5	4	1	2	1	5	4	4
	222	4		4	2	2	2	2	3	5	1	4	4	1	2	5	1	6	1	4	1	1	4	3	4	4	1	1	1	4	4	1	4	2	3	1	1	4	4	3	1	1	4	1	1	4	4	6	2
	223	4		4	1	4	4	4	5	6	2	5	1	1	2	1	1	1	5	1	4	4	2	1	2	4	1	4	2	1	4	2	5	4	1	5	1	5	1	2	5	4	5	4	1	2	4	2	2
	224	4		4	1	1	4	2	2	4	6	5	5	4	4	2	2	1	6	4	1	1	4	5	2	1	1	2	4	4	6	4	4	5	5	4	1	1	6	2	5	5	4	5	5	2	2	4	1
	225	4		1	1	4	2	4	1	5	2	5	2	1	1	4	4	5	6	4	4	1	4	1	1	4	6	1	2	5	4	2	1	4	1	4	4	4	2	5	4	1	5	2	1	5	1	1	1
	226	4		3	5	5	2	4	1	4	1	1	4	4	2	5	2	3	4	5	2	3	1	1	5	4	1	5	2	2	4	1	4	4	1	1	1	2	1	2	2	2	1	5	1	4	4	1	4
	227	4		1	4	2	4	2	2	5	5	1	1	4	2	1	4	2	4	1	4	1	1	2	4	2	4	4	1	2	4	4	4	4	5	4	5	5	5	4	6	6	1	4	2	4	4	4	2
	228	4		4	5	2	4	1	4	2	1	1	4	1	4	4	1	4	1	5	5	2	2	3	1	2	2	5	1	6	1	4	1	1	2	4	1	2	1	1	2	2	2	2	1	4	5	1	4
	229	4		4	1	2	4	1	1	5	1	2	1	2	4	1	1	4	5	5	5	2	2	2	4	5	2	3	2	2	2	1	6	5	4	4	4	4	1	4	4	1	2	4	1	2	2	1	4
	230	4		5	1	3	4	4	4	2	1	5	2	4	1	1	3	2	4	1	2	1	2	6	4	1	2	2	2	1	3	2	5	1	4	2	3	5	4	1	2	2	1	1	2	1	1	1	2
	231	4		1	4	1	2	1	4	4	2	1	5	2	5	1	2	3	1	4	5	4	5	4	4	4	4	2	4	4	4	5	2	6	1	4	2	1	6	4	6	4	6	2	1	1	1	1	4
	232	4		2	2	4	5	5	5	5	6	3	1	2	3	1	1	4	1	5	1	4	1	6	1	1	1	4	1	1	4	1	4	2	4	1	5	4	1	2	2	5	5	4	1	2	2	5	1
	233	4		4	5	4	4	5	4	4	1	2	1	2	1	6	1	5	1	4	1	4	1	1	3	4	1	4	4	5	5	4	1	5	4	4	1	5	1	4	4	4	1	2	4	4	1	3	2
	234	4		3	4	4	2	2	5	1	5	1	1	4	4	4	5	4	4	4	4	2	1	1	2	4	1	1	2	1	1	3	2	5	4	1	4	1	6	2	4	3	2	4	1	1	4	1	4
	235	4		1	6	2	1	2	1	2	4	2	4	1	4	4	4	1	4	2	4	4	1	1	4	4	4	1	2	4	4	4	3	2	5	4	1	2	2	2	1	6	2	2	4	4	2	1	1
	236	4		4	2	2	5	2	4	4	1	1	1	2	3	4	4	3	2	3	1	5	2	4	5	4	2	1	3	5	1	5	1	5	2	1	4	1	4	5	1	4	4	4	4	5	1	4	2
	237	4		1	2	1	2	2	4	4	1	1	1	4	5	4	2	4	3	1	2	1	1	5	1	4	4	1	1	5	4	5	1	2	1	5	2	5	4	1	5	2	4	4	5	1	2	2	4
	238	4		2	1	1	2	1	3	1	4	2	4	5	4	4	1	4	1	4	5	2	4	6	4	4	5	1	2	2	1	2	2	2	5	1	2	2	1	4	4	4	1	5	1	1	4	4	1
	239	4		4	1	1	1	3	2	2	1	4	2	1	1	4	5	3	1	2	1	2	1	4	5	1	3	3	6	3	4	3	1	2	4	4	4	1	5	4	6	5	5	4	2	4	4	4	4
	240	4		2	4	4	1	1	1	1	2	5	4	4	5	1	2	1	1	2	4	3	4	4	1	4	4	1	2	4	5	1	4	1	6	3	5	1	6	2	1	4	1	1	5	5	2	4	4
	241	4		4	1	6	1	4	1	6	2	1	4	5	2	4	1	2	4	2	4	1	5	4	2	4	1	5	4	1	1	4	4	1	3	1	4	4	2	1	4	4	2	3	4	4	5	1	3
	242	4		5	4	2	2	2	4	5	5	2	1	4	4	3	1	4	4	1	2	1	4	2	2	4	4	1	6	4	1	3	2	4	1	2	4	2	2	2	4	5	1	5	6	4	4	2	2
	243	4		4	3	4	2	1	4	1	2	4	4	1	4	1	2	4	2	4	5	4	2	4	4	4	4	1	2	4	2	2	2	2	1	3	1	2	4	2	1	2	3	1	2	6	2	4	5
	244	4		4	1	1	1	1	4	4	4	2	5	4	1	3	2	4	4	5	1	3	4	5	5	4	3	5	4	1	2	4	5	2	1	2	2	4	5	2	2	2	5	2	1	2	4	4	4
	245	4		1	2	1	1	2	2	1	1	4	5	5	1	1	5	4	4	5	5	6	4	4	1	4	4	2	2	2	5	1	1	5	4	4	1	2	5	2	5	2	4	1	5	1	1	4	2
	246	4		2	4	5	4	2	1	1	4	1	1	1	4	1	5	5	1	4	1	4	1	5	4	2	4	1	6	5	1	3	1	3	1	6	4	1	2	1	4	2	2	5	4	5	4	4	5
	247	4		5	5	5	1	4	1	1	2	4	1	2	1	5	5	5	4	1	4	4	4	4	5	1	1	1	2	6	1	2	6	4	2	2	2	4	4	5	4	2	4	2	4	4	1	6	1
	248	4		5	5	4	4	4	1	6	2	1	2	1	4	3	2	4	4	2	1	2	5	4	4	2	4	5	5	4	4	4	4	1	5	2	4	4	5	1	2	4	2	3	4	1	5	4	4
	249	4		4	1	2	4	4	2	2	4	2	4	4	4	5	4	2	5	4	4	4	1	4	4	1	4	1	4	4	1	2	4	2	1	2	6	5	2	2	1	5	5	1	2	4	2	4	1
	250	4		5	1	4	1	2	5	3	2	1	4	1	4	5	5	2	6	1	5	5	3	4	3	1	4	4	2	1	3	1	4	1	1	2	1	4	5	4	6	2	5	1	4	4	1	5	1
	251	4		2	1	5	5	1	4	4	2	2	1	1	1	5	1	4	5	2	4	1	4	3	5	2	2	5	4	4	1	2	4	2	1	4	1	4	1	1	1	1	1	4	2	4	2	5	4
	252	4		4	4	1	1	4	1	4	5	5	1	1	5	4	2	2	2	4	3	2	1	2	4	4	2	1	5	3	2	5	4	4	1	5	1	4	2	4	5	4	2	2	1	2	5	4	4
	253	4		2	4	4	1	4	2	4	2	6	5	2	2	2	1	4	6	2	1	4	2	5	2	4	4	1	4	2	1	1	1	2	5	1	1	2	1	6	1	1	1	2	2	5	1	3	2
	254	4		1	1	4	4	1	5	4	2	1	1	5	5	1	2	2	2	5	6	2	3	3	4	4	4	2	2	4	1	1	4	2	4	1	4	2	4	5	4	4	4	5	4	2	4	2	1
	255	4		4	1	3	4	1	2	4	4	4	1	4	4	4	4	2	1	1	2	4	2	5	1	2	1	4	4	2	4	4	3	5	5	2	4	2	2	1	1	6	4	4	5	6	5	2	1
	256	4		1	2	4	5	1	1	4	2	2	5	1	1	1	2	4	4	1	2	4	1	4	5	4	1	2	4	4	4	1	2	5	5	5	4	1	2	2	1	4	4	4	2	1	5	4	5
	257	4		5	4	2	5	2	4	5	1	5	1	4	2	2	2	6	4	2	4	2	4	4	3	2	4	4	4	3	4	3	5	1	4	4	4	4	5	4	4	2	4	4	1	1	2	2	1
	258	5		5	1	1	4	2	5	1	3	4	6	4	1	2	4	1	4	2	1	3	2	1	2	1	4	4	2	2	4	1	2	2	1	1	4	3	1	2	1	4	4	3	2	4	2	5	4
	259	5		1	4	5	1	1	1	1	5	2	4	4	4	5	1	1	4	1	1	5	1	1	1	2	4	1	4	1	4	4	1	4	2	4	6	4	5	5	5	4	4	4	4	1	1	1	5
	260	5		4	1	5	4	1	3	4	4	2	3	2	4	2	2	4	2	2	1	4	4	1	1	2	6	1	2	5	4	2	3	4	2	5	1	2	4	1	5	4	1	4	1	4	4	5	4
	261	5		4	1	3	1	4	5	5	1	2	4	4	5	2	1	5	2	1	1	1	4	2	4	1	6	1	4	4	2	2	4	5	2	2	1	4	1	4	5	2	5	2	1	1	4	2	2
	262	5		1	2	5	4	4	1	5	4	5	4	3	1	4	1	4	1	4	2	4	2	1	2	4	1	1	2	5	4	1	4	2	5	2	4	4	4	4	2	6	2	2	4	1	1	1	1
	263	5		4	4	2	4	4	4	2	4	4	4	2	1	5	4	2	1	4	1	1	1	2	4	5	5	4	4	1	1	2	5	4	4	6	4	4	6	4	1	4	5	1	5	5	2	4	1
	264	5		1	4	1	1	4	1	2	3	5	4	2	4	4	4	2	4	4	4	1	4	4	2	3	4	4	1	4	4	5	5	1	1	4	1	2	4	4	4	2	1	2	4	4	1	1	5
	265	5		1	1	4	4	4	4	1	3	1	4	4	1	4	4	4	2	2	5	1	4	4	2	1	1	1	2	1	1	1	6	2	4	1	4	1	5	1	1	1	5	4	4	4	5	4	1
	266	5		5	2	2	5	4	2	1	2	2	1	5	2	1	1	2	1	4	6	5	2	1	4	3	1	1	6	5	1	2	4	2	1	1	4	5	6	5	5	4	5	4	1	4	1	2	2
	267	5		4	2	2	4	2	4	4	6	1	1	1	4	1	5	2	2	4	2	2	1	2	1	4	4	5	2	2	2	2	2	4	2	1	4	1	4	6	2	4	2	1	4	2	2	1	4
	268	5		2	2	4	1	1	2	4	4	1	2	4	4	1	1	1	1	2	4	2	1	2	5	2	4	5	4	4	5	4	1	1	4	1	3	4	4	1	1	5	2	4	2	4	5	4	5
	269	5		1	1	4	1	4	1	3	4	5	4	1	5	4	4	1	4	1	1	2	1	2	2	4	4	4	1	4	1	4	2	6	4	4	4	1	4	1	1	1	1	4	1	4	1	1	1
	270	5		1	1	4	2	4	2	2	1	5	5	1	1	2	1	1	1	1	1	1	6	1	2	1	1	2	4	2	1	1	5	1	4	1	5	6	4	1	4	3	6	4	4	5	5	1	2
	271	5		2	1	5	4	4	2	5	5	5	4	4	2	5	1	1	2	2	4	3	4	5	5	2	1	5	2	2	4	1	1	2	2	4	4	2	1	1	2	1	5	4	4	1	4	4	4
	272	5		2	2	5	4	1	1	3	3	2	1	3	4	2	2	1	5	1	2	4	4	1	2	2	4	2	2	1	1	6	2	5	1	2	4	5	4	4	4	5	5	4	1	5	4	5	2
	273	5		1	4	3	4	1	4	6	4	4	2	2	2	4	4	6	5	4	1	1	1	1	1	3	4	1	3	1	2	1	4	5	2	1	1	1	5	2	4	1	1	1	2	2	6	4	4
	274	5		1	2	4	2	4	6	4	1	4	5	4	4	4	4	4	1	1	2	4	1	5	4	4	5	6	4	2	5	1	2	4	4	4	2	2	2	3	4	2	1	4	4	2	5	1	3
	275	5		4	1	4	4	4	4	1	4	4	4	5	4	2	4	2	5	4	6	4	1	2	4	2	1	1	4	6	5	2	1	4	4	5	1	5	2	2	4	1	4	4	1	4	1	5	3
	276	5		1	3	4	1	2	2	1	2	2	1	1	4	3	2	1	4	1	1	1	1	6	2	2	1	4	1	1	1	1	2	5	2	4	2	2	4	4	4	1	2	2	4	4	1	6	1
	277	5		4	5	1	3	2	1	2	1	1	6	1	5	4	5	4	1	5	5	1	2	1	4	1	5	2	1	4	4	2	3	1	4	1	4	4	1	4	2	4	4	2	1	4	1	1	1
	278	5		3	3	2	4	2	5	4	4	1	1	4	4	4	4	5	4	2	5	4	4	2	1	5	5	5	4	5	6	4	2	2	1	2	5	1	5	3	1	4	1	1	4	4	4	2	5
	279	5		1	2	1	5	4	5	5	4	1	1	1	2	6	1	4	2	4	4	1	1	5	2	5	1	2	2	4	4	5	2	4	2	3	1	4	1	4	4	2	5	4	1	2	1	5	1
	280	5		1	1	2	4	4	1	4	4	2	2	1	1	1	6	2	1	4	2	1	1	2	4	1	5	1	2	2	4	4	1	1	4	5	2	5	2	5	1	1	4	4	1	2	4	5	2
	281	5		1	1	4	1	4	5	2	1	1	5	2	2	1	2	1	4	1	4	2	1	4	2	1	1	5	4	1	5	2	2	3	3	2	4	1	2	4	1	5	2	4	4	4	5	2	2
	282	5		2	4	2	2	4	1	4	1	5	1	2	3	2	1	2	4	5	4	2	4	2	1	5	4	6	1	6	1	6	2	2	3	4	1	1	4	5	2	4	5	3	3	4	1	6	1
	283	5		1	3	4	1	4	4	2	4	1	5	2	4	5	4	4	2	4	4	1	1	1	5	1	4	5	4	4	1	2	4	6	4	4	3	4	2	4	3	4	4	4	5	2	1	1	5
	284	5		1	4	4	1	2	1	1	4	1	4	4	1	1	4	4	4	1	1	4	1	4	2	1	4	4	5	4	4	4	1	1	5	5	4	4	2	2	5	1	1	1	1	2	1	2	1
	285	5		2	5	4	4	2	2	1	4	2	5	1	1	4	5	4	4	1	1	4	4	5	2	5	4	2	2	1	1	2	1	2	4	1	1	1	4	5	4	4	1	4	5	4	1	5	4
	286	5		2	3	2	2	1	4	4	5	5	4	6	5	1	5	2	4	2	1	2	1	1	2	2	1	5	2	2	5	1	4	2	2	1	4	2	4	4	2	1	4	1	4	1	1	2	1
	287	5		4	4	6	2	4	4	4	1	2	2	4	2	6	5	4	1	1	2	4	5	1	5	5	4	1	1	5	4	2	1	2	5	1	4	2	1	2	4	6	5	3	2	2	4	2	5
	288	5		2	6	1	5	3	4	1	5	4	2	4	2	1	1	2	1	4	1	4	1	3	4	2	4	4	1	2	4	2	4	2	1	2	4	1	4	1	2	2	4	2	3	1	1	2	5
	289	5		6	4	1	4	1	4	4	4	2	6	1	2	2	5	6	5	2	1	2	4	4	4	1	2	5	5	4	4	1	6	1	2	6	4	2	3	4	4	1	1	1	3	1	4	5	4
	290	5		5	2	4	2	4	2	5	4	1	2	4	5	1	2	1	5	1	1	1	2	4	1	1	4	1	2	2	4	5	4	2	2	4	1	1	1	6	2	4	4	5	1	4	1	1	1
	291	5		4	1	2	1	4	1	4	5	2	2	4	1	1	4	1	5	5	5	2	6	6	6	4	1	4	1	1	2	4	2	4	2	2	2	6	4	1	1	5	2	5	3	1	4	2	2
	292	5		5	2	4	2	4	1	1	2	5	4	2	2	4	4	2	2	4	2	5	4	2	4	5	5	4	4	1	1	4	1	1	1	3	5	4	5	6	2	6	1	4	1	4	1	1	2
	293	5		4	4	1	3	4	4	5	6	2	2	5	3	6	2	4	2	4	2	2	4	5	3	2	3	4	4	3	3	4	6	1	2	4	1	4	2	4	4	1	2	3	5	1	6	2	1
	294	5		1	4	3	1	5	1	3	2	6	2	4	1	4	2	4	4	4	5	5	5	2	1	4	5	5	5	1	4	4	5	2	4	4	4	4	4	4	1	4	2	5	3	4	1	1	2
	295	6		2	4	1	5	4	1	2	1	1	2	1	2	5	1	4	2	2	4	1	1	1	1	2	1	1	5	1	1	1	2	1	2	4	2	1	2	2	5	4	5	4	2	4	6	4	4
	296	6		2	4	2	4	2	5	4	1	5	2	2	4	4	5	5	5	4	6	1	1	4	1	5	3	2	4	1	4	5	1	3	4	4	4	4	4	4	4	4	1	2	2	4	5	2	5
	297	6		2	3	2	5	2	2	1	2	2	2	5	2	1	2	4	4	4	5	5	2	3	2	4	1	6	2	5	1	2	2	5	2	2	2	5	1	2	1	4	3	4	2	4	4	4	2
	298	6		4	2	4	2	2	2	1	4	2	1	4	2	2	2	1	1	1	4	5	1	5	5	4	2	3	4	4	1	1	1	1	5	1	1	4	4	1	1	5	2	2	2	5	4	4	4
	299	6		4	1	1	1	2	6	1	4	2	4	6	5	2	5	2	6	5	4	1	4	1	1	5	6	2	4	4	1	4	3	4	5	2	6	4	5	2	4	4	4	2	4	1	1	1	1
	300	6		4	2	1	4	1	2	1	1	4	6	1	1	2	1	4	4	4	2	3	2	5	2	4	5	4	4	4	1	4	2	1	4	4	1	4	5	1	1	5	2	4	1	4	4	1	2
Wang et al. 2016	1	1		6	2	4	4	4	3	2	1	1	4	4	4	5	4	4	2	2	2	4	5	4	6	1	6	1	2	1	1	4	5	4	4	4	2	3	4	4	5	1	4	1	4	2	4	2	2
	2	1		1	4	4	4	4	5	1	4	4	1	3	3	1	2	5	4	2	1	4	5	3	1	5	5	3	4	5	4	4	4	4	5	3	1	2	2	5	5	4	2	4	1	1	1	5	2
	3	1		1	1	1	1	1	3	4	2	2	2	1	2	1	2	2	5	2	4	1	4	2	3	2	3	2	4	4	1	2	6	1	1	4	2	2	6	4	1	4	4	4	4	4	4	1	3
	4	1		5	2	3	2	2	2	4	5	2	2	1	2	1	2	4	2	4	4	4	4	1	2	5	4	4	4	3	3	6	5	1	1	2	4	2	5	4	2	2	5	4	1	2	2	2	5
	5	1		1	4	3	5	2	5	6	1	4	4	2	4	3	4	2	3	1	5	3	4	4	1	4	2	2	5	4	5	5	4	2	5	2	2	1	1	4	4	5	2	4	6	1	1	1	4
	6	1		1	6	4	1	4	4	2	4	5	4	3	4	4	2	1	6	1	3	4	1	2	3	4	2	1	2	2	1	4	1	1	1	3	1	5	5	4	2	4	4	1	2	2	4	4	4
	7	1		2	1	2	2	2	1	4	2	3	1	4	1	2	1	5	1	1	4	4	1	1	1	2	4	4	5	5	1	1	4	1	4	2	2	5	4	1	1	5	5	5	4	5	5	2	4
	8	1		2	1	1	4	4	2	5	1	4	1	4	5	5	5	4	4	2	6	4	1	4	5	4	2	1	1	1	5	5	1	2	1	1	2	5	5	2	1	1	4	1	5	1	1	2	4
	9	1		3	3	4	5	4	3	4	1	5	4	1	2	4	4	4	4	5	4	1	5	4	1	4	4	1	4	2	4	4	1	4	1	5	5	4	2	2	2	1	2	4	4	1	4	4	1
	10	1		4	1	4	4	4	2	1	4	1	1	1	3	1	4	2	2	1	1	2	1	4	4	4	2	1	4	2	4	3	1	4	4	4	2	4	1	2	1	6	4	2	4	4	2	4	2
	11	1		1	4	5	4	4	4	4	1	5	4	3	1	5	2	4	3	1	1	1	1	4	1	1	3	2	4	4	2	1	1	4	2	2	2	5	1	2	1	1	4	1	4	4	4	1	5
	12	1		1	2	1	4	2	2	1	2	4	4	2	4	1	1	1	1	4	1	6	1	4	2	1	1	6	1	1	4	1	4	2	4	4	4	2	4	5	4	4	2	1	1	1	2	1	2
	13	1		4	2	4	1	5	5	1	4	2	2	1	2	2	3	4	3	4	3	1	1	4	6	2	5	1	5	1	1	5	1	1	4	1	1	1	1	4	2	2	2	4	1	4	2	2	2
	14	1		4	4	1	2	3	4	1	1	4	1	4	2	4	1	1	4	2	4	1	1	4	4	2	1	2	4	5	2	5	5	2	4	1	5	3	1	4	3	4	4	4	4	2	5	2	6
	15	1		4	4	3	4	1	4	6	4	3	2	1	3	1	5	5	5	1	1	5	1	1	1	4	4	4	4	5	4	1	4	4	2	3	1	2	4	4	4	1	1	5	6	2	2	5	4
	16	1		4	5	1	2	2	2	2	1	2	2	4	2	5	1	4	1	2	2	1	4	1	1	4	4	1	4	4	2	1	1	2	4	4	4	4	4	4	5	1	4	2	4	3	1	2	1
	17	1		5	2	2	5	4	3	4	5	1	5	4	1	1	4	4	2	5	1	1	1	1	4	5	2	3	4	4	2	2	1	4	1	1	4	2	4	4	5	1	1	1	3	2	1	1	2
	18	1		1	4	4	4	6	6	4	1	5	5	1	4	2	6	2	1	4	2	5	1	1	2	4	4	2	2	1	5	1	4	2	2	4	1	4	4	1	1	2	4	4	2	2	2	4	1
	19	1		1	4	5	6	1	4	2	2	1	1	5	2	2	4	2	1	2	5	3	2	4	2	1	6	1	4	1	2	5	4	2	4	4	2	1	2	4	4	4	5	2	2	5	2	5	5
	20	1		6	2	4	1	5	4	2	4	4	4	4	2	4	4	5	5	4	5	6	5	4	2	5	3	2	3	4	4	2	4	4	2	1	3	4	2	4	2	2	1	3	5	2	1	6	5
	21	1		2	4	4	5	2	3	5	2	1	4	1	4	5	5	5	4	4	4	2	1	4	2	4	1	2	5	5	2	6	5	4	4	2	6	1	1	5	5	4	1	1	2	4	2	4	1
	22	1		5	5	4	4	2	1	1	4	5	1	1	4	2	1	2	4	5	2	4	1	1	1	1	4	1	5	2	2	5	6	4	2	4	2	4	1	5	1	5	4	2	2	4	4	4	1
	23	1		5	5	4	4	5	3	4	1	4	2	5	2	2	3	4	2	1	2	1	3	2	1	4	5	4	2	2	1	4	1	1	4	2	4	4	4	1	4	5	3	2	2	1	2	4	4
	24	1		4	4	5	1	4	5	4	1	4	1	4	4	2	3	4	1	1	1	1	4	1	4	2	2	4	4	4	2	1	2	2	2	2	4	3	2	5	4	5	2	3	4	6	1	1	2
	25	1		4	1	5	6	1	4	5	4	4	4	2	5	5	4	1	5	2	2	5	1	2	1	2	4	2	4	1	4	2	5	5	2	1	1	1	4	4	4	2	4	1	1	4	1	1	4
	26	1		5	4	5	2	1	4	4	4	4	4	2	4	4	1	2	4	5	2	6	2	4	5	6	4	1	5	3	3	5	2	5	2	2	4	2	4	1	2	1	3	1	1	5	1	2	4
	27	1		4	1	1	2	1	4	1	2	1	4	2	5	4	1	4	2	4	5	1	1	1	5	4	2	3	2	5	2	4	1	3	1	4	5	4	4	4	2	2	4	1	4	5	3	4	4
	28	1		1	4	2	4	1	2	1	2	5	4	1	4	4	4	1	4	2	1	4	4	2	1	5	4	1	1	4	4	3	2	2	1	2	1	6	6	1	2	1	3	2	1	2	5	4	4
	29	1		2	4	2	4	2	4	2	4	1	1	1	1	2	4	4	4	6	2	1	2	5	4	4	4	1	2	4	2	1	4	6	4	2	2	2	5	2	4	5	5	1	5	2	4	4	4
	30	1		5	2	4	1	3	5	2	2	5	4	1	5	4	2	5	5	4	2	2	1	2	4	6	3	4	1	5	4	2	4	2	4	2	4	5	1	4	1	2	6	5	4	5	5	1	5
	31	1		5	1	4	4	4	4	4	2	5	5	4	4	4	5	3	4	1	2	4	4	5	2	4	4	1	1	2	2	1	4	1	4	2	2	1	2	1	6	2	5	4	5	4	1	4	4
	32	1		1	5	4	2	4	2	1	4	4	5	1	2	4	1	3	4	1	1	4	3	4	3	2	3	5	4	6	1	1	1	1	1	4	1	1	1	2	2	4	1	4	4	2	2	2	4
	33	1		4	4	2	2	1	4	2	5	2	4	4	1	1	5	2	4	4	1	4	2	1	4	1	4	4	3	4	4	1	4	5	4	4	4	6	4	5	2	1	4	5	5	5	2	1	2
	34	1		4	2	5	4	2	3	3	1	5	4	2	4	2	4	1	3	2	1	2	3	3	3	4	3	4	5	3	1	2	2	2	4	2	1	2	1	1	2	5	3	2	5	4	2	4	3
	35	1		1	4	1	5	1	2	2	1	1	1	4	2	4	4	4	4	1	4	4	4	2	1	2	4	4	4	4	2	4	1	1	4	4	4	1	4	1	4	5	4	2	4	2	1	1	1
	36	1		4	2	1	1	4	5	5	1	2	3	4	1	4	2	1	2	1	1	1	2	1	4	1	5	4	5	4	6	4	4	5	3	4	1	2	4	2	4	1	4	1	4	4	1	4	1
	37	1		2	3	4	1	4	5	5	2	4	1	1	1	4	5	4	1	5	4	2	1	2	4	1	2	5	5	1	4	4	4	3	4	2	1	2	5	5	2	1	4	1	4	4	1	1	2
	38	1		1	4	1	4	2	4	1	3	5	1	1	2	1	1	6	4	4	2	4	4	4	1	2	2	1	4	4	1	4	4	2	3	4	6	4	1	2	2	4	1	2	5	3	2	1	6
	39	1		1	1	4	4	2	4	1	4	1	1	1	2	1	5	1	2	2	5	4	2	4	1	1	5	5	1	1	1	4	4	4	1	5	2	1	4	6	2	1	1	1	4	4	2	4	1
	40	1		4	2	2	4	4	5	1	2	2	5	2	2	4	5	5	2	2	6	5	3	1	4	2	4	1	2	5	1	4	5	1	4	5	1	2	4	4	4	4	4	1	4	2	5	4	4
	41	1		4	1	1	4	2	5	2	4	2	1	1	2	4	4	1	4	2	5	4	2	5	1	1	3	5	2	2	2	4	4	4	4	1	4	4	1	2	1	1	1	1	1	5	5	4	5
	42	1		4	2	4	1	4	2	5	4	4	2	2	3	4	3	2	3	2	5	1	1	4	5	1	1	4	1	2	2	2	4	3	4	2	4	4	4	2	4	4	4	4	4	1	5	6	3
	43	1		4	6	2	1	2	4	1	4	5	5	4	4	4	5	2	4	2	1	3	4	1	1	2	4	2	1	5	5	5	1	4	2	1	2	1	1	1	1	4	2	4	4	4	5	3	4
	44	1		1	1	1	5	5	2	1	1	2	4	5	1	5	1	2	6	4	1	2	4	1	1	6	1	2	1	1	5	2	1	5	5	2	1	4	3	4	4	5	4	2	4	4	4	5	2
	45	1		2	4	5	6	1	1	2	3	2	5	1	5	1	1	2	5	2	6	5	2	4	5	6	1	1	4	4	1	1	4	1	2	2	6	4	5	4	2	2	1	4	4	5	6	2	6
	46	1		2	5	4	4	4	5	4	2	2	4	1	1	1	4	5	2	5	1	2	1	4	4	2	4	4	1	1	4	4	4	4	4	4	2	1	1	4	4	1	2	1	1	4	4	1	2
	47	1		4	2	4	6	4	4	5	4	5	2	5	4	2	5	1	2	4	1	4	1	4	4	4	4	4	4	5	2	4	4	4	2	4	1	2	2	4	6	3	1	4	4	1	2	5	4
	48	1		1	4	4	4	5	5	1	4	4	1	3	2	1	4	1	1	5	4	1	1	6	1	4	2	2	2	1	1	4	2	4	4	4	5	4	4	1	2	3	1	2	2	2	3	5	4
	49	1		2	1	1	3	4	1	4	1	5	4	4	5	1	1	4	5	5	1	2	1	4	4	1	2	4	4	4	2	4	4	2	3	4	1	5	3	5	2	6	1	5	4	4	4	4	2
	50	1		2	2	1	5	1	1	1	4	5	4	4	4	5	4	5	1	5	4	4	2	1	4	4	6	1	1	5	2	2	4	3	4	2	3	4	5	2	4	5	2	5	2	1	4	4	1
	51	1		4	5	4	5	1	2	4	4	1	4	2	1	4	4	4	4	4	4	4	1	2	4	5	1	1	5	4	1	1	1	1	4	4	1	2	4	4	5	1	4	4	4	1	1	4	1
	52	1		5	5	5	4	4	4	3	4	2	2	2	1	4	1	5	1	3	4	5	1	2	2	5	4	1	1	1	4	1	4	2	4	1	2	4	3	4	4	5	6	4	1	3	4	2	3
	53	1		1	1	2	4	4	1	4	4	1	4	1	5	4	1	2	4	5	5	1	4	1	2	1	1	1	1	5	1	4	1	2	2	4	4	4	1	6	2	4	4	2	4	4	4	4	1
	54	1		1	1	3	1	2	6	1	2	1	4	1	1	1	2	2	5	4	1	2	5	4	1	2	4	4	2	2	1	5	1	4	5	3	1	4	1	2	4	1	4	4	2	3	1	1	6
	55	1		4	5	1	2	4	2	4	4	4	1	1	5	4	3	2	1	5	4	4	4	3	3	1	4	1	2	4	1	4	2	5	4	5	6	4	1	4	1	4	1	2	1	2	5	4	4
	56	1		4	4	5	1	5	4	5	5	5	4	1	5	2	2	2	5	4	5	4	4	5	4	5	2	1	2	4	2	5	4	4	1	1	1	2	4	1	4	4	4	4	2	1	5	2	2
	57	1		1	1	4	1	4	1	1	1	1	4	4	4	2	4	2	4	5	4	1	4	1	1	4	4	5	4	2	6	4	1	1	1	1	2	2	5	5	5	2	4	1	4	5	1	4	2
	58	2		4	1	1	1	5	4	1	2	6	1	4	4	5	4	4	4	5	2	4	5	1	1	1	4	4	4	4	6	3	1	5	5	4	5	3	1	4	1	2	4	4	4	1	1	5	5
	59	2		4	1	1	1	1	2	4	4	1	2	4	2	4	4	1	1	2	6	2	2	4	4	1	1	2	5	4	2	4	1	1	2	5	4	2	5	4	4	2	5	2	2	2	3	4	5
	60	2		2	5	1	1	1	6	4	1	2	3	1	4	1	4	4	2	4	4	5	4	5	4	4	2	4	5	4	4	1	1	5	1	2	5	1	5	4	4	1	2	1	1	5	4	1	1
	61	2		1	2	1	2	1	2	4	1	4	4	4	1	2	2	4	4	5	2	5	1	1	2	4	1	1	2	2	4	2	5	1	4	4	2	5	1	5	4	1	4	4	2	4	2	5	1
	62	2		4	1	2	4	1	2	2	5	5	2	5	5	2	4	1	3	1	4	3	2	3	1	5	5	4	4	1	4	6	4	1	3	4	1	5	5	4	4	2	6	1	4	4	1	5	2
	63	2		5	5	5	1	4	2	4	4	5	1	2	1	1	2	4	3	2	5	4	4	4	5	4	1	4	4	1	3	2	2	4	5	1	4	1	1	4	2	1	4	1	4	2	2	1	4
	64	2		5	5	2	2	2	4	1	2	2	4	4	5	1	5	1	4	4	2	3	4	4	4	5	1	1	1	2	4	5	5	1	4	4	6	3	1	4	6	5	1	4	2	4	4	5	4
	65	2		2	5	4	4	2	1	4	2	5	1	4	4	4	1	3	1	5	4	6	4	3	4	4	1	5	1	5	1	4	1	4	2	1	1	4	2	1	4	4	1	1	3	5	5	2	1
	66	2		1	5	1	1	4	4	1	2	4	1	1	3	1	2	4	4	4	4	4	2	1	1	3	1	1	5	4	1	4	4	4	4	1	4	4	1	4	1	4	1	6	1	1	5	1	3
	67	2		5	1	2	4	5	2	5	1	3	6	5	2	2	5	4	4	4	4	4	2	5	1	1	2	1	1	4	4	4	5	4	1	4	3	5	4	1	1	4	1	2	4	1	2	4	4
	68	2		3	4	1	6	4	1	4	4	4	6	4	2	4	1	4	4	4	4	2	4	5	1	5	1	4	2	2	4	1	5	4	1	4	5	2	4	4	4	1	5	2	2	4	4	4	2
	69	2		2	4	3	4	1	1	2	4	1	2	2	1	1	1	4	5	4	1	4	2	1	1	2	6	2	2	5	4	2	4	4	1	5	4	4	4	2	1	1	5	1	4	4	1	4	2
	70	2		1	4	1	2	3	1	5	4	4	1	1	5	5	1	4	1	4	4	6	5	4	4	1	2	1	1	6	1	2	2	4	2	4	1	1	5	1	1	1	2	4	5	1	5	1	4
	71	2		5	1	5	1	1	1	4	1	4	2	1	2	5	5	4	1	4	1	4	3	3	2	1	4	4	1	2	1	1	4	2	1	1	2	4	6	5	2	4	1	1	6	5	5	5	4
	72	2		1	2	4	4	4	1	2	2	5	3	2	2	2	1	1	5	1	4	1	5	2	1	1	2	4	4	1	1	1	2	3	1	1	1	4	4	4	2	2	2	1	4	2	1	1	1
	73	2		1	4	2	1	6	1	1	4	1	4	5	4	4	5	4	3	1	4	4	2	2	3	4	1	5	5	4	4	2	4	3	1	2	1	1	3	2	4	1	1	2	1	6	1	2	3
	74	2		2	5	3	4	4	4	1	2	4	1	5	3	4	1	1	1	4	2	2	2	5	2	2	4	4	4	4	1	2	2	4	4	4	3	4	2	5	2	2	4	5	4	4	1	5	2
	75	2		4	2	4	5	2	2	1	4	3	1	1	4	1	2	5	6	2	2	1	2	4	1	2	2	4	4	5	2	1	1	2	1	5	3	1	1	4	5	4	5	4	4	1	4	4	3
	76	2		2	5	5	5	4	4	2	1	5	4	2	2	2	2	2	5	2	5	1	1	1	2	4	5	2	4	4	4	1	5	3	2	1	2	2	4	2	1	4	2	5	2	1	5	3	1
	77	2		4	5	4	4	6	4	2	4	3	2	5	5	1	5	1	6	1	1	6	4	1	5	4	1	1	4	1	5	2	4	1	1	1	4	1	4	4	1	4	2	1	2	2	1	4	1
	78	2		1	4	4	4	4	1	1	1	4	3	3	1	4	4	5	1	1	1	2	2	5	4	4	5	6	1	1	2	4	4	4	4	4	4	1	2	1	2	4	5	4	2	4	1	5	4
	79	2		1	2	4	1	3	1	1	4	1	1	1	2	4	2	4	4	1	6	4	2	2	2	2	2	2	4	2	2	5	1	4	5	4	4	1	1	1	6	2	4	1	2	1	2	6	2
	80	2		4	2	5	6	6	6	5	5	4	1	1	1	6	1	2	1	1	2	1	1	1	2	2	4	2	4	5	6	4	4	4	2	4	2	1	2	5	5	1	4	4	4	2	1	5	1
	81	2		2	1	4	2	2	2	5	4	2	4	2	1	1	1	2	3	2	1	1	2	1	4	4	4	1	2	4	2	2	2	1	4	5	5	1	4	2	4	2	4	2	5	3	6	1	1
	82	2		1	5	2	2	4	4	1	2	5	4	1	3	5	2	4	1	4	1	4	4	2	4	2	5	4	4	5	4	1	1	4	4	1	4	4	4	2	4	4	2	4	4	3	2	4	1
	83	2		1	4	5	2	1	4	4	1	4	5	1	2	2	1	4	4	4	4	5	2	4	4	4	4	4	1	5	5	1	5	2	3	5	2	3	4	4	3	1	5	2	4	4	2	4	1
	84	2		2	4	1	1	1	2	4	4	4	4	6	1	2	4	2	4	4	5	4	1	3	4	1	2	2	1	1	1	2	6	4	4	5	4	5	4	1	4	3	4	1	1	5	6	4	4
	85	2		1	4	1	2	2	2	4	5	1	1	4	2	4	5	1	5	4	2	5	4	4	1	2	5	2	3	4	6	1	4	1	4	4	2	4	4	4	3	5	3	4	3	4	5	5	4
	86	2		1	5	5	2	4	5	5	2	1	2	1	4	1	6	2	1	4	2	5	1	1	4	6	4	4	6	2	1	2	4	5	1	2	4	4	4	1	4	1	1	4	4	1	4	3	2
	87	2		1	2	4	2	5	2	3	1	4	1	4	4	5	4	5	5	4	1	2	4	4	4	5	5	4	1	4	4	4	4	1	2	1	4	1	3	1	4	2	1	2	1	4	2	2	2
	88	2		1	1	2	5	1	1	5	2	4	2	4	1	1	4	2	4	2	1	1	1	6	2	5	6	4	4	5	5	1	1	4	3	6	4	1	6	4	2	4	4	4	4	4	5	2	5
	89	2		2	4	1	6	1	4	4	4	1	6	4	4	6	3	1	5	2	3	2	4	4	2	4	4	2	1	2	2	3	3	1	1	4	1	4	2	4	1	4	1	4	2	4	2	4	1
	90	2		1	2	5	1	1	4	6	6	4	1	4	4	1	6	2	4	3	5	4	1	1	1	3	1	1	4	1	1	4	4	1	2	4	1	1	1	6	4	3	1	4	4	2	2	4	3
	91	2		2	1	5	1	4	4	5	5	2	1	4	2	4	2	1	5	4	1	4	1	4	4	2	1	2	2	1	5	4	2	2	1	5	5	2	2	4	2	3	3	2	1	1	1	1	6
	92	2		2	3	2	1	1	5	1	4	5	2	5	5	4	4	1	3	4	5	5	1	2	4	4	2	4	1	2	4	5	6	1	2	4	2	4	4	4	4	2	3	4	1	2	2	4	2
	93	2		1	4	1	2	4	4	4	2	5	6	2	4	5	4	4	5	4	6	1	4	5	5	1	2	4	4	4	2	1	3	1	4	4	4	2	1	4	4	2	2	5	4	2	2	1	1
	94	2		1	5	4	1	5	2	5	1	4	4	2	4	1	4	1	1	2	1	5	2	4	1	6	2	1	1	1	6	5	3	5	4	1	2	5	1	3	2	6	2	5	2	1	1	4	4
	95	2		2	2	2	5	1	4	2	1	2	1	1	1	2	1	4	1	1	3	4	1	2	4	1	6	4	3	4	1	2	2	2	1	1	2	2	3	4	2	4	4	4	2	4	4	1	2
	96	2		2	4	1	2	1	5	4	2	4	2	4	2	2	4	4	1	4	4	1	4	2	5	1	4	1	4	2	4	1	1	4	4	4	4	5	1	1	4	6	1	2	4	1	4	2	5
	97	2		2	1	4	2	5	5	2	1	3	2	4	5	4	4	1	1	4	5	1	4	5	4	4	1	3	3	5	1	4	1	3	1	1	5	2	4	4	2	4	4	2	6	4	1	1	4
	98	3		4	2	4	4	4	4	2	4	2	2	4	4	2	1	2	1	4	5	5	4	2	1	4	3	4	4	4	1	3	1	2	4	4	1	1	4	1	2	5	1	2	1	2	5	2	4
	99	3		4	1	2	1	6	1	4	2	4	5	4	2	1	1	4	4	4	1	5	4	1	1	4	1	2	5	2	4	1	1	2	1	1	4	4	4	4	4	1	5	1	5	1	1	5	5
	100	3		1	1	5	1	2	5	4	4	2	2	5	4	1	4	1	2	1	1	2	2	1	4	5	1	2	4	2	4	5	4	1	4	4	1	6	2	2	2	2	3	1	1	1	1	1	1
	101	3		4	4	6	5	1	1	4	1	1	2	2	2	4	2	2	4	5	5	1	2	5	5	4	2	2	1	4	4	2	2	5	4	2	1	1	5	5	2	4	4	5	5	5	5	4	4
	102	3		4	3	5	3	3	2	1	2	2	4	4	2	4	1	5	1	1	4	4	3	1	4	1	4	1	1	4	1	1	1	4	1	2	4	5	4	4	5	1	1	4	4	4	2	4	4
	103	3		5	1	5	1	4	2	1	5	1	1	1	5	4	4	1	4	5	2	4	5	1	4	4	1	4	1	2	2	5	1	1	2	6	4	2	1	1	2	4	4	2	1	1	5	2	1
	104	3		1	2	2	2	1	5	3	1	4	5	1	1	2	4	6	4	4	2	1	1	5	4	2	1	4	2	2	1	4	1	1	5	2	4	6	1	2	2	2	4	1	4	1	2	3	1
	105	3		1	5	1	4	1	1	1	5	1	4	2	5	2	5	5	4	1	2	2	4	4	4	1	4	3	6	4	1	1	3	4	5	4	4	2	1	4	2	6	2	4	4	2	2	1	1
	106	3		1	1	5	1	1	5	2	4	2	1	1	4	6	2	4	3	1	4	4	2	4	4	5	4	2	4	4	1	1	1	4	4	2	1	4	5	1	2	5	2	3	4	3	6	5	3
	107	3		4	4	4	1	1	2	4	1	6	4	4	1	4	5	1	4	4	1	1	5	5	3	3	2	1	4	4	5	4	1	5	1	1	4	4	1	5	2	2	1	1	3	4	1	5	4
	108	3		2	4	5	1	3	5	4	4	2	2	5	4	4	1	2	4	1	1	5	1	4	4	2	5	1	6	5	2	2	1	1	1	5	4	5	3	1	6	1	1	1	5	4	4	1	1
	109	3		1	2	5	4	2	2	2	1	1	1	5	4	2	1	1	5	4	5	1	4	4	5	1	4	4	4	3	5	1	1	2	6	1	4	3	5	1	1	4	4	2	4	3	4	2	4
	110	3		1	4	5	6	2	5	1	1	6	1	1	5	5	2	4	4	4	5	4	1	1	4	3	3	2	1	4	2	4	4	1	6	4	2	2	2	1	4	2	1	4	3	2	5	5	1
	111	4		1	6	4	3	4	4	1	5	4	4	4	1	1	1	5	5	6	2	1	4	3	2	2	2	4	4	1	4	5	5	5	1	5	4	4	5	4	4	1	4	4	2	4	2	3	4
	112	4		5	1	4	2	2	1	2	2	4	4	1	2	5	5	5	4	4	3	4	5	2	1	2	4	5	2	1	6	2	4	4	1	2	1	1	1	1	4	5	5	2	2	6	5	1	4
	113	4		1	1	5	2	2	4	5	2	4	4	5	2	2	1	2	1	4	1	3	4	2	4	4	4	1	1	2	5	4	6	4	1	3	1	4	5	4	4	1	4	6	1	3	4	4	5
	114	4		1	2	3	1	1	4	2	5	2	2	1	4	4	1	2	1	1	3	2	4	5	2	2	4	5	2	2	4	6	2	1	5	1	1	1	4	1	4	2	1	4	1	4	2	1	4
	115	4		5	4	2	4	5	2	4	4	3	1	2	2	4	4	3	5	5	1	1	5	4	4	3	2	2	2	4	1	4	4	3	4	1	4	4	6	4	4	2	2	4	4	4	2	2	5
	116	4		1	1	5	6	1	4	2	2	4	1	5	4	3	1	4	4	4	1	1	4	4	6	4	4	4	4	1	5	4	4	2	6	1	5	2	2	1	6	4	6	4	1	2	1	4	4
	117	4		4	1	1	4	5	1	3	2	2	1	4	3	4	5	4	1	4	1	3	2	1	1	1	4	1	4	4	2	4	6	4	1	4	2	2	4	4	1	5	1	3	2	4	4	5	1
	118	4		1	1	5	2	4	1	2	5	4	4	5	4	1	1	4	2	2	5	4	6	2	2	4	5	2	1	3	1	4	2	1	5	2	1	4	1	4	1	5	2	2	3	2	2	4	1
	119	4		5	5	5	5	1	1	4	4	5	4	1	4	4	1	4	4	4	1	5	1	1	4	4	4	3	4	3	5	1	4	4	6	1	4	4	5	1	2	1	5	2	4	3	1	4	1
	120	4		2	5	2	2	4	5	4	2	1	3	1	1	4	3	2	2	4	1	4	1	4	1	2	4	2	4	2	2	6	2	4	1	3	4	4	2	2	1	3	2	1	4	2	5	1	4
	121	4		4	1	4	4	1	2	2	1	1	2	1	2	5	2	5	2	2	4	1	5	1	1	1	1	1	2	1	2	5	1	2	1	1	4	4	2	2	5	5	1	5	5	5	1	1	1
	122	4		6	2	1	4	1	5	4	1	3	2	4	4	4	1	4	4	1	6	4	2	4	1	4	1	2	4	4	4	5	4	5	2	3	5	2	4	6	1	1	4	4	5	4	1	4	2
	123	4		4	1	1	4	2	2	2	4	3	3	6	4	4	2	1	5	4	5	1	4	2	2	4	1	1	1	4	2	2	3	1	2	2	4	5	4	1	1	1	6	1	2	2	5	2	1
	124	4		4	2	4	4	2	4	2	1	2	2	5	3	6	1	2	1	1	3	3	1	5	1	1	1	5	4	2	2	3	5	4	1	4	1	1	2	3	4	4	4	1	4	4	1	2	5
	125	4		1	4	3	1	6	4	4	4	3	4	1	2	5	4	1	2	5	4	1	1	1	2	4	1	5	2	1	2	4	5	6	1	5	4	2	4	4	4	2	1	2	2	1	2	5	1
	126	4		4	4	1	1	2	4	4	4	5	1	1	1	6	4	2	2	5	5	2	1	2	1	1	4	1	5	1	3	2	4	2	1	4	3	1	4	4	5	4	4	1	5	6	4	4	3
	127	4		2	1	1	2	1	5	1	1	2	4	3	4	4	3	1	3	4	1	4	2	4	2	4	1	1	1	4	1	4	4	5	4	4	2	4	4	4	1	1	1	4	1	1	4	1	4
	128	4		1	5	4	1	2	4	5	1	5	1	6	2	1	4	1	1	4	4	5	3	4	2	1	3	5	4	1	3	4	4	4	1	1	4	4	2	4	2	1	3	1	4	1	6	2	5
	129	4		2	4	4	2	5	5	1	1	2	4	1	2	2	2	6	4	4	4	1	5	2	3	2	1	2	2	1	1	1	3	4	2	1	5	4	1	1	4	2	4	2	1	2	4	4	1
	130	4		4	5	4	4	2	3	4	4	1	5	2	4	2	4	4	2	4	1	2	4	1	6	1	4	6	5	1	1	4	5	5	4	2	4	1	1	1	4	2	2	4	6	2	3	1	2
	131	4		4	1	4	5	1	3	3	1	4	4	3	5	5	2	2	5	2	2	2	1	2	4	4	5	1	2	4	2	4	5	2	4	1	4	4	2	1	5	2	4	2	1	2	4	4	5
	132	4		1	2	5	4	5	1	2	1	4	4	1	4	4	2	2	4	4	4	4	1	3	2	4	1	4	4	6	1	2	2	3	1	2	4	5	2	5	2	2	4	3	2	3	2	6	5
	133	4		1	5	4	2	2	2	6	1	6	4	4	2	5	2	4	4	1	4	5	5	4	4	1	4	5	4	2	3	1	4	2	5	2	2	3	4	2	4	4	4	4	5	1	5	1	2
	134	4		1	1	5	2	4	2	1	4	5	2	4	1	1	2	4	2	5	2	1	4	4	1	4	2	6	1	1	2	3	5	1	1	2	5	2	6	2	4	2	2	1	4	2	5	2	5
	135	4		1	4	4	4	4	5	4	5	2	2	4	4	1	1	4	3	4	1	1	5	1	2	4	2	6	3	4	2	1	1	5	2	1	4	4	4	1	4	2	5	4	2	1	1	2	1
	136	4		1	2	4	2	2	1	3	4	1	4	2	4	5	1	2	4	2	2	3	2	1	1	5	2	4	1	4	2	1	4	5	3	2	4	2	2	4	2	2	2	4	1	2	4	4	4
	137	4		5	2	4	1	1	1	1	1	1	1	4	6	2	4	2	4	4	1	5	4	2	1	4	4	4	2	1	2	4	2	1	2	5	2	1	5	2	4	1	4	4	1	1	2	4	1
	138	4		1	1	2	4	4	5	1	4	1	2	1	2	2	4	4	4	1	3	1	2	1	4	6	5	1	1	4	4	5	1	4	4	1	4	1	1	5	4	5	1	4	3	5	4	1	2
	139	4		2	5	4	4	1	4	4	2	1	2	5	5	4	5	3	1	2	3	1	5	4	2	5	4	1	1	1	1	4	4	1	1	4	2	4	1	4	1	4	5	4	5	1	1	2	1
	140	4		1	2	4	5	4	4	1	2	2	5	1	2	1	4	2	2	1	4	1	1	4	2	4	5	1	3	6	5	6	2	5	4	2	1	1	1	4	4	5	4	5	3	2	5	1	5
	141	4		4	2	5	1	4	5	2	4	4	2	1	2	2	1	1	1	1	4	1	4	5	5	3	3	4	2	3	4	1	4	2	4	2	4	2	2	4	5	4	2	2	1	4	4	6	1
	142	4		1	1	2	2	2	4	5	4	4	2	4	4	4	1	5	2	2	4	4	2	2	2	1	1	1	5	3	2	1	5	2	4	2	1	2	1	3	1	2	4	4	1	4	4	4	1
	143	4		2	4	2	2	4	2	4	4	1	4	4	1	4	3	4	1	4	5	2	2	4	2	1	1	1	2	4	5	2	1	4	4	6	2	2	4	4	4	5	4	4	4	4	1	1	5
	144	4		4	1	2	1	3	1	4	2	4	1	4	4	1	5	1	1	3	4	1	1	2	1	5	4	5	5	4	1	1	2	5	4	4	2	1	1	4	1	3	2	1	4	2	2	1	1
	145	4		4	1	1	5	2	2	1	5	5	2	2	1	5	2	2	2	1	1	5	4	1	1	1	4	2	2	6	2	1	5	1	4	1	4	4	5	4	2	2	1	1	4	2	1	1	1
	146	4		4	5	1	4	1	4	2	4	1	2	5	1	4	5	1	1	5	4	5	1	3	1	4	4	1	3	6	3	1	1	1	3	4	2	2	2	2	1	4	2	1	2	2	5	2	2
	147	4		6	2	1	2	4	4	4	4	1	5	4	1	4	4	4	4	5	4	4	1	4	2	4	4	4	1	4	2	4	3	4	1	2	4	5	2	4	5	2	2	5	5	4	1	5	1
	148	4		4	1	1	2	2	2	1	4	4	4	2	4	2	4	2	2	1	1	4	2	4	2	4	5	4	4	1	1	6	2	1	3	2	2	4	3	2	1	2	4	1	5	4	4	4	3
	149	4		1	2	3	4	1	5	2	4	4	4	4	1	5	4	5	2	5	1	1	4	2	4	5	4	6	3	4	2	4	4	5	5	4	2	4	1	4	1	2	4	4	3	5	4	5	1
	150	4		3	1	4	5	5	2	4	1	4	3	3	2	2	2	3	4	1	2	5	2	5	1	4	4	6	4	2	4	4	1	5	1	4	2	1	1	3	4	4	6	2	4	3	4	4	5
	151	4		4	2	4	5	6	4	5	2	6	4	4	1	5	2	4	4	2	2	4	3	1	4	4	5	4	1	1	5	2	4	1	1	4	4	5	2	2	6	1	4	5	3	4	2	1	5
	152	4		4	4	1	4	4	1	4	1	1	5	2	5	6	5	2	2	1	5	1	6	6	4	4	1	4	5	1	2	1	1	4	5	1	4	4	5	1	4	1	2	2	1	4	2	5	1
	153	4		4	1	3	4	2	1	4	1	3	2	4	4	2	1	2	4	5	2	4	1	4	4	1	4	2	1	4	4	2	1	2	1	1	1	4	5	4	2	4	5	5	2	1	2	1	1
	154	4		2	2	1	5	1	1	4	1	2	2	6	1	2	4	4	5	2	5	4	1	6	2	2	1	1	1	5	5	2	2	4	1	2	5	1	4	1	4	1	1	1	4	4	1	2	4
	155	4		6	2	4	4	4	4	4	4	2	1	4	1	1	1	1	4	2	6	1	4	2	2	4	5	2	1	4	2	2	1	1	5	1	4	1	4	1	4	1	1	1	2	1	5	4	1
	156	4		3	3	4	6	1	2	5	5	1	2	1	2	1	4	1	4	4	4	4	4	2	1	4	5	4	1	4	1	1	5	1	1	6	1	2	2	1	4	5	2	2	4	1	4	4	4
	157	4		1	5	4	2	1	1	5	4	4	5	2	6	2	5	3	2	2	2	1	1	1	1	2	3	5	5	4	4	4	1	4	3	2	3	2	3	1	2	1	5	3	1	4	4	2	1
	158	4		1	4	4	4	1	4	4	4	5	6	4	1	5	1	2	1	2	1	1	4	1	2	1	2	4	5	1	1	5	4	2	1	1	2	4	1	2	2	2	1	1	2	5	4	1	4
	159	4		1	4	1	2	5	1	5	1	4	1	4	5	2	2	2	6	1	4	4	2	5	4	2	1	4	3	2	2	5	5	3	2	1	4	4	5	2	4	1	6	4	4	1	2	1	2
	160	4		4	2	1	2	3	2	1	1	1	4	4	1	5	5	3	1	2	4	1	4	1	1	5	3	1	1	4	1	4	4	2	1	2	2	4	1	5	1	1	5	2	4	4	1	5	2
	161	4		1	1	1	4	5	4	2	5	2	2	2	4	1	4	4	4	5	4	4	2	4	4	4	1	2	4	4	6	4	2	1	1	1	5	2	2	4	1	1	3	5	1	1	4	4	1
	162	4		1	2	4	4	5	2	2	4	1	4	1	2	1	4	2	4	1	4	1	5	5	4	2	1	4	1	1	4	4	1	3	1	2	6	4	2	4	1	1	1	4	3	5	1	2	4
	163	4		5	1	1	4	4	4	4	5	5	4	4	1	1	4	1	1	4	1	4	1	2	2	1	4	2	1	4	5	5	5	3	4	4	2	4	1	1	2	4	2	4	1	4	1	4	2
	164	4		1	4	2	2	4	4	4	1	2	1	4	4	2	2	4	2	1	4	4	2	5	4	1	1	3	4	4	4	3	2	2	4	1	2	5	4	1	1	3	4	4	2	3	1	2	1
	165	4		2	4	1	4	5	4	5	2	2	6	2	2	5	1	5	4	3	1	4	4	4	1	5	2	1	4	2	1	4	4	4	4	4	5	1	5	4	4	1	4	1	2	6	4	4	2
	166	4		2	3	5	1	4	2	3	4	1	4	4	2	5	4	1	4	2	2	1	4	1	4	4	4	6	2	4	4	1	5	5	4	6	2	2	4	4	2	6	1	4	2	6	1	4	1
	167	4		5	2	5	4	1	1	5	5	3	2	1	5	1	4	6	1	1	4	5	3	4	1	3	2	4	2	1	4	4	4	2	1	2	1	4	4	4	2	6	1	4	4	2	3	4	4
	168	4		3	4	2	1	2	2	4	1	4	6	4	1	4	2	6	4	1	2	2	5	4	4	5	4	2	1	4	4	2	4	1	4	4	2	4	5	1	3	1	1	1	5	1	4	5	1
	169	4		1	2	1	4	1	1	2	2	5	5	1	3	4	3	1	2	1	1	3	4	1	1	1	1	4	2	5	3	5	4	4	2	1	1	2	5	5	1	4	2	1	2	1	5	1	2
	170	4		2	5	3	1	4	4	5	1	2	6	1	1	6	1	1	4	5	6	1	3	4	1	1	4	1	5	2	3	4	2	4	1	1	2	4	4	4	1	4	4	4	2	1	5	4	2
	171	4		4	5	2	6	4	4	4	5	1	1	2	5	5	6	2	4	1	4	1	4	1	5	1	5	2	1	4	1	2	4	5	5	4	4	1	4	4	1	2	4	4	2	5	1	4	5
	172	4		1	1	2	5	5	1	1	3	5	4	4	4	4	2	1	4	5	2	1	1	2	4	5	2	1	5	1	2	4	1	5	4	2	3	2	1	2	2	1	4	4	1	1	2	2	4
	173	4		2	2	5	2	6	2	4	4	4	2	4	4	4	5	5	5	1	4	4	5	1	3	1	5	2	3	2	6	4	1	1	1	2	2	4	4	1	4	1	3	5	1	1	1	2	1
	174	4		5	3	1	2	4	4	4	6	2	2	4	1	5	4	2	1	5	1	4	4	2	4	1	5	4	1	1	4	2	4	1	1	4	6	1	5	6	2	4	4	1	1	4	1	1	4
	175	4		1	4	6	2	4	5	1	4	4	1	4	4	3	4	1	5	6	4	4	3	5	1	2	4	1	4	5	4	4	2	2	1	5	4	5	4	1	4	5	2	4	5	2	5	4	4
	176	4		1	4	4	2	1	2	4	4	3	2	1	4	1	4	2	4	1	1	5	1	5	1	1	1	1	4	2	2	4	4	1	4	1	1	4	1	4	3	5	5	1	4	3	5	4	2
	177	4		6	4	4	5	5	4	1	2	4	2	6	4	5	4	4	4	2	5	3	1	1	1	6	1	4	4	1	5	6	5	1	4	1	3	1	5	4	4	4	4	4	5	2	2	4	6
	178	4		1	1	1	3	4	5	4	4	4	2	4	1	1	1	5	4	4	5	3	6	4	2	6	4	2	2	5	4	4	1	4	1	1	2	4	2	5	2	4	5	3	2	4	2	4	2
	179	4		1	6	4	1	2	1	2	4	1	5	1	2	4	6	1	1	1	4	1	4	5	4	1	1	3	5	2	4	4	1	1	2	5	4	4	1	1	4	2	2	1	3	2	2	2	2
	180	4		4	4	5	1	4	1	1	2	2	2	5	2	1	1	2	5	4	4	4	2	3	5	4	4	2	1	1	4	4	4	2	2	5	4	1	2	2	1	5	1	4	4	4	4	6	3
	181	4		5	5	2	4	2	4	4	1	5	4	5	3	1	1	1	1	2	1	2	1	4	2	4	3	4	5	4	4	1	4	2	1	3	1	2	3	1	2	5	2	2	4	4	1	4	5
	182	4		4	5	4	2	5	1	1	1	3	1	2	3	1	1	5	1	4	1	2	2	4	4	2	5	5	2	2	2	2	4	2	1	4	1	1	4	2	4	4	4	4	1	1	2	5	4
	183	5		2	5	2	4	4	2	4	1	1	1	4	1	6	1	4	2	4	2	2	4	1	5	5	6	2	4	4	1	1	6	6	2	1	1	1	5	5	1	4	1	2	4	4	2	1	4
	184	5		4	3	4	4	1	1	2	1	1	1	1	4	5	1	3	4	5	2	1	5	5	4	5	1	4	2	4	1	4	1	1	1	3	1	4	1	5	2	4	1	2	4	1	5	1	2
	185	5		1	5	5	5	2	2	3	2	5	5	1	1	4	2	6	4	6	1	2	4	4	2	2	6	6	2	1	2	1	2	5	4	3	2	1	4	1	4	1	4	1	4	2	4	5	2
	186	5		1	1	4	5	3	4	5	1	4	1	2	5	5	1	1	4	1	5	2	2	3	4	1	3	2	1	4	5	1	1	2	2	4	1	2	4	1	2	4	1	4	2	3	4	3	1
	187	5		1	1	2	1	2	2	4	3	1	5	4	5	1	4	4	1	5	2	1	6	3	5	6	5	2	2	1	3	4	5	4	5	2	4	1	4	4	2	2	4	3	1	1	2	1	2
	188	5		4	4	2	4	1	4	2	5	2	4	4	5	4	4	2	2	1	4	3	2	1	4	1	1	2	2	1	4	4	4	4	1	4	2	1	1	5	1	6	1	4	2	4	2	4	6
	189	5		5	1	2	4	5	4	2	2	6	4	4	3	2	2	2	5	3	4	1	1	3	5	4	4	2	2	2	1	1	5	4	3	1	4	5	4	1	4	1	1	1	6	1	5	1	1
	190	5		2	2	2	4	2	3	1	1	1	5	2	1	4	4	5	2	1	4	4	1	4	2	1	4	4	1	1	1	4	2	2	4	1	4	1	4	4	4	1	3	2	4	6	1	1	1
	191	5		6	1	5	2	2	6	5	5	4	3	1	1	3	2	4	1	2	4	2	4	2	2	1	4	1	4	1	2	2	1	3	2	4	4	2	4	5	4	5	2	5	1	4	1	1	4
	192	5		1	1	4	4	4	1	4	1	4	4	5	4	4	1	5	2	4	2	4	3	1	4	1	4	4	4	3	3	1	1	4	6	4	1	4	2	1	4	5	4	5	4	4	4	2	1
	193	5		2	1	4	4	4	6	3	1	4	2	4	4	5	2	4	1	5	2	5	2	5	2	4	5	1	1	5	1	1	4	4	3	2	4	1	1	1	1	1	2	1	4	5	2	6	4
	194	5		1	4	2	5	4	4	2	4	2	4	1	2	2	4	4	1	2	4	4	4	4	2	4	1	3	4	2	2	4	2	4	2	1	1	2	2	2	4	5	2	5	1	4	4	2	2
	195	5		5	2	2	4	1	1	2	4	1	2	4	4	2	2	2	5	6	5	4	4	1	1	1	1	4	4	4	4	1	5	4	4	1	5	5	5	1	4	4	2	1	4	1	2	1	1
	196	5		4	1	3	2	4	4	2	4	3	2	4	4	4	2	2	1	1	1	2	1	1	6	2	1	5	2	1	4	1	2	4	1	5	1	1	4	2	4	2	4	5	5	4	5	4	4
	197	5		5	1	4	4	4	1	4	4	1	4	4	1	2	2	4	4	2	1	4	6	5	4	5	1	5	2	6	2	4	2	4	1	1	4	4	3	2	4	2	2	4	4	2	2	2	4
	198	5		4	1	5	1	6	6	1	6	1	1	4	1	4	1	4	2	4	4	5	2	1	4	4	4	4	4	1	3	2	1	1	4	5	1	2	4	2	5	6	4	4	1	1	2	1	4
	199	5		2	4	4	2	4	4	4	1	1	4	4	2	5	5	2	1	2	2	1	2	2	4	2	2	5	4	1	4	4	4	1	4	2	2	2	4	2	5	4	1	4	5	2	2	4	4
	200	5		3	5	1	2	4	1	1	2	3	5	5	2	2	3	4	5	1	1	4	2	4	4	1	1	3	5	5	5	4	2	1	4	2	4	1	1	4	4	1	4	4	1	1	4	2	5
	201	5		2	1	6	2	6	1	1	4	1	1	4	2	6	1	2	4	2	5	4	5	1	1	2	2	2	5	1	3	2	2	4	5	2	5	6	1	6	1	2	6	2	5	2	1	4	4
	202	5		1	1	4	6	1	2	4	5	1	1	1	2	4	4	4	4	3	1	6	1	4	1	2	5	1	2	2	1	1	5	4	4	4	4	2	1	4	2	2	5	2	4	5	2	1	5
	203	5		4	1	2	1	4	4	1	4	4	2	4	2	4	2	4	2	5	4	2	1	1	5	1	1	1	2	4	4	4	1	5	1	1	6	1	1	4	1	4	6	4	6	1	2	2	2
	204	5		2	4	3	2	2	2	3	4	5	2	1	4	1	1	1	1	2	5	2	4	6	4	4	1	2	4	2	1	4	2	5	4	5	5	4	1	1	1	1	1	4	3	4	4	2	4
	205	5		1	2	1	4	1	1	1	4	2	4	1	1	4	1	2	1	5	4	1	2	1	4	4	1	1	2	1	4	1	2	4	3	2	2	4	4	1	4	4	1	4	2	6	2	2	4
	206	5		4	2	4	4	3	6	2	2	5	1	1	2	5	4	2	2	2	2	4	1	4	2	4	1	1	2	2	5	4	1	4	1	5	4	1	2	2	4	2	5	1	1	3	4	5	2
	207	5		4	1	1	4	2	4	4	1	1	1	1	1	4	2	4	5	1	4	1	2	1	4	2	4	5	1	1	1	5	4	1	1	1	1	1	1	2	6	4	1	5	4	5	4	1	2
	208	5		1	1	3	4	1	4	1	2	5	4	3	4	1	1	5	5	4	5	6	3	1	4	1	1	3	1	2	1	2	1	1	4	5	1	1	4	1	4	1	5	1	2	1	1	1	4
	209	5		2	2	4	1	6	1	6	2	2	2	2	1	4	5	2	4	5	4	4	4	2	2	1	4	1	5	1	2	6	4	1	4	2	1	1	2	5	4	5	2	4	1	2	4	4	1
	210	5		2	2	5	4	2	6	1	1	6	4	4	4	5	4	2	1	5	1	1	1	3	5	1	4	4	2	1	2	5	4	6	2	2	5	1	2	1	1	1	5	5	1	4	4	5	6
	211	5		4	2	5	5	1	4	2	3	2	4	1	4	5	4	2	1	1	4	2	5	4	4	1	3	5	4	2	1	1	1	4	4	4	1	3	1	3	1	5	1	1	4	5	1	1	5
	212	5		4	4	1	5	2	2	4	2	4	3	2	5	4	4	4	1	4	6	5	4	5	1	4	1	1	3	6	4	2	2	1	4	5	5	2	4	1	4	3	4	3	4	2	3	5	2
	213	5		5	1	4	5	1	1	2	2	2	1	2	3	1	5	4	1	1	1	5	2	2	2	1	2	1	2	4	2	4	1	4	1	2	5	1	3	1	2	2	2	1	6	4	2	4	2
	214	5		4	2	4	1	2	2	5	2	2	5	1	1	4	4	2	3	4	6	1	2	1	5	5	2	2	4	1	4	1	5	1	4	4	5	2	4	2	4	5	1	4	4	2	2	4	5
	215	6		5	2	1	4	1	4	1	4	1	1	2	5	2	4	2	4	2	4	4	4	6	1	1	4	4	5	1	1	1	1	1	1	4	4	4	1	2	1	1	4	4	4	1	2	2	1
	216	6		1	5	1	6	5	2	5	5	2	4	1	5	4	1	1	5	4	1	1	2	2	3	4	2	1	5	1	2	2	4	1	6	5	1	4	3	3	2	2	5	4	5	5	1	2	1
	217	6		2	2	1	1	4	5	2	2	4	1	1	4	2	4	3	1	2	1	6	1	3	5	5	1	3	1	2	5	5	3	2	3	4	5	4	4	4	1	2	1	5	2	4	5	2	6
	218	6		4	4	2	4	5	2	5	2	5	4	3	5	2	1	1	5	2	4	5	4	5	3	3	4	4	6	1	4	2	4	2	1	2	5	5	4	1	4	5	5	5	1	1	1	1	4
	219	6		5	3	5	1	4	1	1	4	5	6	2	2	4	4	5	1	6	2	2	1	2	5	1	5	4	4	4	3	2	4	2	1	5	3	5	6	5	1	5	6	4	4	4	4	4	3
	220	6		5	4	4	5	4	4	1	1	1	4	1	2	2	2	4	1	4	4	3	1	1	4	5	5	5	1	4	2	5	4	2	4	1	2	1	1	1	1	4	1	3	4	2	2	4	2
Hashemi et al. 2015	1	1		3	5	2	2	5	1	4	2	1	4	1	3	1	4	1	6	1	4	1	1	4	2	6	4	1	5	4	4	4	3	2	4	5	4	1	2	3	4	4	1	1	4	5	5	5	5
	2	1		4	1	1	4	1	1	3	1	5	4	2	5	4	5	1	1	4	4	2	4	5	1	1	6	1	1	1	5	5	1	2	4	3	5	2	2	1	5	2	2	1	2	1	1	4	1
	3	1		4	4	1	1	1	2	4	4	1	4	1	2	4	2	3	1	4	1	5	5	5	5	4	3	1	1	4	4	4	2	1	5	4	1	4	2	1	1	4	5	5	4	2	1	3	4
	4	1		2	1	2	5	2	4	4	2	1	4	4	5	1	1	4	5	5	4	5	1	1	4	4	4	4	6	4	1	3	4	4	4	1	2	2	2	2	4	5	5	1	1	4	1	1	2
	5	1		1	2	4	1	5	4	1	1	5	5	4	2	1	4	4	4	4	2	5	4	3	1	1	2	5	1	5	1	3	4	4	1	5	2	4	2	1	1	4	2	2	1	1	4	2	1
	6	1		4	4	1	2	4	2	5	4	2	2	1	4	2	1	3	4	1	4	1	1	4	2	5	5	1	4	4	1	1	5	1	4	5	2	1	2	3	4	3	2	6	1	4	4	4	3
	7	1		1	5	5	5	4	2	1	5	1	2	2	1	1	1	2	5	4	1	2	1	6	4	1	1	1	4	5	2	2	2	1	2	1	4	1	1	1	4	1	2	2	4	2	2	1	1
	8	1		5	2	5	4	2	4	5	4	1	4	2	4	4	4	5	1	4	4	4	1	1	1	1	1	4	4	1	4	1	6	2	1	2	2	5	1	4	6	1	4	2	1	3	4	4	4
	9	1		4	2	2	2	4	4	4	5	2	1	4	1	4	5	4	3	4	4	4	4	1	4	4	2	2	5	4	4	4	2	4	5	2	2	4	4	3	2	4	2	2	1	6	4	4	1
	10	1		4	1	3	1	4	2	1	1	5	4	1	4	2	5	5	4	1	2	1	4	4	3	3	4	1	5	4	2	4	4	2	2	1	5	4	2	1	4	1	1	4	4	5	4	4	4
	11	1		4	4	4	4	4	1	1	4	1	5	1	1	4	5	2	4	4	2	5	3	5	1	1	1	2	4	2	1	5	4	1	1	2	2	1	4	4	5	5	6	4	4	5	1	4	4
	12	1		5	1	4	6	3	2	3	1	2	1	1	2	4	3	1	1	1	4	4	2	4	1	6	6	4	4	4	5	4	4	4	2	2	4	5	5	1	1	5	2	2	2	6	1	4	5
	13	1		4	2	1	5	2	5	2	3	2	2	3	3	1	1	1	1	6	1	1	1	2	3	1	2	1	2	1	2	4	4	1	4	2	5	4	5	1	4	4	4	1	5	4	1	5	4
	14	1		2	5	4	4	1	3	4	4	1	2	4	4	3	4	2	4	1	4	1	1	3	4	2	5	4	1	5	5	3	2	1	2	2	2	1	4	4	1	4	3	1	4	5	2	2	4
	15	1		5	6	2	4	2	5	3	5	1	1	4	1	5	5	1	2	4	2	2	1	5	2	1	4	4	2	2	1	1	4	4	4	5	4	1	5	1	2	2	2	4	4	5	4	6	1
	16	1		4	2	2	4	4	4	5	4	4	2	2	4	2	1	5	2	2	4	5	4	5	4	4	1	1	4	2	4	4	6	1	4	4	6	2	4	1	2	4	6	4	3	2	4	4	4
	17	1		2	2	1	5	4	4	6	2	4	3	5	4	2	4	1	2	2	2	5	4	4	1	1	3	2	5	4	2	4	4	2	6	4	2	4	1	2	2	5	1	2	4	1	5	6	2
	18	1		5	6	5	4	2	4	2	2	4	1	3	1	4	4	1	1	4	4	4	5	4	4	1	4	4	4	2	4	1	5	1	4	1	1	3	5	5	2	2	6	3	4	5	2	1	1
	19	1		1	5	4	1	1	5	4	1	2	5	1	3	1	4	4	5	4	1	5	2	4	3	2	4	3	1	1	5	2	1	5	5	6	3	5	1	4	1	5	4	3	4	2	4	2	2
	20	1		2	4	5	5	4	1	4	1	1	4	4	4	4	2	4	2	6	2	2	5	4	2	4	6	2	1	2	1	4	1	2	4	5	1	2	4	3	2	5	4	5	2	2	4	4	4
	21	1		1	2	5	4	1	4	4	2	1	2	1	4	4	4	2	4	5	2	6	5	2	2	5	5	4	1	4	2	1	5	2	4	2	4	5	5	4	1	4	1	2	2	6	2	2	1
	22	1		2	4	4	4	6	1	1	4	4	2	2	5	4	4	1	5	1	3	2	5	4	5	4	4	4	4	2	2	2	2	1	4	6	4	2	5	4	2	1	1	4	2	4	1	1	4
	23	1		3	4	1	2	4	4	4	6	1	2	4	2	4	2	1	2	4	1	5	5	1	4	5	3	2	5	2	4	2	1	4	1	4	5	4	4	5	4	4	4	4	4	4	1	1	2
	24	1		1	1	5	2	4	1	2	4	1	1	4	6	1	2	1	1	5	1	4	5	4	4	4	2	4	4	5	1	5	4	4	1	1	5	4	4	2	1	2	5	5	4	2	6	4	1
	25	1		1	1	1	4	1	4	5	2	1	1	2	2	1	1	2	1	4	1	2	4	4	2	2	4	5	5	4	4	4	1	3	2	1	1	2	2	5	2	4	4	1	4	1	1	2	4
	26	1		5	1	3	1	4	1	1	2	4	1	5	1	1	1	1	1	4	4	3	2	1	5	6	4	5	1	4	1	1	1	4	1	4	4	4	5	2	1	2	4	2	2	1	4	6	1
	27	1		3	5	2	1	1	2	5	1	2	4	3	4	2	3	2	1	4	2	4	2	6	5	4	2	1	1	4	1	1	4	1	4	4	4	4	5	5	2	4	1	2	2	4	2	1	2
	28	1		4	2	4	1	1	4	4	3	2	4	1	2	1	2	4	2	4	4	4	2	4	4	1	1	5	2	5	2	2	4	2	2	6	5	4	4	5	5	4	2	1	1	1	5	1	2
	29	1		2	4	4	6	4	4	4	4	1	4	4	5	5	2	2	1	6	4	5	4	2	5	2	4	1	6	4	4	2	2	3	1	3	1	4	1	1	3	4	1	2	5	1	1	1	1
	30	1		4	5	1	1	5	2	2	1	2	1	2	6	5	1	5	3	5	5	3	4	1	5	3	4	1	1	1	5	3	4	1	2	1	1	1	4	4	1	4	4	2	1	5	1	2	1
	31	1		1	1	4	1	3	1	4	5	4	2	4	1	5	2	4	4	1	2	4	5	4	1	1	4	6	5	2	1	1	5	6	1	3	2	2	2	4	2	2	4	1	2	5	6	2	1
	32	1		3	4	4	4	5	5	2	1	5	2	6	4	5	2	2	1	2	1	2	4	4	2	2	4	1	6	3	4	5	5	6	2	1	4	2	1	1	1	4	4	5	1	1	1	4	2
	33	1		4	2	5	4	4	4	2	1	1	5	6	4	2	4	2	4	5	4	1	1	3	5	4	1	4	2	2	5	2	4	2	1	6	4	1	5	5	2	4	6	1	2	2	2	4	1
	34	1		1	1	1	4	5	1	5	1	4	3	1	2	1	2	4	1	4	5	1	1	2	5	1	4	2	4	5	4	5	5	5	5	4	5	1	1	4	6	4	3	6	1	3	4	1	5
	35	1		5	2	1	2	1	1	3	1	4	5	4	2	2	1	1	1	2	2	2	2	1	6	1	4	2	6	4	2	5	1	3	4	1	4	2	1	2	2	2	5	5	1	4	4	1	4
	36	1		1	2	4	1	1	6	1	2	1	6	5	4	4	4	4	1	4	2	1	2	1	4	4	4	4	1	1	2	5	1	4	1	5	4	5	1	5	2	5	1	4	4	6	4	2	1
	37	1		1	5	4	1	2	4	5	1	2	6	4	2	2	2	1	1	1	5	4	4	5	1	1	4	5	5	2	2	2	4	3	2	3	6	1	3	4	1	2	4	5	1	2	1	4	2
	38	1		2	2	4	5	4	4	4	1	1	4	1	1	3	4	4	4	6	1	6	1	1	2	4	4	4	1	2	4	4	4	1	4	4	1	5	4	2	2	4	2	4	2	4	5	4	1
	39	1		1	4	2	5	1	1	4	4	1	4	2	1	4	2	4	1	4	1	3	1	2	4	5	5	5	2	4	1	6	4	1	2	5	5	4	2	1	3	2	1	5	4	2	1	1	4
	40	1		4	1	2	1	4	6	5	2	6	1	1	4	4	1	4	4	2	1	4	4	1	1	4	1	2	2	1	1	1	2	3	6	5	1	2	3	4	1	2	4	5	3	1	1	2	2
	41	1		1	4	4	1	2	2	5	2	4	4	2	3	2	2	2	2	2	1	3	4	1	1	1	6	4	4	4	4	1	4	1	2	2	4	4	6	4	1	2	1	4	4	4	1	2	4
	42	1		4	4	6	4	2	3	2	2	1	5	1	2	3	4	2	4	3	4	4	4	2	2	2	4	1	4	4	4	4	5	4	2	1	3	4	4	2	4	1	4	1	4	2	3	5	5
	43	1		2	5	4	5	1	4	4	1	2	4	4	5	4	5	4	4	1	1	4	2	4	4	2	1	4	4	4	2	3	4	1	4	1	4	4	4	4	3	5	4	5	4	2	4	1	4
	44	1		1	4	3	6	1	1	4	4	2	4	6	1	4	6	4	5	4	5	4	1	5	1	3	4	2	2	3	4	4	2	5	4	4	1	1	2	6	3	2	3	2	4	1	4	4	4
	45	1		2	2	5	6	4	2	3	4	5	5	4	4	5	4	6	4	4	1	5	5	3	4	4	5	1	2	5	4	4	1	4	4	5	4	2	1	2	4	2	2	1	5	4	2	5	3
	46	1		4	4	1	2	4	1	1	4	2	4	2	4	1	1	4	4	2	2	2	2	2	4	2	2	2	4	4	1	3	2	1	4	2	2	4	3	2	6	2	4	4	2	4	6	1	4
	47	1		2	4	1	1	2	4	2	1	1	4	2	4	1	1	4	2	4	2	4	4	1	1	1	1	5	4	1	1	1	4	2	1	4	4	1	1	2	1	5	4	1	1	1	4	4	1
	48	1		2	4	2	1	5	1	4	4	2	5	3	1	4	1	4	4	1	1	2	4	3	2	4	5	1	5	5	5	4	1	1	4	2	2	4	5	5	4	5	4	4	1	5	2	4	2
	49	1		1	1	1	4	2	5	1	5	1	1	5	4	4	4	1	2	5	1	1	2	4	5	4	2	1	1	2	1	4	4	1	2	1	4	4	5	4	2	1	3	1	2	4	5	4	1
	50	1		4	4	2	6	5	1	1	5	5	2	1	1	1	2	1	5	4	2	4	4	4	1	1	2	1	4	1	2	4	5	5	2	2	2	1	4	4	5	5	3	4	4	4	2	2	5
	51	1		6	4	1	4	2	2	4	5	4	4	4	3	4	4	1	5	3	2	4	1	4	4	4	2	1	3	4	1	4	4	2	4	4	1	4	2	4	4	4	5	1	2	3	5	1	6
	52	1		4	5	1	4	2	2	2	4	4	2	4	1	4	5	4	4	1	5	2	4	2	5	4	4	5	3	5	5	6	2	5	1	2	4	4	3	1	1	6	1	5	2	2	5	2	3
	53	1		1	1	3	4	2	4	4	4	5	1	4	1	1	1	4	4	6	2	4	4	5	4	4	4	4	4	4	4	2	1	1	2	2	4	1	4	2	4	1	2	6	4	1	1	2	2
	54	1		4	4	3	2	3	2	5	5	4	1	2	4	4	4	1	1	1	2	4	2	2	4	2	4	4	2	2	5	5	2	5	2	1	4	4	1	2	1	4	1	4	3	1	1	3	4
	55	1		4	2	2	1	1	4	2	1	1	5	3	4	1	4	4	5	4	2	1	1	4	2	1	4	4	5	4	4	4	1	5	1	2	2	4	4	4	2	5	5	4	5	2	5	4	2
	56	1		1	2	1	6	4	4	1	4	1	6	1	1	3	1	4	4	1	2	4	2	6	1	4	1	4	1	5	4	2	2	3	2	1	1	2	1	4	2	6	1	4	4	4	5	4	2
	57	1		5	3	4	4	1	4	4	4	2	5	4	1	2	1	1	1	6	3	2	2	6	4	4	1	1	4	2	1	1	4	2	2	1	4	2	4	5	3	4	4	4	6	4	4	1	1
	58	1		1	1	1	4	1	1	1	5	5	1	5	6	4	2	4	2	4	5	5	4	3	4	5	1	4	4	5	1	2	4	1	4	5	2	1	2	2	4	4	1	1	5	4	1	2	1
	59	1		4	4	1	4	4	4	5	4	4	1	4	1	1	2	1	1	1	4	4	2	1	4	1	5	2	1	5	4	3	3	4	5	2	4	1	1	2	2	3	4	2	2	1	1	4	2
	60	1		1	1	2	4	2	4	2	1	2	6	1	1	1	2	3	4	1	5	1	4	5	5	1	5	1	4	4	1	2	2	5	4	2	4	4	2	1	2	5	2	4	5	2	1	1	2
	61	1		4	6	4	2	4	2	4	2	4	4	1	6	1	4	6	1	1	5	1	4	4	4	4	1	2	1	5	2	2	1	5	4	2	2	1	5	1	2	2	4	2	4	4	1	2	4
	62	1		4	4	4	4	5	1	4	4	2	4	1	4	1	2	5	2	1	2	4	1	4	4	2	2	4	4	4	2	5	4	1	1	4	2	4	4	2	5	1	4	4	1	4	1	4	2
	63	1		1	3	1	4	4	5	4	5	5	4	4	4	1	1	1	2	2	1	5	2	2	5	4	4	1	2	4	1	1	4	2	4	2	2	4	1	2	4	4	1	2	4	2	4	5	2
	64	1		1	5	4	4	1	1	2	5	5	5	4	4	2	4	4	4	2	1	1	4	2	1	1	4	3	2	2	2	1	1	4	4	5	1	4	5	1	4	3	5	2	4	3	4	1	4
	65	1		2	5	1	4	1	4	2	1	1	1	1	3	4	4	4	5	5	1	2	4	4	1	2	4	5	1	4	1	1	4	5	5	4	1	5	2	4	1	4	5	4	1	4	2	1	5
	66	1		5	1	1	1	1	2	4	6	2	3	4	4	1	1	4	1	1	4	2	2	1	1	4	4	2	4	4	4	4	1	5	5	4	1	5	2	1	1	3	2	2	2	4	4	5	1
	67	1		4	5	4	4	2	2	1	4	2	3	3	4	6	1	4	4	1	1	4	1	5	1	2	1	5	4	2	2	5	6	4	1	5	4	5	1	2	2	5	4	2	4	2	3	1	2
	68	1		4	4	2	5	2	5	1	2	4	5	4	1	6	2	1	2	4	2	4	1	1	4	1	2	1	4	2	1	5	4	4	3	2	2	2	4	3	1	1	3	5	1	4	2	1	4
	69	1		4	6	2	4	1	4	2	5	4	5	4	1	1	4	5	2	2	4	4	2	2	2	4	4	2	4	5	1	4	2	5	4	3	2	1	1	5	2	4	1	1	5	4	5	4	1
	70	1		5	1	1	1	4	5	1	2	4	2	5	2	3	4	6	2	4	5	1	4	4	4	4	1	4	1	4	4	4	4	4	2	2	4	5	2	1	4	4	4	2	2	2	4	4	5
	71	1		4	1	2	2	4	2	5	1	5	4	1	2	2	1	1	1	3	4	1	1	3	4	2	2	4	1	5	5	1	4	4	4	4	2	4	5	2	1	4	4	1	4	4	5	4	1
	72	1		1	4	4	2	2	2	4	2	1	3	4	2	5	4	5	2	1	4	2	1	2	4	4	4	4	2	4	4	4	4	1	5	2	1	2	1	4	4	4	1	4	4	2	5	5	4
	73	1		1	4	4	1	1	4	4	1	2	4	4	1	1	2	4	4	5	2	4	2	5	6	4	5	2	1	1	4	1	4	5	5	4	2	2	1	1	4	4	2	4	2	5	4	4	4
	74	1		1	3	4	4	2	5	1	1	5	1	1	3	2	5	2	1	1	2	4	4	4	2	1	4	5	2	2	2	1	1	2	4	1	2	4	2	5	6	5	5	1	4	1	1	1	4
	75	1		4	5	1	1	2	4	4	3	1	2	4	2	2	4	2	2	1	1	2	2	4	4	4	2	1	4	1	1	1	2	5	5	4	4	4	4	4	2	4	1	2	6	4	2	2	4
	76	1		1	4	3	3	2	1	4	2	1	1	5	4	1	1	1	4	3	4	1	1	5	2	2	4	1	4	4	4	1	1	4	4	1	1	5	1	2	4	1	5	4	1	4	2	1	1
	77	1		4	5	1	5	4	4	1	1	4	2	4	4	4	2	4	1	4	2	4	5	1	4	2	1	1	1	4	4	2	4	4	1	1	3	5	2	2	4	5	5	4	2	4	2	6	5
	78	1		2	2	1	5	2	1	4	2	4	3	5	1	1	4	2	2	4	2	5	1	4	5	2	1	1	4	2	6	4	1	1	1	5	2	5	2	2	4	2	1	1	1	5	2	1	4
	79	1		2	4	2	4	1	5	4	4	2	2	5	4	4	3	1	4	5	1	6	2	5	2	2	4	1	2	4	2	5	4	5	1	6	4	2	5	1	3	4	5	4	5	4	2	4	4
	80	1		4	1	2	4	2	4	5	4	1	4	1	1	4	5	2	1	5	5	4	3	5	4	4	1	1	1	1	2	1	2	4	1	1	2	4	4	4	4	5	4	1	6	5	1	4	2
	81	1		1	2	2	4	1	1	1	1	3	2	2	3	4	4	6	4	1	4	2	2	5	5	4	6	3	2	4	2	2	1	2	1	1	4	1	4	4	2	4	1	2	1	6	4	1	1
	82	1		5	2	1	2	5	1	4	4	1	4	1	1	2	5	6	2	1	4	4	1	5	2	5	4	2	1	1	5	4	4	4	1	2	5	1	2	4	2	2	1	4	4	4	2	2	2
	83	1		2	2	1	1	3	4	4	1	2	4	4	2	2	4	1	4	2	4	4	6	1	5	2	5	5	4	1	1	5	5	4	2	4	5	4	1	4	2	1	4	5	2	4	1	1	2
	84	1		3	4	4	4	1	4	4	5	1	1	6	1	3	2	4	1	1	4	2	5	4	4	2	5	5	1	2	3	4	4	2	3	1	4	3	2	4	4	2	1	4	1	4	4	1	5
	85	1		4	2	1	1	4	5	4	4	2	1	4	1	1	2	4	2	4	4	2	2	4	5	1	1	2	3	5	1	2	2	4	1	2	2	1	2	4	5	1	1	1	2	1	1	1	1
	86	1		2	1	4	1	3	2	5	4	2	1	4	4	2	1	4	4	4	4	4	4	1	2	5	1	1	1	2	4	5	1	4	1	3	2	5	5	5	4	4	1	1	4	4	4	5	3
	87	1		2	4	1	2	1	1	2	4	2	1	2	1	2	1	1	2	6	5	6	4	2	4	5	4	5	1	2	4	4	4	4	3	3	3	5	1	1	5	2	1	4	2	4	2	6	1
	88	1		1	5	4	1	2	2	6	2	2	1	2	6	1	4	4	1	6	6	1	4	1	1	2	4	2	4	5	1	1	1	1	1	5	1	4	4	1	4	2	4	4	2	5	4	1	1
	89	1		2	3	5	4	4	4	1	3	4	4	4	1	4	1	2	4	2	4	4	4	5	6	1	1	3	2	4	1	2	6	2	2	2	2	2	2	1	1	6	2	1	5	1	4	1	4
	90	1		4	6	1	1	2	4	4	1	4	3	5	4	1	2	4	1	6	6	4	1	4	1	5	5	1	4	4	2	2	5	3	4	1	5	2	1	2	1	1	6	5	4	4	4	4	1
	91	1		2	1	5	4	2	4	2	4	1	1	2	4	2	1	5	1	5	2	1	1	5	1	1	1	1	5	2	2	4	6	4	4	4	2	4	5	1	4	4	2	5	2	4	4	1	2
	92	1		4	4	1	6	2	2	2	2	4	5	5	4	4	4	6	2	4	6	4	1	1	1	3	6	2	1	2	5	4	4	2	2	1	2	2	1	6	4	5	1	1	5	1	5	4	4
	93	1		2	4	1	1	1	1	4	4	1	4	3	3	1	4	4	2	1	1	2	2	4	1	4	1	1	4	1	1	4	4	5	4	2	1	2	2	2	4	4	4	4	4	4	4	5	4
	94	1		2	2	4	1	2	2	2	4	4	1	5	3	5	5	1	4	1	1	4	1	5	4	4	4	4	1	4	4	4	4	2	2	1	4	4	4	1	1	4	1	2	1	6	4	5	2
	95	1		1	4	1	4	3	4	2	1	1	1	2	4	2	5	4	1	1	2	1	4	3	2	4	4	1	2	4	6	5	4	6	5	5	2	4	6	1	4	4	4	4	1	2	4	4	1
	96	1		2	4	4	1	2	4	4	5	2	3	1	4	4	4	4	4	2	1	1	4	4	2	2	2	6	5	4	1	2	2	2	4	4	4	3	4	1	4	1	4	4	1	1	2	5	4
	97	1		2	1	1	1	4	1	2	1	4	4	5	1	1	4	4	1	1	5	2	1	4	4	5	5	3	4	5	5	5	2	2	3	1	2	4	5	3	1	2	3	5	4	5	2	5	4
	98	1		1	6	2	2	2	2	4	2	2	4	3	2	1	1	4	1	4	4	2	5	5	2	1	4	2	4	2	2	2	2	2	4	1	4	1	1	2	4	2	1	2	4	2	1	2	4
	99	1		5	4	3	4	1	4	5	1	4	4	2	2	4	4	2	5	1	1	1	1	4	2	2	1	1	4	1	1	1	2	1	4	1	4	2	2	1	4	5	4	4	4	1	4	4	2
	100	2		1	2	5	6	1	4	4	4	4	5	5	5	1	2	2	4	4	1	4	4	1	3	1	5	5	2	4	2	1	2	4	2	4	2	1	1	6	1	2	4	5	4	4	1	4	1
	101	2		1	1	5	4	4	4	4	4	5	3	4	5	4	4	4	2	5	5	2	4	1	4	2	2	1	1	1	1	4	1	2	2	2	1	4	4	5	5	1	1	2	1	1	2	4	2
	102	2		4	4	5	4	1	4	2	4	1	5	4	4	6	3	5	4	1	2	1	4	1	1	5	5	6	4	2	4	1	4	4	4	1	1	4	1	3	2	1	2	1	4	4	5	2	4
	103	2		6	5	4	1	2	1	1	1	4	2	4	4	5	2	2	4	1	4	1	4	5	1	1	2	4	2	5	3	1	2	4	2	5	1	5	4	2	6	6	1	1	2	1	2	1	2
	104	2		2	2	4	1	3	4	2	4	2	5	6	1	5	1	5	2	1	1	4	4	1	1	1	6	4	4	4	2	2	4	2	1	1	1	2	4	2	4	1	2	1	1	1	2	5	1
	105	2		4	2	4	4	1	6	4	4	2	3	4	4	1	2	1	1	1	4	4	6	2	4	1	2	5	1	4	2	2	4	3	4	5	4	5	4	4	1	4	1	1	2	1	4	1	1
	106	2		4	4	2	3	5	2	1	4	1	1	1	2	1	1	5	1	2	1	4	1	1	1	4	4	1	2	1	4	2	4	1	1	4	1	5	4	1	5	2	2	4	1	1	5	3	2
	107	2		1	1	5	4	5	1	5	1	4	4	4	4	4	2	4	1	4	4	5	4	4	1	4	1	4	1	1	1	4	2	5	4	4	2	5	4	4	1	1	1	4	2	1	6	2	1
	108	2		6	3	5	4	5	1	4	4	2	4	1	2	6	4	3	5	1	4	5	4	1	3	1	4	1	5	1	2	4	2	1	2	5	4	4	1	4	1	1	1	1	4	1	1	1	1
	109	2		6	4	4	2	4	1	4	1	4	1	2	5	4	2	2	1	1	2	3	1	4	4	1	4	1	1	1	1	4	1	1	1	5	4	2	1	1	3	2	1	2	4	1	5	3	4
	110	2		2	2	3	4	1	4	4	5	5	1	5	2	1	6	4	2	4	3	1	4	2	2	1	2	4	1	4	4	1	4	1	1	2	1	1	4	2	4	1	5	1	2	1	4	1	5
	111	2		4	5	1	4	4	2	2	2	4	3	1	2	1	1	4	1	4	5	4	1	1	4	4	4	4	5	4	5	5	2	4	1	1	5	3	4	2	5	4	1	2	4	2	4	1	4
	112	2		2	3	4	2	2	2	4	1	4	1	5	5	4	4	4	4	2	4	2	4	5	4	3	4	2	5	2	1	2	2	1	2	5	1	2	5	5	2	5	2	4	2	4	1	5	2
	113	2		4	1	2	2	4	2	4	4	1	5	1	2	6	4	1	2	6	2	2	3	4	4	1	2	4	1	5	6	4	4	4	1	2	1	4	4	4	2	1	1	5	4	1	5	4	1
	114	2		1	5	1	2	4	2	1	5	2	1	5	4	4	4	4	1	1	4	1	1	3	6	5	2	4	2	1	4	3	1	4	1	1	4	1	4	4	1	2	4	5	1	2	5	4	4
	115	2		1	1	4	2	4	4	5	1	2	1	2	3	4	1	1	1	1	2	1	2	5	4	4	1	4	4	4	1	4	3	5	3	3	5	1	5	5	4	2	1	1	4	2	4	4	1
	116	2		1	1	4	3	2	4	5	5	6	1	2	4	2	4	1	1	2	4	5	1	4	4	1	4	4	1	2	1	4	1	1	2	4	3	4	5	4	4	3	2	1	3	4	3	5	5
	117	2		4	1	1	1	1	2	1	1	2	4	1	4	4	4	4	2	1	3	3	2	1	2	4	4	2	5	1	1	4	4	4	4	3	5	1	5	4	4	4	4	1	1	1	5	3	1
	118	2		5	6	4	2	4	2	5	1	3	1	4	4	4	4	1	4	2	1	4	1	4	4	1	2	5	5	4	2	4	3	1	1	2	3	5	2	4	1	2	1	2	3	5	6	4	4
	119	2		4	5	2	2	3	4	4	4	3	5	4	1	1	1	2	1	2	4	2	5	4	4	4	1	5	5	2	4	1	1	1	2	4	1	4	4	1	1	1	2	6	1	2	2	2	4
	120	2		2	2	4	4	1	2	5	5	4	2	2	1	4	4	1	1	2	4	2	1	4	5	4	2	2	1	2	6	1	2	2	5	2	1	2	1	1	1	5	4	3	1	4	4	4	4
	121	2		4	4	5	4	1	2	2	1	1	1	4	2	4	4	2	4	1	4	4	1	1	2	3	2	4	3	4	4	2	1	3	2	2	1	1	4	2	5	2	5	2	6	3	1	4	4
	122	2		2	2	5	4	1	1	2	4	5	4	5	1	2	4	4	1	2	1	5	2	2	1	4	3	2	6	2	2	5	4	2	4	1	5	4	6	2	2	2	5	1	1	4	2	4	5
	123	2		1	4	4	5	4	1	1	1	1	4	1	1	2	5	2	1	5	1	2	1	4	1	3	5	1	3	4	5	5	3	2	1	4	4	5	4	5	4	2	3	2	4	1	5	2	4
	124	2		5	1	1	4	4	1	1	4	2	4	4	2	4	2	4	1	5	4	2	4	2	1	1	5	1	3	2	4	4	1	6	2	1	2	1	1	6	1	2	4	1	1	5	2	1	1
	125	2		4	4	5	5	5	2	3	1	2	5	5	6	4	4	4	4	4	4	1	4	2	1	4	1	5	2	4	2	1	3	2	2	5	4	1	4	4	4	1	2	1	4	2	2	4	4
	126	2		5	4	2	1	4	1	6	2	2	5	1	1	1	5	5	5	2	2	4	2	4	1	5	4	1	4	4	1	1	4	1	1	2	1	4	1	2	1	5	3	2	1	2	1	4	2
	127	2		5	2	2	5	2	1	4	5	4	5	5	4	5	4	4	2	4	5	6	5	5	6	4	5	6	4	2	1	5	1	4	2	4	2	2	1	5	1	6	1	5	1	2	2	4	4
	128	2		1	4	4	3	4	4	4	5	2	5	2	5	2	5	4	1	4	4	4	1	1	4	4	4	4	4	2	4	4	2	5	4	1	2	2	4	1	4	1	4	5	2	1	4	4	6
	129	2		5	4	5	4	1	4	5	2	3	4	3	2	1	2	5	4	5	5	4	4	4	2	4	1	5	1	5	6	2	1	2	1	4	1	5	4	4	2	4	1	4	2	2	5	4	4
	130	2		3	4	1	4	5	3	1	2	3	1	5	3	1	4	1	4	1	4	1	2	2	2	1	6	2	3	1	4	4	4	4	5	1	5	4	3	2	2	4	4	4	2	1	4	3	2
	131	2		1	4	1	4	5	4	4	3	5	4	5	4	4	4	2	2	3	1	4	4	1	4	1	5	1	1	1	6	2	2	5	5	5	1	4	1	4	4	2	4	1	2	2	4	2	2
	132	2		1	4	6	2	1	5	5	2	4	5	1	4	1	5	2	4	1	5	1	1	1	1	2	4	4	4	4	4	4	4	5	2	4	3	1	2	6	2	4	2	4	2	5	5	2	1
	133	2		5	1	4	2	1	4	3	2	1	1	1	1	2	4	5	3	4	5	1	1	5	1	4	1	1	3	5	4	3	4	4	2	4	2	2	2	5	4	5	6	2	4	4	4	1	2
	134	2		5	2	2	5	2	1	4	3	4	4	5	4	4	1	1	2	4	2	4	4	4	4	2	4	1	1	4	4	4	4	5	4	4	2	5	1	5	4	5	2	1	2	1	1	5	4
	135	2		1	4	4	4	1	1	1	2	4	2	3	1	1	1	2	2	5	4	1	1	2	4	5	1	1	2	2	1	2	2	1	2	4	4	2	2	1	1	1	5	3	6	4	4	1	4
	136	2		2	2	4	1	2	4	2	4	2	4	3	2	2	6	1	2	4	4	5	1	6	1	4	2	3	2	2	5	4	5	4	1	3	2	5	1	3	1	1	2	5	2	1	1	4	4
	137	2		2	4	2	4	4	4	4	1	4	4	5	1	5	5	1	2	1	4	4	1	4	3	1	4	2	2	3	5	4	4	4	1	2	5	4	4	2	2	4	2	1	2	2	2	1	6
	138	2		2	1	3	4	4	3	2	2	5	2	2	2	4	1	3	1	5	4	5	1	1	5	1	2	1	5	2	3	4	1	3	2	1	6	1	1	4	2	1	3	1	1	3	1	4	1
	139	2		5	5	2	4	1	4	2	1	2	4	4	4	4	2	4	4	4	4	5	2	4	4	4	2	1	1	1	2	1	4	1	1	1	5	4	3	2	2	1	2	1	4	5	2	4	4
	140	2		1	1	2	4	4	1	6	1	4	1	5	1	5	3	4	1	5	4	4	2	4	4	3	2	1	1	4	5	2	5	4	4	4	4	2	5	6	4	5	1	1	2	5	2	2	5
	141	2		1	3	1	4	4	2	4	1	5	1	5	6	2	2	4	2	1	2	4	4	6	5	5	1	4	4	2	2	3	2	1	1	2	2	4	2	5	5	4	4	4	2	1	1	4	1
	142	2		2	2	1	1	1	2	2	2	4	2	2	4	5	1	2	6	1	1	2	4	5	2	4	6	2	2	4	2	3	2	5	5	2	4	3	2	3	4	1	2	5	4	4	3	1	2
	143	2		1	5	1	2	5	2	1	1	4	4	1	4	2	2	2	4	1	1	5	2	1	2	4	6	4	1	2	2	1	1	5	5	1	1	1	1	2	6	2	4	5	2	5	2	4	4
	144	2		5	5	3	4	2	1	4	2	5	4	4	4	4	1	4	1	5	4	1	4	1	3	4	4	5	1	2	1	4	4	1	4	2	2	2	3	6	1	4	2	3	5	1	2	5	4
	145	2		4	4	1	6	4	1	1	4	1	5	4	2	4	1	4	4	4	2	2	4	1	5	2	4	4	4	2	2	2	1	4	4	4	6	2	4	4	4	5	4	1	1	5	1	2	4
	146	2		4	4	1	4	4	2	4	1	1	1	2	6	2	5	2	2	4	1	4	5	1	5	3	4	6	1	2	1	2	3	2	1	1	2	5	4	1	1	4	2	4	1	1	2	6	4
	147	2		1	2	4	1	4	4	4	4	4	4	2	1	4	1	5	6	5	5	1	1	4	2	1	5	4	1	5	2	4	4	4	3	2	1	1	1	2	2	2	4	4	3	4	4	4	4
	148	2		4	3	2	2	2	1	1	4	4	1	2	2	1	5	4	6	2	2	1	1	1	4	6	4	2	1	2	4	2	1	5	4	2	5	2	3	4	2	2	4	5	2	4	1	1	1
	149	2		4	1	3	5	4	4	4	4	1	4	6	1	2	2	4	4	1	2	2	1	1	1	4	4	1	5	4	3	4	4	1	1	4	4	1	1	6	1	4	1	4	1	3	4	2	4
	150	2		1	1	5	1	1	4	3	2	1	3	5	2	4	4	1	1	4	1	5	3	4	2	1	1	1	5	5	4	4	4	2	3	1	2	2	4	4	2	4	2	6	2	2	4	2	3
	151	2		4	1	4	4	6	4	3	1	2	5	5	4	2	1	4	2	1	2	6	5	5	2	4	1	4	1	1	2	4	4	5	4	1	1	2	5	1	1	1	1	1	1	4	4	5	4
	152	2		1	6	4	6	1	4	5	6	2	3	4	2	2	1	1	2	4	4	3	1	5	5	2	2	4	1	1	5	4	3	5	4	3	4	1	1	1	3	4	5	4	4	5	4	5	3
	153	3		1	4	1	1	1	1	1	2	1	1	4	2	4	2	1	5	2	4	1	1	1	4	1	4	2	6	4	2	2	4	4	6	5	4	4	5	4	5	2	4	4	2	4	6	4	1
	154	3		2	4	1	5	6	4	4	1	1	1	1	2	4	1	4	5	4	4	4	4	1	4	4	1	1	5	2	5	4	4	1	2	3	1	5	2	5	1	2	5	5	3	2	1	4	2
	155	3		4	1	1	1	3	4	1	4	5	2	1	2	4	5	1	5	5	1	5	4	3	2	4	4	1	5	1	4	5	1	2	4	4	5	4	1	1	1	4	2	1	2	1	2	1	1
	156	3		4	6	5	1	1	1	4	3	2	4	5	6	6	4	4	4	1	4	4	3	5	4	1	1	2	4	1	2	4	2	5	2	2	1	4	3	4	4	5	3	1	4	2	4	5	4
	157	3		2	6	3	1	5	6	5	1	1	2	2	1	1	2	4	4	4	2	4	1	4	1	2	4	1	2	1	4	4	4	4	1	1	1	4	2	4	4	4	4	2	1	4	1	4	6
	158	3		1	1	4	4	2	2	4	4	2	2	6	1	3	4	6	2	1	5	5	2	1	6	1	1	1	4	2	1	5	1	5	4	2	6	4	2	1	5	2	2	1	2	5	4	4	4
	159	3		4	4	4	2	5	4	2	4	2	1	2	1	1	4	1	3	1	5	2	4	4	2	4	2	5	4	2	1	4	1	2	5	1	2	5	5	4	1	1	2	1	2	4	5	2	3
	160	3		1	5	2	4	6	4	6	1	1	2	2	1	5	2	4	1	2	4	2	5	2	2	5	2	4	2	5	2	4	2	4	1	1	1	4	2	4	4	1	5	1	5	1	4	4	1
	161	3		4	2	5	4	4	5	4	1	1	2	1	3	4	4	3	5	4	5	2	4	6	1	1	2	1	4	1	1	2	2	4	4	4	2	2	2	1	4	2	2	1	3	2	4	1	2
	162	4		2	5	2	1	6	5	5	4	3	2	5	4	4	1	5	4	1	2	5	1	2	1	4	4	4	1	4	4	2	2	2	2	1	3	3	4	4	4	4	1	1	1	4	2	5	2
	163	4		1	1	1	1	4	4	5	4	5	4	4	1	1	1	2	5	4	4	4	3	2	2	1	4	5	2	4	5	5	1	4	6	5	2	2	1	2	4	1	4	4	2	2	3	5	4
	164	4		4	4	5	4	1	4	4	5	1	1	1	4	5	4	1	4	1	2	4	4	2	3	3	2	3	4	1	1	2	1	2	1	1	2	5	1	4	1	5	1	2	1	4	5	4	1
	165	4		4	4	4	1	1	1	4	5	4	4	4	1	6	4	2	1	2	2	1	4	5	1	1	4	4	4	5	5	4	2	5	1	1	3	4	4	1	4	3	4	4	2	5	5	4	4
	166	4		4	1	4	1	2	2	4	2	1	1	1	4	4	4	1	1	4	3	1	4	4	4	5	6	4	5	1	1	5	1	4	5	5	1	3	1	4	2	2	2	1	1	5	3	4	1
	167	4		5	3	4	1	1	5	4	2	2	2	2	5	2	2	1	4	5	1	2	2	4	2	4	4	6	6	4	4	4	1	3	4	4	1	5	2	5	4	1	4	1	2	1	5	5	3
	168	4		2	1	1	6	2	2	5	2	1	1	5	2	1	2	4	1	2	4	1	3	1	2	4	1	2	4	5	5	4	1	1	4	4	5	2	2	2	4	2	1	4	2	2	1	1	4
	169	4		3	2	4	4	1	1	5	2	3	2	2	4	1	5	6	5	4	4	2	4	4	5	4	1	5	2	4	1	2	4	4	4	6	1	1	5	1	4	1	4	3	2	5	1	4	5
	170	4		4	6	2	2	3	1	2	5	4	3	4	1	2	4	2	3	1	4	4	2	2	5	5	1	4	2	3	5	3	4	4	2	4	4	2	1	4	1	2	2	3	4	4	2	4	3
	171	4		1	4	1	2	5	2	2	4	2	2	4	3	4	6	5	4	2	6	4	5	2	1	4	5	4	5	4	1	1	2	1	4	3	4	5	1	5	2	2	1	2	1	4	2	1	1
	172	4		2	1	4	4	1	4	1	4	5	1	2	6	4	2	4	1	4	4	2	6	1	4	2	4	1	4	2	3	3	5	2	1	1	2	5	5	1	4	5	4	5	5	5	1	1	1
	173	4		4	3	1	1	4	1	4	2	2	1	5	5	1	1	1	2	1	4	2	2	4	1	2	2	4	4	1	2	2	2	4	4	1	2	1	5	3	1	1	2	4	1	4	4	5	4
	174	4		4	1	6	5	4	6	1	4	4	4	4	3	1	1	1	5	5	4	2	1	1	2	4	1	5	2	4	5	5	4	1	4	4	1	4	4	5	1	1	2	1	4	4	1	4	4
	175	4		4	4	1	1	2	4	4	4	5	3	2	1	4	5	4	2	4	5	2	4	1	2	2	4	1	4	2	4	5	1	2	1	5	4	1	4	4	4	5	4	2	4	5	1	2	2
	176	4		5	2	2	4	2	4	2	1	1	2	2	4	6	5	4	5	3	6	2	1	3	1	2	2	2	2	3	4	5	3	2	1	2	4	1	1	4	2	1	4	2	2	1	4	4	5
	177	4		6	1	1	4	5	3	4	5	3	2	3	2	1	4	6	2	4	4	1	5	3	2	2	2	1	1	4	4	5	4	1	1	1	2	4	4	4	2	3	3	1	1	1	1	4	2
	178	4		1	4	1	4	2	1	1	2	5	2	2	3	5	3	1	1	5	1	2	2	3	1	4	1	5	4	1	6	4	5	1	2	4	5	5	3	3	5	2	5	5	3	2	5	5	1
	179	4		1	5	4	3	6	3	4	1	2	1	1	1	4	6	5	1	1	4	3	5	4	1	1	2	5	5	5	4	2	4	1	3	6	6	2	1	2	2	4	4	1	1	2	2	4	1
	180	4		1	1	1	4	4	4	4	1	5	1	4	1	4	4	4	6	4	2	1	2	6	2	4	2	4	2	2	5	6	4	1	4	1	5	2	4	4	1	5	4	1	3	4	5	1	1
	181	4		4	1	2	4	3	1	4	2	4	2	4	4	4	2	4	2	4	6	4	5	6	1	1	2	2	1	4	3	5	2	1	1	5	5	4	4	2	2	5	2	4	4	2	1	4	1
	182	4		1	5	3	4	1	1	4	2	4	2	1	2	4	5	4	1	4	1	4	6	4	5	1	1	5	2	2	2	2	1	3	5	1	2	5	2	2	4	2	1	2	5	4	1	4	2
	183	4		4	2	1	4	4	4	2	4	4	1	1	1	4	4	1	2	4	2	2	1	5	4	4	6	4	3	3	1	1	4	4	4	1	4	5	4	4	3	4	2	4	5	4	1	1	4
	184	4		1	1	4	4	3	4	2	4	4	1	1	2	4	1	1	2	4	2	1	1	1	5	2	1	2	2	4	5	1	2	1	1	2	1	4	2	4	4	4	5	2	1	2	5	4	1
	185	4		5	2	4	4	4	1	4	6	4	4	1	2	2	2	4	5	2	1	2	2	4	4	4	4	5	4	4	4	2	4	5	5	2	2	1	3	2	1	1	1	2	1	1	3	1	1
	186	4		4	1	4	4	1	2	1	1	1	1	1	4	2	4	4	4	5	1	1	1	2	2	5	4	3	5	1	2	2	1	1	4	4	1	2	4	2	2	1	1	5	2	5	3	4	2
	187	4		2	1	4	4	2	5	1	3	1	2	6	1	4	2	4	1	4	1	4	2	6	2	2	1	2	5	4	2	1	1	5	1	4	2	2	3	4	1	6	1	2	2	2	2	1	4
	188	4		2	1	4	4	2	6	4	5	3	2	3	1	5	1	4	4	4	2	2	1	2	2	4	3	1	1	1	2	5	6	5	4	1	4	5	5	1	2	5	3	2	2	1	5	4	4
	189	4		5	4	4	2	1	2	4	4	1	4	4	4	4	4	4	4	1	5	2	2	1	2	4	4	5	4	4	4	2	1	2	2	5	5	4	1	2	4	1	2	2	4	4	5	2	4
	190	4		1	4	4	3	2	1	2	2	4	4	1	1	6	2	2	4	5	1	1	4	2	4	4	4	2	2	4	3	4	1	2	5	5	4	4	6	4	2	4	1	1	5	2	5	1	4
	191	4		4	1	2	4	2	1	1	5	5	3	1	2	2	5	4	5	5	1	4	1	4	4	2	4	5	5	4	1	2	1	1	1	4	2	4	4	1	2	1	2	5	1	1	4	4	1
	192	4		5	1	1	5	1	4	5	4	1	2	2	5	4	5	2	2	1	2	2	3	1	4	2	4	5	1	2	2	4	4	1	1	2	1	6	5	1	5	4	4	5	1	1	4	5	2
	193	4		2	2	1	2	4	5	6	1	4	5	1	2	4	4	1	4	2	2	1	4	4	5	5	4	5	5	4	4	4	2	2	5	1	1	5	6	2	4	1	2	5	2	2	5	4	4
	194	4		4	6	2	4	1	4	5	6	2	3	5	4	6	4	4	4	5	2	1	4	5	4	1	6	1	4	1	1	2	1	4	4	4	4	4	5	4	2	1	1	1	1	2	2	2	5
	195	4		4	1	4	2	1	2	2	4	1	4	4	2	4	3	1	4	1	4	1	1	5	1	5	2	1	2	1	1	2	5	2	1	2	2	1	2	4	4	5	2	2	1	1	2	1	4
	196	4		4	5	4	1	2	1	3	3	1	2	2	1	4	1	1	5	5	4	1	4	1	1	4	2	4	1	1	4	4	1	2	3	1	1	4	1	1	4	4	2	5	5	2	4	4	1
	197	4		1	2	1	4	2	1	2	3	3	2	1	5	3	4	5	4	4	5	2	4	1	4	4	4	1	2	4	2	3	4	3	5	2	5	2	4	4	1	6	1	4	3	5	1	1	4
	198	4		4	6	1	1	2	4	2	4	2	2	2	2	1	5	6	4	2	1	5	4	1	4	1	4	1	1	1	3	4	4	2	1	4	2	1	1	4	4	2	2	4	4	2	1	3	2
	199	4		2	2	4	4	1	5	1	5	4	4	6	5	2	1	4	1	4	3	1	2	4	1	5	4	4	2	4	4	4	3	5	4	4	4	1	1	2	2	1	1	4	1	4	5	4	4
	200	4		1	5	4	4	1	1	1	5	2	4	2	6	1	1	2	4	4	1	5	5	1	4	3	5	1	1	4	5	4	1	4	4	1	4	4	5	4	1	5	2	2	1	1	3	1	2
	201	4		3	1	5	1	4	6	4	4	1	4	2	2	4	5	1	4	2	1	1	5	2	5	5	6	4	5	3	1	4	4	2	6	1	4	4	2	3	2	4	1	2	2	2	5	2	1
	202	4		4	1	1	4	1	1	2	4	5	1	2	1	4	1	2	6	2	4	1	4	4	3	4	2	1	3	4	4	4	2	1	4	1	2	5	2	6	4	2	1	1	5	2	1	2	4
	203	4		1	1	3	1	4	1	1	1	4	5	4	1	4	4	5	1	3	2	4	4	1	5	4	2	6	2	6	1	2	2	2	3	2	5	1	2	4	5	4	1	4	1	1	2	1	4
	204	4		1	4	2	4	4	4	4	1	4	2	1	4	4	4	1	4	4	5	2	4	2	4	4	4	5	1	1	1	2	5	1	5	4	1	1	4	4	6	4	2	4	5	4	1	1	2
	205	4		4	1	1	2	2	1	1	4	4	1	1	5	4	3	1	6	1	2	4	4	5	3	2	1	1	4	2	2	2	1	5	1	1	4	4	5	4	2	4	1	4	5	2	4	1	1
	206	4		4	2	1	4	1	2	3	2	2	4	3	4	4	2	1	1	2	1	1	2	5	2	1	2	1	4	4	4	1	5	4	2	4	5	4	5	1	1	2	4	4	1	1	4	5	4
	207	4		1	5	4	5	4	1	1	1	3	2	1	2	2	4	5	4	1	1	3	2	3	4	5	4	4	1	6	1	4	2	1	2	1	3	2	2	5	4	1	2	5	2	1	5	2	4
	208	4		4	1	2	1	4	4	4	6	5	2	4	4	5	2	6	1	6	5	4	1	4	3	2	1	6	4	3	4	2	2	1	3	1	2	2	4	2	5	5	2	2	1	5	1	1	2
	209	4		2	4	4	1	1	1	3	1	1	2	4	3	1	1	1	1	4	4	1	4	1	4	4	4	1	4	5	4	5	2	4	1	5	5	1	6	4	5	1	4	2	4	2	6	2	1
	210	4		5	2	4	5	6	1	4	2	1	3	1	3	1	4	1	4	6	2	1	2	2	5	5	4	2	5	4	6	5	5	2	4	1	4	1	1	5	2	4	1	2	4	1	4	2	1
	211	4		2	2	1	5	4	1	1	1	4	4	1	1	4	5	4	5	2	1	2	2	1	4	1	4	2	4	2	1	1	4	1	5	1	2	1	2	4	1	4	5	1	2	4	5	3	1
	212	4		4	1	4	2	5	1	3	5	4	2	1	5	1	3	1	4	1	4	5	2	4	4	4	3	5	1	4	2	1	1	1	2	2	1	2	2	1	2	4	3	1	1	5	5	3	1
	213	4		4	5	1	1	2	6	5	6	4	1	5	4	1	4	2	4	5	3	2	1	1	1	2	4	6	1	1	4	5	1	4	1	4	2	2	4	5	1	4	4	4	1	1	5	4	4
	214	4		4	1	5	1	1	3	4	2	1	4	1	1	1	1	2	1	4	1	4	4	4	5	1	1	2	4	4	1	5	1	4	4	4	1	4	3	2	4	5	5	1	4	1	2	4	2
	215	4		1	4	4	4	1	2	1	5	1	2	4	2	5	6	1	4	2	4	2	4	5	6	4	1	4	2	1	1	4	5	1	1	1	1	1	1	4	1	1	1	2	1	5	2	2	4
	216	4		1	4	1	5	1	4	1	4	2	5	2	1	2	4	2	1	4	1	1	5	3	5	4	4	1	4	1	1	4	1	4	1	2	1	3	5	2	1	5	4	4	1	5	4	1	5
	217	4		5	1	4	2	4	1	5	3	1	4	1	4	5	1	1	5	1	4	1	4	6	4	4	3	4	2	3	2	5	4	1	1	5	1	2	4	5	1	1	1	3	4	1	1	4	4
	218	4		5	1	4	6	4	2	1	2	4	5	2	5	4	1	2	1	4	5	4	5	2	4	1	2	4	4	4	4	4	1	4	2	4	2	1	1	3	1	4	5	3	4	1	4	1	2
	219	4		4	5	5	4	1	1	1	3	4	1	4	4	1	4	1	1	1	2	3	4	6	2	1	5	1	1	3	5	4	1	4	2	1	1	4	5	4	2	2	1	2	5	4	4	6	4
	220	4		5	4	5	2	1	4	4	4	4	2	4	1	1	1	2	2	2	2	4	1	4	2	4	2	4	2	4	4	4	1	5	1	1	3	4	4	4	1	6	2	2	5	4	4	1	3
	221	4		1	1	5	4	2	1	2	2	3	4	4	4	2	4	1	5	2	4	4	5	6	1	4	4	4	2	1	2	5	2	4	3	6	5	2	2	1	2	4	2	4	1	5	4	4	2
	222	4		5	1	3	1	5	4	4	1	4	5	2	4	5	4	1	2	3	5	2	5	1	5	4	5	3	5	4	1	4	1	4	1	5	1	1	2	1	2	5	2	2	2	4	5	1	4
	223	4		2	4	4	2	5	5	5	4	4	4	1	6	1	1	5	4	4	2	5	4	2	5	4	2	1	1	1	5	1	4	2	3	4	2	2	6	1	5	5	5	2	4	4	1	4	3
	224	4		1	1	2	2	4	4	6	2	4	4	4	4	1	1	6	2	4	5	1	2	2	4	4	5	2	4	1	2	4	2	2	4	4	2	1	4	1	4	3	4	1	1	2	5	4	2
	225	4		5	5	2	2	4	5	3	2	4	4	5	4	1	4	4	2	2	2	4	6	2	6	2	2	1	2	4	2	1	1	4	2	4	3	1	3	2	4	1	4	4	2	4	4	4	4
	226	4		1	1	2	1	1	2	1	5	2	4	1	5	2	4	3	4	1	2	3	2	1	2	1	5	4	4	4	6	3	4	1	1	1	1	2	2	4	4	2	2	4	4	6	1	2	1
	227	4		1	1	2	6	5	4	5	4	1	4	2	4	2	1	1	1	1	4	2	4	5	1	6	1	4	2	1	4	2	4	4	2	2	5	4	2	5	4	1	2	3	4	2	2	3	1
	228	4		4	1	4	1	4	2	1	2	2	5	5	5	2	5	6	6	2	5	2	2	4	2	1	4	4	1	1	1	1	5	4	4	4	1	1	1	5	2	4	4	2	1	2	1	3	4
	229	4		4	5	1	2	4	1	1	1	1	1	1	4	2	2	5	2	4	1	2	6	5	1	4	4	4	2	3	2	4	4	2	3	4	1	2	3	1	4	1	2	4	1	5	1	2	2
	230	4		4	4	5	5	6	2	4	2	4	4	5	4	1	1	1	6	4	2	1	5	2	3	1	4	1	5	4	1	5	4	1	1	2	5	2	4	1	4	1	2	1	5	1	2	2	2
	231	4		2	1	1	4	1	5	2	4	5	5	2	6	2	2	2	4	2	5	3	5	6	1	5	4	2	3	2	2	2	1	2	2	2	4	4	4	4	1	4	4	1	4	1	4	1	4
	232	4		2	1	4	5	3	1	5	1	1	4	4	4	5	2	2	1	1	2	5	1	1	2	1	4	5	1	5	1	5	1	4	4	2	1	4	1	5	4	1	4	5	2	2	4	2	2
	233	4		1	5	1	1	3	2	4	1	1	5	4	4	5	4	4	3	4	4	4	2	4	5	1	4	1	1	4	5	1	2	2	2	1	5	4	4	1	2	2	6	1	1	6	1	2	6
	234	4		5	5	4	5	5	6	2	4	1	5	1	4	6	1	2	4	5	2	4	6	1	2	5	2	2	4	6	2	2	5	1	2	1	1	1	1	2	1	4	5	4	5	3	2	1	4
	235	4		3	6	4	4	3	1	3	2	2	4	1	5	4	1	1	1	6	4	2	4	2	2	5	3	1	1	4	2	4	1	1	2	6	5	2	4	2	1	4	1	1	2	4	4	5	4
	236	4		1	4	4	5	5	1	5	4	5	4	4	2	2	1	2	4	5	2	4	1	1	4	5	5	4	4	1	5	1	2	3	1	4	4	1	5	4	1	1	4	2	5	2	4	2	1
	237	4		5	1	5	4	1	1	4	3	1	4	2	4	1	4	4	4	4	2	4	1	4	1	4	2	5	4	1	5	4	1	1	6	1	1	2	1	2	2	5	1	2	4	1	1	1	2
	238	4		6	2	4	1	1	3	1	1	1	4	4	4	2	5	2	6	1	4	3	2	1	4	2	3	5	3	2	5	4	4	2	1	4	2	1	2	1	4	1	4	2	5	2	4	3	5
	239	4		2	1	1	2	4	4	2	1	2	1	5	4	4	1	5	1	4	2	3	1	4	4	4	5	2	1	4	1	5	4	1	5	5	1	4	1	1	1	1	2	1	2	1	4	4	1
	240	4		1	4	4	5	4	2	4	2	1	2	1	2	4	2	4	4	2	3	2	1	2	4	2	4	4	2	1	4	4	5	2	4	2	1	1	5	2	4	1	1	4	2	3	4	4	2
	241	4		1	4	4	1	1	2	4	6	4	4	2	4	5	2	5	1	5	4	4	4	1	4	3	4	3	4	2	4	4	4	4	4	2	1	1	2	4	1	2	2	4	6	6	4	2	1
	242	4		5	2	4	4	2	4	4	4	2	4	1	5	4	2	5	4	1	4	2	2	2	4	2	1	4	1	4	4	5	4	1	1	1	4	5	1	2	2	6	5	5	1	4	5	4	1
	243	4		2	2	2	2	1	4	5	1	5	2	2	4	1	1	2	1	4	1	2	4	5	1	2	3	1	5	4	4	4	1	1	2	2	2	2	5	4	4	4	4	4	4	5	1	4	5
	244	4		1	2	2	5	6	2	4	2	4	1	1	4	4	1	4	2	4	1	1	6	5	2	1	1	6	2	2	1	4	5	1	5	4	1	1	5	2	4	2	4	5	5	5	2	1	2
	245	4		4	2	1	2	4	2	2	1	1	1	4	1	4	2	4	1	1	2	5	4	1	5	4	4	1	5	1	1	4	4	2	3	2	1	6	4	4	5	6	2	4	5	3	4	4	5
	246	4		4	2	4	5	5	4	2	2	2	5	5	4	5	1	6	4	1	1	1	4	1	1	1	4	4	4	2	1	1	4	3	4	3	5	4	1	2	2	2	1	1	5	4	1	4	2
	247	4		4	1	2	4	4	4	5	3	1	1	2	4	4	2	5	5	2	5	2	2	5	2	1	4	1	1	2	4	5	4	4	1	6	4	3	2	1	4	1	2	1	2	4	2	4	4
	248	4		4	2	4	5	3	4	1	4	1	2	5	4	2	5	4	1	2	4	4	4	4	4	2	4	1	1	4	2	1	1	1	4	4	5	4	4	3	1	4	6	4	5	4	1	1	4
	249	4		2	4	4	2	1	1	1	2	1	2	1	6	2	4	2	4	6	2	4	2	5	2	2	4	1	4	1	1	1	1	4	2	4	1	4	1	1	5	1	5	3	2	5	5	3	4
	250	4		4	5	2	5	2	4	2	1	1	4	2	4	4	5	1	5	6	4	1	4	1	1	4	2	1	1	4	5	4	1	4	3	1	3	2	6	3	5	4	2	2	5	4	4	2	5
	251	4		1	5	6	1	4	2	4	1	2	4	6	4	1	3	1	1	4	4	2	5	1	4	5	4	4	2	1	5	4	5	1	1	3	1	4	1	2	2	6	1	4	3	1	5	5	4
	252	4		2	2	3	1	4	5	4	4	4	2	1	1	4	1	1	5	2	4	5	4	4	4	6	5	1	2	4	3	4	4	4	1	1	4	4	5	2	2	1	2	6	1	2	6	1	2
	253	4		2	5	3	6	4	2	4	1	1	2	2	6	1	2	4	4	1	1	1	1	4	4	1	1	1	4	5	4	1	1	5	1	1	4	1	1	1	4	4	1	1	3	2	1	4	1
	254	4		5	4	4	4	6	3	4	1	1	4	1	1	1	1	4	1	1	2	1	3	1	4	5	2	4	4	4	1	2	4	5	4	4	6	5	4	2	1	1	2	1	1	4	4	1	2
	255	4		3	1	4	2	6	1	4	3	3	2	1	1	2	2	5	1	2	4	1	4	2	3	1	4	1	4	1	6	4	4	4	1	5	1	4	1	4	4	1	1	1	4	4	1	1	3
	256	4		5	5	4	2	5	4	1	4	2	6	2	1	1	5	3	4	5	4	2	3	2	1	4	4	1	1	1	2	2	1	4	4	4	4	4	4	1	5	1	2	4	1	4	4	4	4
	257	4		3	2	5	4	5	4	2	4	2	1	4	1	6	4	1	4	4	5	3	2	4	2	1	2	4	5	2	2	5	1	1	6	4	4	2	1	6	2	2	2	4	4	4	1	1	2
	258	4		1	1	5	4	2	4	4	3	4	4	1	4	1	1	2	2	4	4	1	1	2	6	1	4	1	4	2	1	1	4	4	4	1	2	4	3	2	1	1	4	4	2	2	5	1	5
	259	4		4	4	1	5	5	2	4	4	4	2	5	4	4	2	4	5	1	1	5	5	4	4	4	1	1	1	4	2	2	2	1	1	1	4	4	4	4	1	1	4	1	4	5	2	4	1
	260	4		4	1	1	2	1	1	1	2	5	6	5	5	1	1	1	4	2	1	4	1	4	1	1	3	2	1	1	3	1	4	4	5	4	1	2	4	4	1	2	2	1	5	2	5	2	4
	261	4		2	5	4	1	2	1	1	1	4	4	2	5	2	2	5	4	6	4	1	1	5	6	4	2	6	5	4	4	2	1	1	2	4	2	1	2	4	2	2	4	4	4	5	4	2	4
	262	4		2	1	5	1	5	6	2	4	5	4	2	2	5	5	2	5	6	4	2	2	1	2	2	3	4	1	2	4	5	2	2	5	5	1	2	2	2	2	5	1	5	6	4	4	4	1
	263	4		4	2	4	1	6	2	4	1	3	3	5	2	1	4	4	4	4	4	2	1	4	4	1	4	4	4	1	1	1	1	4	2	2	1	4	3	1	4	2	4	5	1	5	1	6	3
	264	4		5	4	5	2	2	4	2	2	4	1	2	1	5	5	4	4	3	4	4	2	1	4	5	4	5	5	2	2	2	4	3	2	5	2	4	1	2	2	1	2	3	1	3	4	2	1
	265	4		3	4	4	1	4	6	2	2	4	1	2	4	1	6	4	5	1	3	2	2	2	6	2	5	5	4	2	4	2	1	3	4	1	1	5	6	4	2	1	5	5	1	4	1	4	5
	266	4		4	2	4	4	4	1	3	1	4	1	1	4	1	4	2	1	1	1	4	2	5	1	5	2	1	1	1	1	4	4	1	1	2	1	4	4	4	4	2	5	6	2	2	2	4	2
	267	5		2	2	1	4	3	6	4	1	4	2	1	1	5	1	4	4	5	4	2	1	6	1	4	3	1	2	4	5	3	4	2	6	3	4	4	1	2	4	5	5	3	4	1	5	4	3
	268	5		5	2	6	4	3	4	4	1	1	1	2	4	5	6	4	5	4	4	4	1	4	2	1	1	2	4	2	2	5	1	4	4	1	5	1	4	4	2	1	1	6	4	4	4	1	1
	269	5		1	4	2	1	4	2	4	4	6	4	4	2	2	4	1	5	3	4	2	1	1	2	1	5	4	1	2	4	5	1	2	4	2	2	5	4	4	4	4	5	4	3	1	2	1	1
	270	5		1	4	1	1	4	2	3	4	5	1	1	5	1	5	2	4	1	2	4	4	1	1	2	5	2	4	5	1	2	5	1	5	3	4	2	4	4	4	4	4	4	3	1	5	1	1
	271	5		1	2	6	5	2	6	1	1	3	1	4	2	4	1	2	1	1	2	4	1	4	1	1	4	1	4	4	4	2	2	3	1	4	2	2	1	4	2	4	5	1	3	5	2	4	2
	272	5		1	1	1	4	1	4	6	1	6	1	1	3	1	6	6	2	4	4	1	4	5	2	2	4	1	4	2	4	2	4	2	2	2	2	2	4	1	1	4	2	5	1	1	1	2	1
	273	5		4	2	4	2	4	1	1	1	1	4	5	3	1	6	4	2	5	4	2	4	3	1	2	1	1	4	1	4	1	4	5	4	3	4	4	4	4	5	1	4	1	4	1	1	6	2
	274	5		4	4	2	2	3	1	5	1	4	5	1	4	1	4	4	2	2	4	4	1	4	1	4	1	4	4	1	1	4	1	5	5	4	5	4	1	3	4	3	1	1	4	4	4	4	3
	275	5		4	2	4	1	4	1	5	2	4	3	1	4	4	2	5	1	2	2	1	1	4	4	1	6	2	4	5	6	1	4	5	5	1	5	4	4	2	6	1	1	6	1	4	1	2	2
	276	5		4	1	5	2	4	2	2	4	4	1	2	4	4	1	4	6	4	4	4	1	1	1	4	6	4	2	1	1	4	2	4	1	4	1	1	2	2	2	2	4	4	4	4	6	4	2
	277	5		2	4	1	4	3	2	5	2	1	2	3	1	2	1	5	1	3	6	4	1	4	2	2	4	1	1	2	1	3	5	1	2	5	4	2	2	1	5	6	1	6	2	1	2	4	1
	278	5		2	5	5	2	1	1	1	4	1	4	4	2	6	1	5	1	5	5	2	4	2	4	2	1	4	2	6	2	2	1	1	4	2	1	2	4	6	3	5	1	2	1	2	1	4	5
	279	5		1	1	5	4	1	1	5	4	2	4	5	4	1	4	2	1	5	4	2	4	2	4	1	3	4	5	4	1	4	2	4	4	2	4	1	4	1	3	2	1	1	3	4	4	5	4
	280	5		2	2	1	4	4	1	1	1	5	4	4	1	1	1	2	2	1	4	4	5	4	1	1	1	4	4	1	4	4	1	4	1	2	4	1	3	4	4	4	4	4	4	4	4	4	2
	281	5		1	5	5	2	1	4	1	2	1	1	2	1	4	4	5	4	3	1	1	4	5	2	5	2	2	5	4	4	4	4	4	4	4	2	1	2	1	5	4	4	2	4	3	1	5	1
	282	5		4	2	1	1	1	4	5	2	1	3	2	5	1	5	4	4	5	4	5	2	4	4	4	1	5	2	4	1	4	6	3	1	4	4	4	2	1	5	2	2	3	2	2	4	4	2
	283	5		1	5	4	1	4	5	1	2	2	1	4	2	3	2	4	4	4	4	4	4	6	5	2	4	5	2	4	4	5	2	1	5	1	5	4	4	1	1	4	2	5	2	1	4	4	2
	284	5		1	5	1	4	4	4	2	5	6	3	4	1	4	2	4	5	5	1	4	4	4	1	1	6	4	4	1	2	5	1	4	1	4	2	2	2	4	1	1	4	1	5	4	4	1	2
	285	5		4	1	4	4	4	1	4	1	1	2	1	2	4	6	1	4	2	1	5	1	6	1	1	2	4	4	2	2	2	3	2	2	1	3	3	2	1	6	2	2	2	3	1	4	4	1
	286	5		1	4	4	1	4	2	1	4	1	1	3	2	1	1	5	4	1	5	4	3	1	5	1	4	5	4	1	2	5	4	3	5	1	1	1	4	4	4	1	2	6	1	4	4	4	4
	287	5		4	1	4	4	2	1	4	4	2	4	1	2	5	4	5	2	1	4	5	1	5	4	6	2	5	1	6	1	4	4	4	5	2	4	4	1	2	4	2	1	1	5	5	4	5	2
	288	5		5	4	1	1	1	6	2	3	4	4	1	1	1	2	4	3	4	4	5	4	2	6	2	5	1	2	4	5	1	1	4	2	4	5	4	2	1	4	1	4	2	4	1	4	5	1
	289	5		2	3	1	2	2	5	2	3	1	1	4	5	1	2	1	4	4	4	4	5	1	4	2	1	4	2	5	5	1	1	3	2	4	4	4	4	4	3	2	4	1	1	2	2	1	1
	290	5		5	4	1	4	4	1	6	1	3	2	4	4	2	3	6	5	5	4	1	2	2	4	2	1	4	2	5	5	1	3	2	4	4	5	4	3	6	2	4	4	5	3	1	2	1	1
	291	5		4	6	2	1	2	2	1	3	1	1	4	2	4	2	4	1	1	2	2	1	4	1	4	2	4	1	4	3	5	3	5	5	4	1	1	4	4	5	5	4	1	2	1	1	4	4
	292	5		1	6	1	1	4	1	3	5	5	5	5	2	1	4	5	2	4	4	3	1	4	1	4	2	2	1	2	2	4	4	1	1	2	1	2	2	4	2	4	1	2	6	4	2	4	4
	293	5		2	1	1	2	4	2	4	2	4	4	1	1	4	4	4	4	2	2	1	5	2	4	2	1	4	4	4	1	4	1	2	4	5	1	2	4	2	3	1	1	4	1	4	1	4	4
	294	5		1	1	2	1	4	2	1	6	1	4	5	4	6	4	4	2	2	5	4	2	5	4	2	4	2	4	1	5	4	5	4	2	1	4	1	4	1	2	1	2	4	1	5	5	5	4
	295	5		4	1	4	1	2	4	2	1	3	4	1	2	2	1	1	1	5	5	4	2	4	4	1	4	1	2	1	1	1	1	4	4	1	1	1	1	1	2	5	3	1	3	3	1	2	6
	296	5		4	4	2	1	1	2	6	1	5	3	2	5	1	5	5	2	2	2	6	6	5	1	2	2	1	2	3	4	4	2	1	4	3	3	1	4	5	2	4	1	4	4	2	1	4	1
	297	5		2	2	4	4	4	4	1	2	4	1	3	4	5	1	3	2	1	4	4	1	2	6	1	6	4	1	4	1	4	2	2	1	1	5	4	1	4	6	2	1	1	3	2	1	2	2
	298	5		4	6	1	4	5	4	2	4	5	2	4	1	4	1	4	2	5	4	4	2	4	3	2	1	4	1	1	4	2	1	2	1	1	2	1	1	4	1	1	1	2	1	2	5	2	4
	299	6		5	1	1	2	4	2	4	1	2	1	4	4	4	2	1	5	5	4	4	4	5	4	4	5	6	2	3	2	4	1	4	2	2	2	4	6	2	5	5	5	1	5	1	1	5	4
	300	6		4	4	2	1	4	1	2	2	4	1	4	2	5	2	1	2	6	2	5	1	1	5	4	1	2	1	4	1	2	4	5	4	1	3	5	4	4	4	5	4	4	1	4	2	4	2
	301	6		4	5	4	4	2	1	1	1	5	1	4	3	1	2	5	1	1	5	4	4	6	4	5	6	2	1	2	4	4	1	4	1	2	4	2	4	4	2	1	5	5	2	4	4	1	1
	302	6		4	2	1	3	1	4	4	1	4	1	4	2	1	4	4	2	1	4	2	5	5	5	4	2	4	4	5	4	1	5	5	5	2	4	3	4	4	5	4	1	2	4	2	5	1	2
	303	6		4	4	1	4	2	6	3	2	5	1	2	6	5	4	1	1	5	4	1	5	4	1	2	4	2	4	1	2	2	1	1	5	4	1	1	3	5	2	1	4	4	1	4	2	4	4
Li et al. 2012	1	1		1	2	4	1	5	4	4	1	4	4	4	1	1	4	2	6	5	1	4	1	4	1	2	1	1	5	4	2	5	4	4	1	2	4	2	5	2	3	4	4	2	3	1	2	5	1
	2	1		4	2	2	4	4	2	5	5	5	4	4	1	3	4	1	2	3	4	4	2	4	1	4	2	1	2	4	5	2	4	2	1	1	4	1	5	5	2	4	4	5	1	5	1	1	1
	3	1		4	4	4	5	4	4	4	1	2	5	5	3	1	4	1	5	1	5	4	4	4	2	1	2	5	1	2	2	5	4	2	2	1	6	1	2	4	4	6	1	4	2	2	2	4	1
	4	1		4	5	4	1	4	4	4	4	2	4	4	4	1	1	5	4	1	4	1	2	2	4	1	2	4	1	4	5	5	3	1	1	2	2	1	5	4	4	4	1	1	5	1	4	1	2
	5	1		2	1	5	1	1	1	1	1	4	5	1	5	1	4	4	1	4	5	2	2	2	4	2	1	2	1	4	1	1	1	3	3	4	4	4	4	4	1	2	3	1	2	4	4	5	3
	6	1		1	4	4	1	1	5	5	4	1	3	6	5	1	2	5	1	4	2	3	2	3	5	5	4	4	5	2	6	3	5	4	2	6	1	4	1	2	5	1	1	2	2	2	1	1	2
	7	1		2	4	4	4	4	4	1	2	2	1	2	4	2	5	4	1	4	4	5	5	4	4	5	1	2	4	5	1	1	5	5	2	4	4	5	2	3	2	5	1	4	2	4	1	5	1
	8	1		4	1	1	2	4	6	1	4	2	2	4	5	2	2	1	4	2	1	1	4	6	1	1	4	2	4	1	2	3	1	2	4	4	2	2	4	4	4	2	4	3	4	2	5	4	2
	9	1		5	4	5	4	1	2	4	2	2	4	1	1	1	2	2	2	1	4	4	3	2	6	4	5	2	1	2	3	1	4	2	5	2	4	1	2	4	4	5	4	1	2	4	6	1	2
	10	1		5	3	4	4	4	5	2	4	4	5	1	1	5	3	4	4	4	4	5	2	2	2	1	2	6	5	1	2	2	5	2	1	2	4	1	4	4	4	5	1	4	1	4	4	2	1
	11	1		2	5	1	1	3	1	5	2	3	4	4	1	4	2	5	4	1	4	1	4	1	1	1	2	5	1	3	5	1	4	4	2	2	1	2	2	1	4	4	3	1	1	4	1	4	2
	12	1		2	2	4	2	2	4	2	4	6	5	4	1	2	1	3	3	2	1	1	4	1	6	4	4	4	4	3	1	1	1	1	5	1	1	4	2	2	4	4	2	5	1	1	2	3	4
	13	1		4	2	2	4	2	2	2	1	4	3	1	4	1	2	5	4	4	4	3	4	4	3	5	4	6	4	4	2	4	5	1	4	4	4	4	5	4	4	1	4	5	1	5	4	4	1
	14	1		6	5	4	2	2	1	2	2	4	4	5	4	2	1	4	2	2	2	4	4	1	1	4	2	1	2	4	5	5	5	2	4	5	6	1	3	1	5	6	1	5	1	4	5	4	2
	15	1		1	6	5	5	5	1	4	1	4	4	2	4	4	2	1	1	1	4	2	2	1	2	1	2	4	1	1	2	5	1	5	2	1	1	4	4	1	1	2	5	1	4	1	1	1	2
	16	1		4	4	1	1	2	2	2	2	4	4	3	4	2	4	1	2	4	4	2	4	4	4	2	4	5	4	2	3	5	5	1	4	4	5	4	1	3	2	5	1	4	2	2	2	1	2
	17	1		1	5	4	4	6	2	1	2	5	4	1	2	1	6	4	1	5	4	5	1	1	1	3	2	4	5	4	1	1	4	4	1	1	4	4	5	4	4	3	4	4	4	2	4	2	4
	18	1		1	4	2	2	5	2	4	4	1	3	4	1	5	3	1	6	1	4	4	1	2	1	1	1	4	4	1	3	3	3	2	4	2	1	4	4	4	1	2	4	5	2	2	4	2	2
	19	1		1	2	4	2	1	2	1	4	4	2	1	4	1	4	2	4	4	4	1	1	4	2	2	1	1	2	1	4	1	1	2	4	4	5	4	1	2	4	2	2	4	4	4	4	1	4
	20	1		1	2	4	6	1	1	1	4	5	1	1	4	5	4	1	4	4	4	2	1	5	4	2	4	5	1	3	4	1	2	4	4	1	4	4	1	5	2	1	4	4	5	1	5	1	2
	21	1		4	5	4	2	4	1	3	4	2	2	1	4	3	4	2	1	2	4	4	4	4	2	2	4	2	2	5	1	2	4	1	2	1	1	1	5	6	1	4	1	1	5	1	2	6	5
	22	1		1	1	6	4	4	4	4	4	5	2	5	5	5	4	4	1	5	2	4	1	5	1	5	2	6	1	2	1	4	5	1	2	5	2	2	4	5	4	2	4	4	4	6	2	4	2
	23	1		4	4	1	1	4	1	4	1	2	2	4	4	1	3	4	5	5	2	4	1	4	4	1	1	1	5	1	2	1	5	2	6	5	4	4	2	5	4	1	4	2	2	2	4	4	1
	24	1		6	4	4	5	3	1	4	1	1	6	2	4	3	4	1	5	5	4	4	4	2	2	4	2	2	1	1	2	4	4	4	1	5	4	1	5	4	5	1	2	5	2	4	6	4	3
	25	1		4	1	3	2	5	2	1	4	4	4	6	4	2	5	1	1	1	4	4	5	1	5	2	5	5	2	2	5	1	2	2	4	1	1	5	2	4	4	4	4	2	4	5	1	1	4
	26	1		4	1	4	2	2	4	4	4	4	5	5	2	2	3	6	1	2	3	1	2	4	1	4	4	6	3	6	4	4	2	1	4	1	4	4	1	3	1	2	2	2	4	1	2	5	5
	27	1		5	1	1	2	1	1	4	1	5	1	1	5	2	5	2	2	4	1	2	4	2	1	4	1	1	5	5	5	2	4	2	4	1	4	4	3	4	4	1	1	1	1	1	4	5	4
	28	1		5	2	1	1	2	1	1	5	2	1	6	5	5	2	4	1	1	4	1	2	5	1	2	4	2	2	1	2	1	4	4	4	5	1	4	4	1	5	1	1	1	4	2	1	4	1
	29	1		1	1	5	4	4	3	1	6	1	5	3	1	1	2	1	1	4	1	4	1	4	2	5	4	4	1	2	2	1	1	1	4	1	4	1	1	1	1	5	1	5	2	2	5	4	3
	30	1		4	4	4	6	4	2	5	1	2	2	4	1	1	3	4	4	5	2	2	5	4	2	1	1	1	1	1	4	1	2	2	2	1	4	4	4	4	2	1	1	4	2	1	1	4	4
	31	1		1	2	2	2	1	4	4	4	1	1	2	5	2	3	4	2	2	2	5	1	2	5	4	4	1	2	3	2	4	2	1	1	1	5	6	5	1	4	1	1	4	2	6	1	2	4
	32	1		2	2	4	1	4	4	5	2	6	4	4	2	1	5	6	4	5	2	4	5	1	2	5	4	4	2	5	1	1	5	1	5	1	1	2	4	1	5	1	4	2	4	2	5	1	5
	33	1		4	1	1	4	1	2	1	3	4	3	4	1	1	2	2	4	2	2	2	2	2	5	5	6	1	5	1	5	4	4	4	1	4	1	4	2	2	3	5	5	1	4	4	4	1	1
	34	1		5	3	2	2	2	4	2	2	2	2	1	1	2	5	5	4	6	4	4	3	4	5	1	2	4	1	4	5	4	6	4	1	2	1	1	2	2	4	4	6	4	4	5	4	4	1
	35	1		1	1	1	3	2	4	1	1	2	5	2	5	4	5	4	5	4	4	1	2	4	2	5	4	2	2	4	2	2	4	4	2	3	4	4	1	4	4	4	1	1	5	1	1	1	1
	36	1		2	1	4	1	1	4	4	5	4	1	1	4	5	5	1	1	1	1	1	1	2	1	4	2	4	1	2	4	2	2	4	2	1	2	2	5	2	1	2	1	6	4	4	2	4	1
	37	1		6	1	2	1	1	1	6	2	2	1	1	5	6	3	2	4	4	1	2	4	5	1	2	4	1	2	4	2	4	2	5	4	1	1	4	4	2	1	2	4	4	4	4	2	1	4
	38	1		1	4	1	4	4	4	1	2	4	4	2	2	1	5	4	4	4	2	2	1	2	2	2	1	4	1	2	2	4	5	1	4	4	1	2	2	1	2	4	4	1	4	6	1	3	4
	39	1		2	5	6	4	1	1	4	6	1	5	4	1	4	4	1	1	2	4	5	4	2	1	2	2	1	4	1	4	4	4	2	2	4	5	3	4	4	3	4	2	4	2	4	1	6	1
	40	1		2	3	5	2	4	2	2	1	2	4	4	3	1	5	1	1	2	5	4	2	4	2	2	6	4	4	2	2	2	5	4	2	5	4	4	6	4	4	4	2	2	4	4	1	4	5
	41	1		6	1	1	4	1	2	1	1	2	2	4	1	1	4	4	6	4	1	4	4	1	4	2	4	5	2	2	5	4	3	2	2	5	2	4	1	2	1	1	5	4	1	4	4	1	1
	42	1		4	1	3	3	1	2	2	1	4	4	2	4	1	1	1	1	5	3	4	5	2	1	1	3	1	4	4	5	4	4	1	4	3	1	2	4	2	2	2	2	4	2	3	1	5	1
	43	1		2	1	1	6	1	1	4	4	5	4	5	3	5	1	4	4	2	5	2	2	2	2	1	1	4	4	2	2	1	1	5	4	2	4	4	4	2	5	1	4	1	2	2	4	3	2
	44	1		5	5	4	1	4	4	1	1	1	1	2	1	1	4	2	2	2	1	1	1	5	3	4	2	4	1	2	1	1	2	1	1	1	2	4	1	4	4	4	1	3	1	5	6	2	3
	45	1		4	4	1	4	4	5	2	4	1	4	1	4	2	5	4	1	4	4	2	4	5	5	2	4	4	2	2	1	1	4	4	4	1	4	4	1	1	2	4	5	4	4	2	2	2	4
	46	1		1	1	6	4	4	1	1	1	1	3	2	5	1	4	1	6	4	2	4	5	1	2	1	6	6	4	4	2	4	6	4	2	5	4	2	4	1	4	1	2	2	1	1	1	2	1
	47	1		5	4	2	2	2	1	4	5	5	1	2	4	1	3	2	4	1	1	4	1	1	4	2	4	2	3	2	1	5	6	4	2	1	4	3	2	1	4	4	1	1	3	4	2	3	4
	48	1		1	1	4	2	1	4	1	1	4	2	4	4	5	4	1	1	4	4	5	2	5	1	6	2	4	1	4	2	4	2	1	4	2	5	4	4	1	2	3	5	4	1	1	4	2	1
	49	1		4	6	1	2	5	3	4	4	4	1	4	3	1	2	2	4	1	2	1	5	2	4	1	5	4	1	4	5	1	1	2	1	4	2	5	1	2	2	1	2	1	1	4	4	2	1
	50	1		1	1	2	5	4	2	1	1	4	6	2	1	1	4	4	4	5	1	1	1	5	1	5	1	4	4	4	5	4	2	4	1	5	5	1	5	4	4	5	5	1	2	4	1	4	1
	51	1		4	3	4	5	4	2	1	2	2	4	4	3	3	1	2	4	1	1	1	4	1	4	4	5	1	4	4	1	5	1	4	4	5	1	5	2	4	4	1	2	4	5	2	4	2	1
	52	1		5	4	4	4	5	1	1	1	1	5	5	3	1	4	5	2	4	1	1	1	2	4	3	4	4	1	2	1	4	1	4	4	3	2	4	1	5	2	1	5	1	4	2	1	2	4
	53	1		5	5	1	4	4	5	4	4	1	1	1	2	4	4	1	4	2	4	4	4	4	5	1	4	5	2	2	5	1	4	2	4	1	4	1	2	6	4	5	2	5	1	4	5	4	4
	54	1		2	1	2	1	4	2	5	4	1	3	1	4	4	4	2	1	5	4	5	5	2	3	4	1	3	2	1	4	1	5	1	1	2	4	1	2	4	6	5	5	4	2	2	5	2	6
	55	1		4	4	1	4	1	5	1	4	4	5	1	2	1	4	1	1	4	4	4	2	4	2	4	1	1	5	1	5	1	5	3	1	4	2	1	4	4	5	5	4	4	5	2	2	1	1
	56	1		1	4	2	4	4	2	2	1	5	2	2	1	4	4	4	4	5	2	1	1	2	4	5	4	4	4	5	4	1	5	4	1	1	4	4	2	4	5	2	5	1	5	2	4	2	1
	57	1		2	3	4	1	2	1	2	6	1	4	4	2	2	4	1	1	2	4	4	2	1	5	4	5	5	5	1	2	4	2	5	2	2	5	1	2	2	6	5	3	2	4	1	2	1	1
	58	1		2	2	4	1	4	2	4	2	5	2	4	1	4	2	2	4	1	1	4	1	3	1	4	4	1	3	4	1	1	2	1	4	4	3	4	1	2	1	1	3	1	4	2	1	5	4
	59	1		2	4	1	2	1	2	4	5	1	6	5	4	3	4	2	4	2	4	3	1	1	5	4	1	5	5	1	1	4	5	2	4	4	3	1	2	2	1	2	1	4	2	4	1	5	4
	60	1		4	1	4	5	2	5	4	4	4	4	4	1	4	1	1	2	2	4	5	6	1	4	2	5	4	2	6	3	1	1	4	6	4	4	5	5	4	4	2	4	3	1	4	4	2	4
	61	1		4	1	1	3	4	4	2	1	2	2	4	1	4	2	1	2	2	1	3	1	5	5	2	4	1	5	2	5	5	4	2	1	5	4	5	5	4	4	1	2	2	5	4	4	1	3
	62	1		4	2	3	2	1	3	4	1	1	4	4	4	2	4	2	4	1	6	1	6	4	4	5	5	1	1	1	1	2	4	6	4	4	4	5	4	2	1	2	1	5	4	4	4	4	1
	63	1		4	1	4	2	1	4	2	1	1	4	1	1	2	2	1	5	4	5	4	4	1	6	2	1	3	1	5	1	4	5	1	1	2	5	5	2	2	5	4	4	4	6	4	1	4	1
	64	1		6	1	5	2	1	1	2	3	4	2	1	1	1	4	2	1	4	5	4	4	1	5	1	4	1	4	5	5	1	1	3	5	1	1	5	1	1	4	2	1	1	4	5	2	2	3
	65	1		5	4	1	4	4	2	3	4	5	2	5	4	4	2	1	4	1	2	4	4	2	1	4	1	4	2	6	4	4	4	1	5	1	4	4	2	2	4	4	1	2	2	2	5	5	2
	66	1		4	2	5	5	4	2	4	2	2	1	4	4	1	2	6	2	4	4	5	2	2	5	2	4	1	4	4	5	4	5	4	1	4	4	2	5	1	2	4	4	4	4	2	5	2	2
	67	1		3	1	6	5	5	1	6	1	5	2	1	5	1	5	4	6	3	4	2	2	1	4	1	4	5	4	4	2	2	2	1	4	1	1	6	4	1	4	4	5	1	4	2	1	1	4
	68	1		2	1	1	5	2	2	1	1	5	1	4	4	2	1	1	1	2	6	5	1	2	4	5	1	4	4	5	4	1	5	4	2	4	1	1	1	1	4	1	4	1	1	5	2	5	6
	69	1		2	2	4	1	5	2	6	1	1	4	6	1	4	1	5	2	2	4	5	1	4	5	2	5	4	1	1	4	1	1	2	1	4	2	4	2	1	4	4	5	6	1	1	1	1	1
	70	1		2	4	1	4	4	1	3	2	1	4	2	5	1	2	3	4	4	1	2	1	2	1	4	4	4	4	5	4	4	1	4	4	4	1	4	2	4	2	4	4	1	2	1	4	1	3
	71	1		6	2	4	2	1	1	2	2	4	1	1	1	2	3	4	1	4	1	4	5	2	1	4	1	2	4	1	3	2	1	4	1	3	4	2	3	2	4	1	4	5	4	5	5	5	4
	72	1		3	5	4	4	1	4	2	3	5	5	1	4	1	4	3	4	3	2	4	5	6	2	1	4	1	6	4	4	2	5	2	4	2	4	1	1	4	5	2	3	4	1	1	4	4	2
	73	1		1	1	4	5	4	4	1	4	3	6	4	5	1	4	4	2	4	2	1	4	1	2	1	5	4	4	4	1	4	5	2	1	1	1	3	4	2	1	4	3	2	4	2	1	2	4
	74	1		1	4	1	3	5	2	1	1	4	1	1	1	4	2	2	2	1	4	5	5	2	1	2	1	4	4	2	4	1	4	2	5	4	5	1	4	3	1	2	4	1	4	1	2	4	4
	75	1		1	1	4	1	4	6	1	4	3	1	1	2	6	2	4	2	3	2	1	4	5	4	1	2	4	4	5	2	4	2	5	1	1	5	4	1	4	1	5	4	2	1	4	6	5	4
	76	1		4	1	4	2	2	1	2	4	5	1	5	1	4	2	4	3	1	4	2	1	5	1	5	4	2	1	1	4	4	1	1	1	4	4	5	1	4	4	1	2	2	2	1	2	5	4
	77	1		2	6	1	1	1	2	5	4	1	4	3	2	1	5	3	4	2	6	4	4	2	2	5	1	1	3	2	2	4	4	4	4	4	5	5	1	5	5	3	4	1	4	2	5	2	2
	78	1		3	1	6	1	5	4	3	1	4	2	4	1	4	4	5	1	4	2	1	1	4	2	1	4	1	1	5	4	4	2	5	1	2	1	5	1	5	3	4	4	6	1	1	4	2	1
	79	1		1	4	2	2	2	1	4	1	4	2	1	1	5	5	4	2	4	4	2	5	4	1	1	4	1	5	1	2	4	1	1	4	4	1	4	2	4	2	1	2	4	4	1	2	4	1
	80	1		4	4	2	4	5	1	2	5	2	4	3	4	4	6	4	1	2	2	4	1	2	4	3	6	1	4	1	5	5	1	5	2	1	2	4	2	2	6	4	5	4	5	4	5	1	4
	81	1		3	4	2	1	6	4	2	4	6	1	5	2	1	6	2	4	3	4	2	4	4	1	2	6	4	4	2	2	2	1	2	1	1	1	4	2	2	1	6	1	5	1	4	4	4	1
	82	1		1	2	5	1	2	4	5	2	2	5	1	4	1	2	2	4	4	5	2	5	5	4	4	4	4	5	2	4	2	4	4	5	4	4	1	1	6	2	4	3	4	4	2	1	4	1
	83	1		2	1	1	2	5	1	5	6	4	4	2	1	1	4	4	2	2	1	2	4	1	1	4	2	1	4	2	4	5	2	4	4	2	1	2	4	1	4	4	4	4	1	2	1	1	4
	84	1		1	6	6	4	4	2	1	5	5	4	1	2	2	2	1	1	5	1	4	4	1	4	2	2	5	4	4	2	5	5	1	4	4	1	2	5	5	1	2	4	4	4	4	5	5	4
	85	1		1	2	4	2	4	1	4	1	1	5	2	2	5	1	4	1	5	1	3	5	3	4	5	2	2	4	4	4	6	1	4	4	4	1	4	4	2	4	2	2	4	2	4	4	2	1
	86	1		1	3	6	4	1	2	2	2	5	2	2	4	1	5	4	6	3	2	4	4	5	4	4	4	4	4	4	4	5	4	2	3	4	1	1	4	1	1	5	1	1	1	1	2	6	4
	87	1		1	4	1	5	6	1	1	4	4	1	4	3	4	1	2	1	2	1	2	4	1	1	4	5	1	4	5	2	2	4	4	5	4	2	5	2	5	2	1	1	4	4	4	2	2	1
	88	1		4	1	4	1	2	2	2	4	1	2	1	1	4	4	5	6	1	4	2	5	4	6	2	2	4	5	5	2	4	4	4	4	2	2	2	4	2	1	1	4	1	4	4	1	1	2
	89	1		4	1	2	5	4	1	4	4	4	2	2	6	5	4	4	6	4	4	2	1	1	4	1	1	5	4	3	6	1	1	4	2	5	3	2	1	4	1	4	1	6	2	2	4	2	2
	90	1		5	5	1	2	4	1	3	4	4	4	1	1	2	2	1	4	4	2	6	3	2	3	4	2	1	4	1	2	5	5	1	1	4	4	4	4	2	5	4	1	1	2	2	4	2	1
	91	1		4	2	1	5	4	3	2	1	4	5	5	1	1	2	1	4	4	1	1	2	2	1	4	2	3	1	4	4	1	2	1	1	3	1	2	2	4	1	1	4	1	4	1	6	4	5
	92	1		2	1	4	2	2	4	5	1	1	1	1	5	1	4	1	5	5	4	4	1	2	4	5	2	2	4	2	1	4	4	6	1	1	2	4	3	4	4	2	3	1	3	2	4	2	4
	93	1		4	5	2	1	3	2	5	2	1	5	2	4	1	2	2	4	4	4	2	4	4	4	5	4	4	1	2	1	1	2	2	1	1	1	4	4	1	1	4	4	4	1	1	1	3	2
	94	1		6	2	2	1	4	4	5	4	2	4	1	1	1	4	1	1	2	5	2	1	1	1	6	2	5	3	2	1	4	4	2	4	2	4	5	1	1	5	2	4	4	1	1	1	2	1
	95	1		2	3	1	4	1	4	6	1	2	4	1	4	2	2	2	6	2	4	6	4	1	4	5	2	1	1	4	2	3	1	3	2	5	6	5	2	4	2	4	1	1	1	1	4	2	2
	96	1		1	1	1	1	4	4	1	2	1	1	4	1	1	3	1	2	2	4	2	4	1	4	5	1	4	5	1	2	5	5	4	5	6	6	2	4	3	4	2	2	5	1	2	2	4	4
	97	1		2	1	2	4	2	5	5	4	1	4	2	1	5	4	1	2	5	1	1	4	2	4	2	5	5	4	4	4	2	5	5	4	6	5	1	4	4	2	4	4	1	1	1	4	4	1
	98	1		2	4	3	3	4	1	6	5	2	1	5	5	1	1	5	2	1	4	5	2	4	1	1	4	2	3	3	5	5	5	4	4	2	4	5	5	1	2	2	6	1	4	5	4	4	3
	99	1		2	5	4	5	4	4	3	1	1	4	2	4	2	4	2	4	4	1	1	4	1	1	2	4	3	4	5	4	5	2	4	5	4	4	3	4	4	4	1	1	4	1	1	3	1	4
	100	1		2	1	1	4	4	2	3	2	2	1	2	4	2	1	4	5	2	4	2	1	2	4	1	2	2	1	4	2	4	4	2	1	2	2	4	1	4	2	1	2	5	2	5	5	5	5
	101	1		4	1	4	4	1	1	2	1	4	5	1	1	1	4	2	3	4	2	4	2	1	4	1	2	5	1	4	2	1	4	2	1	1	2	1	1	2	5	2	4	1	2	2	5	4	2
	102	1		1	4	1	1	2	3	4	3	1	2	2	1	4	4	2	5	1	1	4	4	5	4	3	3	1	1	5	1	4	1	4	2	2	2	6	5	3	1	1	1	3	2	2	4	4	1
	103	1		4	1	5	1	1	2	6	4	1	1	1	5	1	2	1	1	2	5	1	5	4	4	1	2	1	2	6	1	3	2	4	4	1	5	1	4	5	1	2	4	5	1	5	5	4	2
	104	1		5	1	4	1	1	2	4	2	4	4	2	1	2	1	2	1	4	2	4	2	4	1	6	4	4	2	4	5	2	4	2	2	4	2	4	4	6	2	1	4	2	1	5	3	2	3
	105	1		1	2	2	1	4	2	5	4	2	4	5	2	1	4	4	4	5	1	4	2	4	1	2	2	5	1	2	6	1	5	2	2	1	1	4	5	5	5	2	4	1	4	2	4	4	2
	106	1		4	5	2	6	3	4	4	2	4	4	1	4	1	4	1	2	4	3	1	4	1	2	4	4	4	3	2	5	1	4	4	2	1	1	5	4	2	2	5	4	5	2	1	1	5	4
	107	1		1	1	4	3	3	5	5	1	4	4	1	4	5	3	4	2	4	4	1	4	2	4	2	4	4	4	1	6	5	4	2	1	1	2	4	1	5	2	5	1	6	4	2	2	5	4
	108	1		5	4	4	3	3	6	4	4	4	2	2	1	1	1	4	3	2	5	3	4	5	5	3	1	2	1	4	4	1	2	5	4	1	4	4	1	2	1	1	4	2	4	6	5	4	5
	109	1		5	1	4	5	2	4	1	4	4	3	1	4	4	2	2	1	6	4	1	4	5	5	1	1	4	1	2	2	3	1	4	4	5	4	1	1	4	5	4	4	4	4	4	4	2	4
	110	2		4	6	1	4	2	1	4	1	4	1	5	4	1	4	2	6	4	4	1	6	4	4	5	1	1	2	2	2	5	1	2	1	1	5	1	5	1	4	2	5	2	2	1	4	1	5
	111	2		4	1	4	4	1	4	1	4	4	4	4	2	4	2	1	2	4	2	2	1	6	5	1	1	4	1	4	4	4	4	2	2	1	1	4	1	4	3	5	2	4	1	3	4	5	2
	112	2		1	6	1	4	1	2	1	4	4	4	1	2	2	4	4	2	4	1	1	1	1	2	5	1	4	4	4	2	4	1	3	1	2	6	4	1	4	4	2	2	4	2	4	5	4	5
	113	2		5	1	1	1	4	5	1	4	2	4	4	1	2	4	6	4	2	2	4	4	1	1	6	1	2	1	2	5	5	4	5	1	2	1	6	4	2	1	2	3	2	1	1	4	6	2
	114	2		4	2	1	4	1	5	1	4	5	5	4	2	6	2	1	4	4	1	2	2	3	4	2	2	1	5	1	2	5	4	5	1	1	4	4	2	2	1	2	1	1	1	5	1	4	2
	115	2		4	6	4	3	5	2	4	2	5	4	3	2	4	5	4	5	2	5	1	5	1	2	4	5	1	5	4	5	1	4	4	4	4	4	1	2	6	1	4	1	2	1	4	1	1	4
	116	2		1	5	4	4	4	2	1	4	4	2	4	2	1	1	4	6	1	1	2	2	5	4	4	2	4	4	4	2	4	4	4	1	4	5	1	1	4	4	6	2	1	2	1	6	3	4
	117	2		4	2	1	5	5	4	4	5	4	2	3	4	1	1	4	4	4	4	4	5	1	4	1	2	2	4	5	2	4	1	2	1	1	2	4	2	5	2	4	2	1	5	1	5	5	2
	118	2		6	1	2	4	4	4	4	1	4	4	5	5	4	2	4	1	1	4	4	1	6	2	4	1	1	5	4	2	4	2	2	5	1	2	4	2	1	5	5	4	1	4	4	1	4	2
	119	2		4	4	2	1	1	4	4	4	1	1	2	6	5	2	1	1	1	4	1	3	4	1	2	1	1	6	2	4	2	4	2	2	1	4	4	1	2	1	4	5	3	5	4	1	1	6
	120	2		4	5	1	5	4	4	1	5	4	2	4	2	1	5	1	4	4	3	2	1	3	6	2	4	5	4	3	2	3	4	3	1	1	2	3	4	2	1	2	6	6	4	2	2	4	1
	121	2		2	2	5	1	1	4	2	2	1	1	3	4	2	4	5	4	1	5	4	1	4	5	1	2	1	4	2	4	1	4	5	1	4	4	4	6	5	1	1	2	2	4	1	1	1	1
	122	2		1	1	4	4	4	4	1	1	4	5	1	4	2	6	1	2	4	1	2	1	2	4	1	6	1	4	4	4	4	5	4	1	4	2	1	1	4	2	4	1	4	4	2	4	2	4
	123	2		4	4	4	4	2	1	2	1	1	5	4	1	1	4	1	1	2	4	4	2	4	4	2	2	2	1	1	4	2	4	3	4	1	4	2	5	5	4	4	1	4	3	1	1	4	5
	124	2		5	6	5	1	1	2	1	4	4	4	4	3	2	5	2	1	1	1	2	2	5	2	2	4	2	2	4	2	1	3	4	1	2	5	3	6	4	6	4	2	1	4	4	4	1	2
	125	2		4	4	4	1	3	2	4	4	1	4	2	4	1	2	6	4	4	1	5	4	1	2	5	5	1	2	2	4	1	4	2	4	4	2	5	3	2	1	4	4	1	4	1	4	2	1
	126	2		2	5	3	1	4	2	5	1	2	2	4	3	5	4	4	2	2	4	1	3	2	4	4	4	1	4	4	4	4	2	1	1	4	5	5	4	1	2	5	4	2	3	4	4	4	1
	127	2		2	1	4	4	1	2	1	1	2	1	1	4	4	4	5	5	1	2	5	4	5	4	4	4	2	4	4	4	5	1	4	4	1	5	2	2	1	2	1	5	4	1	4	2	4	2
	128	2		4	4	4	4	1	4	4	2	3	1	5	4	4	4	5	2	1	1	2	1	1	1	4	2	4	1	4	3	5	1	2	3	4	4	4	4	6	4	1	3	3	2	1	1	1	1
	129	2		1	1	5	1	4	2	1	2	4	5	5	4	5	5	4	1	4	4	3	4	5	4	4	1	1	2	2	4	4	2	1	1	2	3	2	3	6	2	2	4	4	5	4	1	1	1
	130	2		4	5	1	5	2	4	2	1	4	4	2	5	4	4	1	1	6	4	5	4	1	1	4	4	1	5	1	4	4	1	1	4	4	4	1	5	2	4	5	6	1	2	4	2	2	4
	131	2		2	4	4	6	1	1	1	1	4	2	3	1	2	4	5	1	4	1	1	4	5	4	2	1	1	4	5	1	1	4	1	1	5	1	2	2	1	4	1	1	1	4	1	1	1	4
	132	2		4	5	2	5	4	4	2	4	1	2	2	2	1	6	1	2	1	1	2	2	1	2	2	1	5	4	5	1	2	5	2	1	4	1	4	4	5	1	1	2	2	4	1	5	2	1
	133	2		2	1	4	2	4	5	6	1	5	6	4	1	5	4	1	4	4	2	4	4	1	4	5	2	2	5	1	3	2	4	6	2	1	4	5	4	3	3	5	1	3	2	5	1	2	2
	134	2		1	3	4	2	4	5	1	4	6	3	2	4	4	1	4	4	2	1	1	5	1	1	4	1	4	5	4	2	1	4	4	4	4	2	1	2	1	1	3	3	4	3	4	4	1	1
	135	2		5	4	1	1	4	5	2	2	5	2	4	4	2	2	2	1	2	4	5	1	2	5	6	5	4	4	3	1	1	6	4	4	1	2	5	6	1	4	4	1	5	4	1	4	5	5
	136	2		2	4	1	5	1	1	4	2	2	5	2	3	4	2	3	4	1	5	4	4	1	1	2	1	5	6	1	1	2	4	2	4	5	4	2	2	2	1	4	5	4	2	6	1	2	2
	137	2		4	2	4	1	4	4	1	2	4	5	6	5	4	2	5	2	2	4	2	4	2	4	1	2	2	4	2	2	1	2	2	2	2	5	4	1	1	4	4	4	2	1	2	5	2	4
	138	2		4	4	4	4	1	4	5	2	4	6	4	1	2	4	5	4	4	1	5	4	4	3	1	1	1	6	1	1	1	5	5	2	4	5	4	1	1	1	3	4	1	4	2	1	4	1
	139	2		4	2	1	4	2	2	1	5	2	4	2	4	3	4	1	1	5	4	2	6	1	4	4	1	3	2	2	4	4	4	1	1	5	5	4	4	4	1	1	4	1	4	6	5	2	1
	140	2		6	4	3	2	4	1	5	1	4	5	2	1	4	5	4	4	6	2	2	4	2	2	6	6	5	4	4	2	4	2	5	2	1	4	4	2	2	2	4	1	5	2	4	5	1	4
	141	2		1	5	1	2	5	5	1	4	2	3	3	1	2	2	2	1	1	1	5	5	2	4	2	1	4	6	2	1	1	2	2	4	2	1	2	4	5	1	5	4	4	5	1	5	4	2
	142	2		2	4	4	4	5	1	1	2	2	4	1	2	2	1	5	3	2	4	1	6	2	4	1	6	1	2	4	4	1	2	3	4	3	1	2	1	3	5	4	2	4	1	1	4	4	5
	143	2		6	1	4	1	1	2	5	4	1	3	4	2	6	5	1	5	1	2	4	1	2	4	4	5	4	6	5	1	2	4	1	1	4	5	1	4	4	1	5	5	4	4	4	4	5	1
	144	2		4	2	1	1	5	4	6	4	1	1	1	4	1	1	1	1	5	1	4	1	2	4	3	1	2	2	1	1	5	1	2	4	2	2	1	3	4	5	2	1	1	1	5	2	4	1
	145	2		4	1	5	4	4	5	1	1	1	4	1	5	5	4	1	4	1	6	1	1	4	5	1	6	4	4	1	4	3	1	4	1	4	1	5	4	2	1	2	4	4	4	1	3	4	2
	146	2		2	1	4	3	2	1	2	4	2	5	1	5	1	2	4	1	5	3	3	2	4	6	5	4	1	4	2	1	5	5	6	2	4	4	4	5	2	2	1	2	2	1	1	2	4	2
	147	2		2	4	1	1	1	5	5	4	5	3	5	1	4	2	1	4	4	4	2	4	2	1	4	2	3	4	2	5	2	2	4	1	5	1	1	1	3	4	1	5	2	1	4	2	5	2
	148	2		2	2	2	6	1	1	2	4	1	2	2	1	5	4	6	2	4	1	2	5	5	4	2	2	5	5	4	2	2	3	5	2	2	5	1	2	2	3	5	2	4	2	2	1	5	5
	149	2		4	2	4	1	1	2	4	5	2	3	6	2	2	4	2	2	2	2	4	4	1	4	5	4	2	1	3	4	4	2	4	1	4	4	5	4	4	5	1	4	1	4	4	1	4	2
	150	2		4	2	1	1	2	5	1	2	4	1	1	5	2	1	2	5	2	3	4	1	1	4	1	5	4	2	1	5	1	4	2	5	2	1	4	1	2	2	2	1	1	5	4	2	4	1
	151	2		1	4	4	2	1	5	1	3	5	1	1	2	1	2	2	5	2	4	4	4	1	4	4	4	4	2	1	4	1	1	1	1	4	2	1	1	4	5	1	2	6	6	4	5	4	4
	152	2		2	4	5	1	4	1	6	4	1	4	5	3	3	1	4	4	6	2	4	4	4	4	5	4	5	1	1	3	4	1	4	1	2	1	4	4	1	4	5	4	1	2	1	6	4	2
	153	2		2	6	3	4	5	2	1	4	2	2	4	2	4	2	1	5	2	1	1	2	1	3	1	5	2	2	4	2	2	2	2	2	4	5	1	4	4	4	2	1	2	5	4	3	4	5
	154	2		4	1	1	2	1	1	1	2	6	4	2	2	1	4	2	1	4	1	4	3	4	5	4	2	2	1	4	2	4	5	5	3	4	2	2	5	4	4	1	1	4	4	5	1	4	4
	155	2		1	4	4	1	2	4	2	4	2	5	2	2	1	3	2	1	2	1	1	1	2	4	1	1	4	4	1	4	2	2	4	4	4	1	1	1	4	1	5	2	4	4	4	1	2	4
	156	2		2	1	1	5	1	4	2	4	4	2	2	3	5	1	4	1	5	4	2	2	2	1	5	2	2	4	1	2	4	5	5	1	1	5	2	1	4	2	5	4	3	1	1	1	5	4
	157	2		3	1	4	1	4	4	4	1	2	4	1	5	1	4	5	2	4	4	4	4	3	1	4	4	2	4	4	5	1	4	4	3	4	4	4	1	2	2	4	2	2	4	6	4	2	2
	158	2		1	4	4	1	1	4	2	4	4	2	4	1	4	1	2	1	1	2	5	4	1	4	3	4	1	4	1	2	4	6	1	5	1	1	2	2	2	4	6	1	2	2	5	1	3	1
	159	2		4	1	5	5	1	4	5	1	4	1	4	2	1	4	1	4	4	5	2	2	6	6	1	5	4	2	2	4	5	6	4	4	4	1	2	1	4	1	5	4	2	2	4	4	1	5
	160	2		4	1	4	4	5	2	1	4	4	4	3	4	4	4	2	1	2	5	2	1	5	2	1	2	1	5	2	1	4	3	2	1	4	2	4	1	4	3	1	5	2	1	1	5	1	4
	161	2		1	4	2	5	4	1	2	4	4	1	2	2	4	1	2	1	5	2	1	2	2	5	4	1	4	4	4	4	2	1	2	4	4	4	6	1	4	1	2	4	3	2	4	4	4	4
	162	2		2	1	3	4	2	5	4	5	1	1	5	3	4	4	3	5	4	2	2	1	5	2	4	4	4	4	5	1	1	6	4	4	4	1	4	2	2	6	4	1	4	4	5	1	4	5
	163	2		2	1	2	1	1	5	1	5	1	6	5	1	4	1	1	1	2	4	4	4	5	2	4	3	2	4	1	3	1	4	4	2	2	4	4	4	4	1	2	4	3	2	1	4	1	5
	164	2		5	2	1	2	2	2	4	5	2	5	5	4	4	1	2	2	4	5	1	1	2	1	4	2	1	4	1	5	4	2	1	1	4	1	1	4	5	4	1	5	2	4	5	2	1	1
	165	2		2	4	5	4	4	1	4	4	1	5	2	2	1	2	5	5	4	1	1	2	2	4	4	5	1	5	2	4	4	4	3	1	1	5	2	4	1	5	1	4	6	1	4	2	1	1
	166	2		1	5	2	2	1	2	6	4	4	1	1	4	5	5	5	1	2	4	2	1	3	2	2	2	2	1	1	4	2	4	1	6	2	2	5	1	4	1	4	2	1	2	1	2	2	4
	167	2		2	5	1	2	3	1	4	4	5	3	1	1	4	4	2	1	3	4	1	1	1	1	1	2	1	4	1	2	4	4	4	4	4	4	4	1	4	2	5	2	4	1	5	5	1	4
	168	2		4	4	1	4	1	4	1	1	2	3	1	5	4	5	2	5	1	4	2	6	2	2	1	4	2	2	4	4	2	1	4	4	4	4	5	1	1	2	5	5	3	2	4	5	4	1
	169	2		1	2	2	1	2	5	4	2	4	4	4	1	4	2	1	4	2	1	2	5	4	4	1	1	1	2	5	5	2	1	4	5	2	4	1	4	2	4	1	1	4	2	1	5	4	4
	170	2		2	1	2	5	4	2	2	1	1	2	2	1	2	4	4	2	4	1	5	2	4	1	5	5	1	2	2	1	2	3	1	2	2	1	4	4	5	2	4	4	2	1	4	3	2	5
	171	2		2	5	4	1	5	2	1	4	4	1	2	1	5	1	1	5	4	6	3	4	2	6	1	4	4	4	5	2	1	4	6	2	4	2	5	4	4	2	2	2	1	6	2	4	2	5
	172	2		4	1	1	1	2	1	1	5	2	1	3	1	5	1	4	4	2	6	4	1	2	3	4	3	4	1	4	5	2	2	4	1	1	4	4	4	4	1	2	2	5	1	1	4	5	2
	173	2		5	4	5	1	4	5	2	2	1	3	4	2	4	2	2	1	4	2	4	2	1	2	4	2	5	1	1	3	2	2	6	4	5	4	2	3	2	5	4	4	1	5	4	2	4	4
	174	3		6	1	4	2	4	1	4	2	5	2	5	1	2	3	6	1	6	4	1	4	1	2	4	1	1	2	5	1	3	6	1	4	2	4	2	4	4	4	4	2	2	2	1	1	5	4
	175	3		4	2	1	6	4	4	2	1	4	4	4	4	5	3	4	2	4	2	2	4	5	3	5	4	2	5	6	3	1	4	2	4	1	4	2	4	4	3	4	4	2	4	4	5	5	3
	176	3		1	4	2	2	2	5	4	2	3	2	2	4	4	5	1	2	4	1	4	2	1	4	6	4	4	2	1	1	2	5	5	1	6	1	4	3	4	1	4	2	1	1	4	2	1	2
	177	3		2	1	4	1	4	1	4	2	4	1	1	2	2	4	2	5	2	2	4	2	2	5	4	1	4	1	4	4	5	4	1	2	1	2	1	2	2	2	1	4	4	2	2	4	4	6
	178	3		4	3	1	2	2	5	4	4	1	4	4	4	2	4	1	1	4	1	4	4	2	4	6	3	6	4	1	2	4	1	4	6	1	2	1	2	1	4	4	4	2	1	1	2	4	1
	179	3		1	4	5	4	5	3	4	4	1	4	4	1	5	1	1	3	2	4	1	4	4	4	4	4	4	4	2	2	1	5	4	2	2	4	4	4	1	2	5	2	1	4	4	1	2	5
	180	3		5	3	1	4	1	1	4	2	4	4	1	2	5	4	2	1	4	3	1	4	4	3	1	1	2	4	2	4	4	3	5	4	4	5	3	6	1	2	2	1	1	6	4	4	4	2
	181	3		1	4	5	1	5	1	4	4	1	1	1	4	4	2	5	2	3	1	5	2	1	4	1	4	1	1	6	4	1	1	4	1	2	1	1	1	4	1	6	2	1	2	1	3	2	4
	182	3		4	1	4	4	4	4	4	4	3	2	4	2	2	4	3	1	1	4	2	2	1	4	2	2	4	4	1	5	4	4	6	2	4	1	4	4	4	5	1	1	2	4	4	2	1	1
	183	3		2	6	6	4	4	4	4	2	4	5	6	2	1	5	4	2	4	5	1	1	4	2	4	2	4	5	5	4	4	5	1	1	4	6	1	2	4	4	1	5	4	1	2	5	4	2
	184	3		3	1	1	4	2	2	4	1	4	2	1	4	1	1	2	4	5	4	1	2	1	1	1	2	1	4	2	6	1	5	4	5	3	4	3	1	4	6	5	4	5	2	5	1	4	1
	185	3		4	3	2	4	2	2	2	2	2	5	1	4	2	1	4	1	5	2	3	3	1	1	4	6	2	5	2	1	4	2	4	3	2	5	5	2	2	5	5	4	2	1	4	4	4	2
	186	3		6	1	1	4	1	4	4	2	1	4	3	4	1	4	5	5	4	1	4	4	4	2	1	1	5	1	4	1	5	2	4	6	1	5	2	1	5	1	1	5	2	1	4	6	1	4
	187	3		2	6	1	5	2	1	1	1	4	4	2	1	1	1	1	6	1	4	1	1	1	4	4	2	5	1	4	2	1	1	5	1	1	4	2	1	1	3	4	1	4	3	6	1	1	1
	188	3		4	6	4	1	4	5	1	4	4	1	4	4	1	4	1	1	1	4	1	2	1	5	4	1	5	1	1	4	1	4	2	1	1	2	3	1	2	1	6	5	3	1	1	4	4	2
	189	3		5	4	3	4	2	4	2	1	1	5	2	4	4	3	4	2	1	4	2	2	1	1	1	5	4	1	2	6	4	2	2	1	1	4	5	4	5	2	4	4	4	1	4	4	2	5
	190	3		1	4	1	5	2	5	2	5	2	4	2	4	3	4	4	4	2	4	2	6	4	2	4	4	2	1	5	3	4	1	1	1	2	4	2	2	1	6	2	5	2	2	3	4	4	4
	191	3		1	4	1	4	2	1	2	3	1	2	4	2	2	1	3	4	4	4	5	5	3	2	5	4	4	5	6	1	4	2	4	1	3	4	4	4	1	1	1	5	1	4	3	1	1	5
	192	3		4	1	4	5	2	5	2	3	1	6	2	5	2	1	4	5	6	5	2	5	1	2	1	4	2	2	1	5	1	1	2	1	4	1	1	4	2	4	2	2	2	4	2	1	1	1
	193	3		1	1	1	1	2	2	2	2	1	1	6	1	2	4	4	4	3	5	5	1	1	5	1	4	1	3	4	1	2	4	5	1	2	2	1	4	2	4	4	4	3	4	2	2	5	4
	194	3		1	2	2	4	1	5	4	4	5	2	4	5	2	4	1	2	4	1	2	4	2	2	2	1	4	4	4	4	1	1	3	5	4	2	1	2	1	1	4	4	2	4	1	1	2	2
	195	3		4	1	1	1	1	2	4	4	4	4	5	1	6	1	4	2	2	2	1	1	2	1	1	4	1	4	1	4	2	1	1	1	2	4	1	2	2	2	5	2	3	1	1	4	2	1
	196	3		4	5	4	1	5	2	1	5	1	5	2	2	1	2	2	2	2	4	5	4	4	5	1	4	1	1	3	2	6	1	1	5	1	4	5	4	3	2	6	5	1	2	1	1	2	3
	197	3		4	1	2	4	5	5	1	1	6	4	2	1	4	1	4	1	2	4	1	2	1	4	2	4	1	5	1	4	2	2	4	2	2	3	1	2	2	4	3	5	1	5	2	2	2	6
	198	3		1	2	1	2	2	5	4	5	5	2	4	4	2	4	6	1	4	2	3	2	4	1	2	5	4	4	1	4	2	6	2	2	1	1	2	5	4	2	4	2	2	1	1	2	4	4
	199	3		5	1	4	5	4	6	4	5	5	1	1	2	1	6	1	1	4	4	6	4	2	4	5	2	2	1	4	4	5	4	1	4	2	1	5	5	1	5	2	4	4	2	4	1	6	1
	200	3		1	1	2	1	4	4	2	4	4	1	5	4	1	3	3	2	5	4	1	1	4	4	5	2	1	1	4	4	4	4	2	1	5	5	4	4	6	2	1	6	4	2	2	2	2	5
	201	3		2	4	2	4	4	2	2	2	2	2	4	2	2	5	1	1	2	2	1	2	2	4	4	6	2	3	1	4	1	4	2	4	4	4	5	1	4	4	4	2	4	2	2	4	4	4
	202	3		1	2	4	4	1	1	4	1	2	4	4	1	5	4	4	2	5	2	4	4	1	2	2	5	2	5	5	5	4	4	2	4	2	4	4	2	4	2	2	1	4	1	4	2	2	1
	203	3		6	4	2	2	1	1	5	5	1	2	1	4	4	5	2	4	2	2	2	2	1	2	4	4	4	2	1	1	1	2	6	2	4	1	5	4	4	4	4	4	2	1	1	1	1	4
	204	3		2	2	1	1	1	4	4	4	1	1	2	4	4	4	4	4	4	2	4	2	2	5	1	2	1	1	1	1	2	2	5	1	1	2	5	1	4	2	1	2	4	4	4	3	2	5
	205	3		4	1	2	4	4	1	5	4	6	4	1	2	3	4	1	4	4	1	1	1	2	1	3	2	2	3	4	2	6	1	1	1	2	1	2	4	4	4	1	6	2	4	5	5	4	2
	206	4		1	2	1	2	1	1	5	2	5	5	4	4	5	1	4	1	5	1	1	4	4	5	4	2	2	4	4	4	4	1	2	2	4	6	1	4	5	2	4	4	1	4	1	2	4	6
	207	4		2	6	4	4	4	1	4	6	2	4	2	2	2	4	4	1	2	4	2	4	2	2	4	3	4	1	3	5	1	4	4	4	4	4	1	1	5	2	4	5	1	1	4	1	4	1
	208	4		1	1	1	4	5	4	2	4	1	5	4	1	6	1	1	1	1	2	1	1	2	5	4	1	2	4	1	4	1	4	1	4	4	4	4	3	1	1	2	1	2	4	4	4	4	4
	209	4		2	1	5	1	1	1	1	1	2	5	1	5	4	4	4	4	2	2	4	2	4	4	4	2	2	2	6	1	5	3	4	1	5	4	1	1	4	6	2	6	2	4	4	4	1	1
	210	4		1	4	3	2	3	4	1	4	4	1	4	4	1	1	4	4	4	4	2	1	4	2	2	4	4	4	1	1	1	4	2	5	4	4	2	1	1	4	4	1	3	2	5	5	4	1
	211	4		1	4	5	4	4	1	2	5	2	4	5	4	5	3	1	1	4	4	1	4	1	2	5	1	4	4	1	1	1	4	4	4	1	2	2	4	4	4	1	5	4	2	1	3	4	4
	212	4		4	2	1	2	5	2	4	2	4	3	6	4	1	4	1	2	6	3	2	4	4	2	2	5	2	1	4	1	4	2	5	1	3	4	4	4	5	1	1	1	1	2	5	2	4	2
	213	4		3	4	4	1	1	2	1	2	5	2	2	1	5	5	2	1	2	1	5	2	1	2	5	4	4	4	3	5	2	4	1	4	2	1	1	4	5	2	6	1	1	1	5	4	5	5
	214	4		3	4	2	4	5	4	1	4	3	1	4	2	1	4	4	1	4	1	1	5	6	4	1	1	2	2	1	3	2	1	3	1	1	5	2	1	4	2	4	2	4	4	1	2	4	5
	215	4		1	5	4	5	4	1	3	1	1	1	1	1	4	2	1	2	4	1	4	1	2	1	4	4	3	4	4	4	2	1	4	4	4	1	5	4	2	1	4	4	4	4	4	4	2	2
	216	4		4	4	4	4	1	1	1	3	1	1	6	1	1	5	4	1	1	4	5	1	5	4	5	1	3	5	1	3	4	2	3	2	1	4	5	2	4	1	5	4	4	2	4	5	1	5
	217	4		2	6	4	1	4	2	4	2	4	4	3	1	4	1	1	5	1	5	1	5	3	6	4	2	1	1	5	4	4	1	6	2	1	2	2	1	4	1	5	1	6	1	4	5	4	4
	218	4		1	3	2	5	4	4	1	1	6	4	4	2	4	1	2	4	4	5	1	1	3	4	4	4	4	4	1	2	2	4	5	2	2	2	4	1	2	4	4	5	1	6	6	1	1	2
	219	4		4	4	2	4	1	2	4	2	2	4	1	4	1	3	5	2	1	4	5	4	4	2	4	4	1	1	4	1	2	4	2	1	5	5	2	6	1	4	2	1	5	4	1	4	6	4
	220	4		4	4	4	4	4	1	6	4	4	1	6	5	1	2	2	2	4	4	2	1	2	4	3	4	6	5	2	4	3	4	5	2	4	3	5	5	1	4	2	5	1	2	3	6	4	2
	221	4		5	5	4	5	5	2	3	4	4	4	4	5	4	4	1	5	5	2	2	1	1	5	2	2	6	2	3	2	4	2	2	2	4	2	1	2	1	1	1	4	5	4	5	5	2	2
	222	4		4	2	1	4	4	5	4	1	2	1	4	1	2	1	1	4	6	5	4	1	1	2	2	1	2	1	2	1	1	5	2	2	5	3	5	4	2	5	1	4	5	2	2	2	4	4
	223	4		2	1	1	2	4	5	1	1	4	2	4	5	4	1	4	2	1	4	5	1	2	1	1	4	2	2	2	4	4	6	5	1	6	1	1	3	5	1	4	2	4	3	1	2	5	4
	224	4		4	1	2	2	4	5	1	4	2	2	1	4	2	4	4	4	4	1	2	4	5	1	1	4	5	1	4	5	3	4	2	2	4	2	4	2	4	2	4	3	5	1	6	6	5	1
	225	4		2	2	2	2	4	1	4	5	1	2	1	5	2	4	2	1	1	1	2	2	1	5	1	2	4	4	4	2	2	1	4	1	4	4	4	2	1	2	1	5	4	3	1	4	6	5
	226	4		4	4	4	1	4	5	4	2	4	2	4	4	1	1	4	6	4	1	1	5	1	4	1	5	1	6	1	4	1	1	2	1	2	4	2	2	2	4	1	4	1	4	4	4	4	5
	227	4		5	1	4	4	1	4	4	2	4	1	2	4	5	4	4	4	1	5	2	2	3	1	1	2	4	2	2	4	4	2	3	4	2	1	1	2	2	4	3	2	4	3	2	6	4	5
	228	4		4	4	4	5	1	5	5	6	1	4	4	4	6	1	4	4	4	5	1	3	1	1	2	1	2	2	4	1	4	1	4	2	1	1	4	5	4	1	3	1	5	6	3	2	1	4
	229	4		1	2	4	4	1	6	4	4	1	1	4	5	4	1	4	1	2	1	1	1	4	4	4	2	1	1	5	1	4	4	2	4	2	1	2	4	5	1	4	1	1	5	1	5	4	1
	230	4		5	4	4	4	5	6	4	2	1	5	2	4	4	4	1	1	4	4	2	2	4	6	2	5	4	1	4	2	1	4	1	4	1	2	2	4	1	5	1	2	4	6	4	5	4	5
	231	4		1	2	1	4	4	2	5	4	1	1	4	5	1	1	2	2	2	4	1	4	1	4	1	1	2	1	5	6	2	1	1	5	4	1	5	5	1	1	4	1	2	4	1	2	4	2
	232	4		2	4	4	1	4	6	4	3	3	4	5	5	4	1	5	5	2	4	6	4	3	1	4	1	1	2	2	4	2	1	4	2	1	4	1	4	1	4	1	4	3	4	3	4	4	1
	233	4		5	4	5	4	2	4	5	1	4	4	2	5	2	2	1	1	4	1	1	2	2	1	1	5	1	5	4	6	1	1	2	1	4	1	4	1	4	2	5	1	4	2	1	5	2	5
	234	4		1	1	1	5	1	2	1	4	4	5	6	1	4	6	6	4	4	1	5	4	1	5	1	1	1	2	2	4	4	2	1	5	1	4	1	1	2	3	6	4	4	4	2	1	6	4
	235	4		4	4	5	1	2	4	1	4	1	1	1	4	1	1	4	4	2	1	2	1	1	4	1	4	4	5	4	1	1	1	5	4	5	4	1	4	4	4	5	4	4	5	1	2	2	4
	236	4		2	4	5	2	4	4	4	4	4	5	2	2	2	1	5	2	1	1	4	4	5	2	6	4	1	3	4	4	1	1	1	4	4	5	2	5	2	1	1	4	5	1	3	4	4	6
	237	4		4	4	1	3	1	2	2	1	1	2	5	2	1	5	4	4	2	4	4	1	4	5	2	5	1	5	1	1	2	1	1	1	1	1	2	5	2	4	4	3	4	4	2	4	1	4
	238	4		5	1	3	4	4	6	5	4	5	2	1	5	2	4	1	4	2	2	2	4	2	4	4	6	5	4	1	1	1	4	1	1	1	3	1	2	2	3	5	1	4	4	4	1	4	1
	239	4		3	1	1	1	1	4	2	3	4	4	4	6	5	4	5	2	1	3	2	1	1	4	2	5	5	4	1	1	5	3	2	4	1	4	4	2	4	2	4	1	1	1	2	4	4	4
	240	4		1	6	1	3	5	1	5	1	1	2	4	1	2	2	2	1	1	1	5	5	2	4	4	1	5	2	2	1	3	6	1	4	2	5	4	4	1	4	1	1	1	4	2	5	2	1
	241	4		4	4	1	4	4	4	3	2	1	4	4	2	2	4	2	1	2	3	1	5	3	5	2	5	2	4	2	4	4	5	4	1	4	2	4	1	1	6	6	2	1	5	4	4	4	4
	242	4		4	1	4	1	4	4	4	1	1	2	5	4	3	5	1	2	6	3	4	1	6	2	1	6	4	1	1	2	3	1	2	6	2	5	1	4	4	5	4	2	1	4	3	1	1	1
	243	4		4	4	1	1	2	4	5	1	2	1	2	1	2	5	1	2	6	1	2	4	1	2	1	4	4	1	6	5	1	4	4	1	4	2	2	1	5	1	4	1	2	1	6	4	4	2
	244	4		4	1	2	4	4	2	6	1	3	4	1	1	1	4	4	4	1	2	1	1	1	2	5	4	4	4	4	2	5	4	3	2	2	1	2	4	4	1	2	2	6	4	2	4	4	1
	245	4		1	2	4	1	2	5	1	1	5	4	1	1	4	4	2	4	1	1	1	5	4	6	6	1	5	4	2	1	4	1	4	1	2	1	1	2	4	4	4	2	4	3	3	4	4	4
	246	4		4	2	2	2	5	3	1	4	5	1	4	2	4	4	1	6	1	6	2	2	4	1	1	2	4	2	1	4	4	5	5	4	1	5	4	2	4	1	1	1	4	2	4	2	2	1
	247	4		5	1	2	4	4	1	1	4	4	6	4	4	1	4	1	4	1	2	5	5	1	2	1	2	5	1	4	1	1	4	1	1	5	2	2	4	5	4	4	4	1	4	5	2	4	2
	248	4		1	4	4	2	4	4	1	2	4	4	5	1	4	2	2	4	4	2	4	4	4	1	4	1	2	4	6	2	2	2	6	1	1	5	2	1	4	4	4	5	4	2	3	1	4	4
	249	4		2	3	2	1	2	2	1	2	5	2	1	5	1	4	1	4	2	2	1	5	1	1	2	3	5	1	5	1	5	4	1	2	1	1	1	2	4	4	1	2	1	2	4	4	5	5
	250	4		1	1	4	2	2	4	5	6	2	1	2	4	4	4	4	2	2	1	4	1	6	1	4	1	1	5	4	2	2	4	2	3	4	1	3	1	1	6	1	2	4	4	4	4	1	1
	251	4		4	2	2	5	1	4	1	4	4	2	4	5	4	4	1	1	1	4	1	4	5	2	1	5	4	5	5	1	4	5	4	4	2	2	2	2	5	1	3	6	1	2	1	1	3	1
	252	4		1	4	4	1	4	4	2	1	1	4	1	1	1	2	1	1	2	1	4	1	1	2	4	4	2	4	1	2	4	2	2	2	2	1	4	1	5	5	4	4	4	4	4	2	1	4
	253	4		1	2	4	4	2	4	1	5	1	1	5	4	2	1	4	4	4	2	2	1	4	4	3	1	1	5	2	4	4	4	1	2	3	2	3	4	1	2	1	1	4	5	4	1	2	4
	254	4		4	4	1	5	2	4	4	2	4	2	2	1	4	1	2	4	4	1	1	2	2	1	1	4	4	1	2	1	4	5	1	1	1	5	5	1	4	2	1	2	5	2	2	2	1	4
	255	4		2	4	1	4	4	4	2	4	4	2	2	4	5	2	2	2	4	4	1	1	4	5	5	4	5	3	1	1	1	2	1	5	3	4	5	2	1	6	2	1	2	4	5	1	4	4
	256	4		1	1	1	1	3	1	1	1	1	5	4	6	5	5	2	1	5	3	5	4	2	6	6	4	4	2	5	2	1	2	3	2	4	2	5	2	4	5	2	4	1	2	2	1	2	4
	257	4		4	2	3	5	6	4	2	2	4	4	1	1	1	2	4	2	5	1	1	1	1	2	4	2	1	2	5	4	2	1	5	2	5	4	4	5	2	4	4	4	4	4	4	2	4	2
	258	4		2	5	1	2	1	2	2	1	4	5	1	2	4	1	1	2	4	1	1	4	4	4	4	6	1	4	2	1	1	4	5	1	1	4	4	4	4	2	1	4	2	4	6	2	4	4
	259	4		5	1	5	1	4	5	1	3	1	5	5	6	4	4	4	4	2	4	5	3	4	2	5	1	2	1	1	4	5	1	5	4	4	5	2	4	1	4	4	1	4	3	4	4	1	5
	260	4		1	4	1	4	5	2	4	5	4	4	4	2	3	6	5	1	4	6	2	4	2	1	5	4	2	1	4	1	4	2	2	2	5	2	1	2	1	2	3	3	2	4	4	4	2	4
	261	4		1	1	2	1	4	4	5	4	4	3	4	2	4	1	4	6	1	1	1	2	4	4	2	1	4	2	4	5	1	6	5	4	2	4	4	4	1	4	1	2	1	1	2	4	1	2
	262	4		2	6	4	1	4	5	1	4	4	2	1	2	4	1	1	2	2	5	4	4	2	4	2	4	2	2	2	2	4	1	4	3	5	4	1	1	4	1	5	4	5	5	2	4	2	1
	263	4		5	5	1	4	4	4	6	1	4	4	4	1	1	2	3	4	2	4	1	1	4	2	1	4	5	2	1	1	3	5	6	4	4	2	4	1	4	2	2	1	4	4	4	4	1	5
	264	4		5	4	4	4	6	2	1	5	5	4	3	2	4	1	2	1	5	5	2	2	4	1	1	1	4	6	1	2	6	2	1	1	1	1	4	5	3	1	1	2	5	5	4	4	4	5
	265	4		1	1	1	1	5	4	4	4	5	2	4	5	1	1	4	1	4	4	5	1	1	3	5	5	2	5	1	2	5	1	1	4	2	1	2	2	6	1	1	5	2	1	2	2	4	2
	266	4		4	4	1	4	1	3	5	4	4	2	4	4	3	5	4	1	4	4	4	4	4	2	3	4	4	5	2	1	4	4	2	4	2	2	4	1	4	4	2	4	1	4	4	4	4	4
	267	4		1	2	1	4	2	1	1	1	6	3	4	5	2	4	5	2	4	2	2	5	2	4	4	2	3	4	1	5	6	1	2	2	1	4	1	2	4	4	1	6	3	4	4	1	4	3
	268	4		3	5	1	3	1	5	1	5	2	4	1	2	4	1	1	4	1	2	5	4	3	2	1	5	4	6	3	4	1	1	1	4	4	4	4	1	2	1	4	1	1	2	1	1	3	2
	269	4		2	1	2	2	1	1	2	2	2	4	2	1	4	2	1	2	2	2	4	1	2	5	2	1	2	1	2	1	4	4	2	2	6	5	3	1	2	4	2	2	2	2	2	2	3	1
	270	4		1	4	2	2	4	4	5	5	6	4	4	1	2	4	1	4	1	2	1	5	1	1	4	4	4	4	4	1	4	1	4	4	4	4	4	4	4	4	5	6	2	4	4	2	2	4
	271	4		4	4	2	4	1	1	1	1	5	4	1	3	2	1	1	2	4	2	5	1	3	2	3	2	4	5	4	3	3	3	1	4	2	2	5	1	2	2	2	4	1	4	4	1	1	2
	272	4		1	2	4	5	2	4	1	2	2	1	1	4	1	2	4	4	4	4	5	4	2	1	2	4	2	5	4	1	1	5	1	5	4	4	3	4	2	3	2	6	4	1	2	3	5	4
	273	4		4	4	2	4	2	2	1	4	4	1	1	3	4	2	4	4	2	2	4	1	4	4	1	4	4	4	5	5	1	2	5	5	5	3	6	1	2	2	4	1	1	4	1	2	4	4
	274	4		2	6	4	2	4	1	2	4	5	5	1	2	4	1	2	4	1	5	2	1	1	1	3	2	2	4	4	5	1	5	1	4	4	1	4	4	2	1	1	1	2	2	6	4	1	1
	275	4		5	1	1	4	1	1	5	1	4	6	1	4	1	4	4	2	1	2	2	2	4	4	2	2	2	4	2	4	2	2	1	2	4	4	1	4	4	4	1	4	5	1	1	1	3	4
	276	4		2	5	2	5	1	4	4	1	4	2	5	5	4	4	3	3	1	5	1	2	2	1	6	5	1	4	4	1	4	2	1	3	3	5	5	1	2	5	1	1	4	4	1	3	4	2
	277	4		3	5	1	4	1	1	1	4	1	1	4	5	3	1	1	1	1	1	1	1	2	5	1	5	1	5	2	3	2	2	2	2	2	4	4	1	2	4	2	4	4	1	4	5	1	1
	278	4		5	2	1	1	4	1	4	2	5	5	4	2	2	1	4	1	1	1	4	3	2	4	3	4	4	1	4	2	1	2	2	4	1	2	6	1	1	4	4	4	4	2	3	2	4	4
	279	4		1	5	5	2	4	5	1	2	4	1	3	1	2	1	5	4	1	4	4	1	1	5	4	4	1	1	4	3	5	4	2	4	4	1	5	2	4	4	5	2	4	4	2	3	4	3
	280	4		1	4	5	2	4	4	1	5	4	1	2	2	2	4	3	4	2	1	1	2	5	4	1	1	1	4	2	5	1	4	2	4	1	2	2	1	5	5	4	2	4	4	1	1	5	1
	281	4		3	5	5	2	1	4	1	1	2	4	4	5	1	2	1	4	4	2	5	5	2	2	1	4	4	5	4	2	4	2	4	1	4	1	5	1	3	4	5	4	2	1	2	3	6	5
	282	4		1	1	4	4	2	1	4	2	4	5	2	4	4	3	2	1	1	2	2	1	4	2	2	4	1	2	4	1	1	1	1	5	1	2	1	4	2	4	2	4	1	6	4	6	1	4
	283	4		1	5	6	1	4	4	2	2	4	3	1	2	5	6	1	4	1	1	1	1	4	1	2	1	6	1	5	4	5	4	4	2	1	4	4	2	1	1	1	4	1	1	2	4	4	5
	284	4		4	5	4	4	1	1	2	4	1	1	1	1	4	5	4	1	1	2	4	3	4	2	4	3	1	1	2	1	2	4	5	4	1	5	6	4	4	4	5	4	5	1	4	1	5	4
	285	4		4	2	1	2	4	1	4	2	1	4	4	4	4	1	4	2	6	4	4	1	1	5	2	1	2	4	1	4	1	2	4	1	4	4	4	2	1	2	1	5	2	2	1	1	1	5
	286	4		2	2	4	4	5	4	1	1	1	2	1	2	5	5	4	1	4	2	5	1	2	4	1	1	1	4	4	2	4	2	5	2	1	1	1	2	4	1	2	4	4	2	4	1	4	4
	287	4		1	1	4	5	6	4	1	5	2	6	2	1	1	2	6	4	4	1	1	1	4	1	1	5	2	4	1	4	2	2	1	6	6	2	4	4	1	2	4	4	1	2	2	2	1	1
	288	4		4	2	4	4	5	4	5	4	4	2	2	5	1	1	4	1	1	4	3	4	6	6	5	2	1	1	2	2	2	1	1	1	2	5	2	1	1	3	5	4	4	2	2	1	5	4
	289	4		2	4	1	1	1	2	1	3	5	2	1	5	4	3	1	4	4	2	4	4	5	4	2	2	3	1	1	2	1	4	4	4	2	1	4	4	1	1	6	4	5	2	4	2	4	2
	290	4		6	1	4	1	2	4	1	4	5	4	1	1	3	4	1	1	2	4	4	2	6	2	5	2	3	5	4	1	4	1	2	5	4	2	1	2	4	2	2	1	4	4	1	4	1	1
	291	4		4	2	2	3	2	2	4	6	4	4	1	5	2	4	4	1	1	1	1	4	5	5	4	3	4	4	1	2	1	1	5	1	4	4	4	1	4	4	4	6	1	1	4	4	2	1
	292	4		1	5	4	1	2	2	2	4	4	4	2	2	4	1	2	1	1	4	4	4	4	2	1	4	1	4	1	1	1	4	4	5	4	2	4	4	5	1	5	4	2	4	2	1	4	1
	293	4		1	5	2	4	1	4	4	2	2	2	1	4	1	2	2	1	2	1	2	4	4	5	4	4	2	5	4	4	1	2	4	2	4	4	5	4	4	5	4	4	4	4	5	4	4	4
	294	4		4	2	1	2	2	2	1	4	1	4	4	1	1	5	1	1	4	1	3	4	5	4	4	2	5	2	4	1	1	6	4	1	4	4	1	4	4	2	1	2	1	1	4	1	2	6
	295	4		4	4	1	5	5	4	5	2	2	4	1	5	4	5	4	1	1	4	1	1	5	4	1	4	4	5	6	4	5	1	1	2	2	2	4	2	4	4	1	4	4	2	1	2	2	4
	296	4		1	4	1	6	2	4	1	1	2	3	3	4	2	1	4	4	5	6	2	1	1	5	2	4	4	2	2	5	1	3	4	2	5	4	2	3	1	5	4	2	1	2	1	3	4	4
	297	4		4	3	1	4	4	5	1	1	3	4	2	1	4	5	4	1	4	4	4	4	4	5	1	1	5	6	2	4	2	1	1	4	2	4	4	5	4	6	1	2	2	2	5	6	4	4
	298	4		2	1	1	4	4	1	5	1	4	4	4	4	1	2	1	4	1	1	4	1	5	4	4	1	4	1	2	4	1	4	1	4	1	1	1	1	1	4	3	4	4	1	5	5	1	4
	299	4		5	1	1	5	5	2	1	1	5	4	4	2	2	2	2	2	4	1	4	2	5	2	1	1	4	4	4	4	4	1	4	6	4	1	5	5	6	5	4	5	1	5	2	4	4	1
	300	4		4	5	4	4	1	2	1	4	1	2	2	3	2	4	4	6	4	2	3	5	1	4	4	2	1	1	6	1	5	6	2	1	6	1	5	1	3	4	1	2	1	1	1	4	4	1
	301	4		5	2	4	2	4	2	1	5	2	1	2	4	6	5	4	4	4	1	4	4	4	1	3	2	6	2	1	4	2	4	1	5	4	5	4	1	5	2	5	4	2	4	4	4	1	2
	302	4		4	6	2	4	5	1	5	4	5	4	1	4	1	2	2	4	4	3	3	2	4	4	4	1	6	2	2	5	4	1	2	1	1	4	4	5	4	6	5	4	1	4	5	1	1	4
	303	4		1	5	4	1	4	3	4	2	4	5	4	2	4	1	1	4	2	2	5	2	5	4	4	6	2	4	2	4	1	1	2	5	2	6	2	4	1	4	4	1	4	1	4	5	6	1
	304	4		4	1	4	3	5	6	1	1	4	1	5	2	4	1	4	1	5	3	5	5	4	2	4	1	4	4	4	1	2	1	1	1	4	4	4	4	2	1	1	1	5	1	4	5	2	4
	305	4		2	1	4	5	1	4	4	4	1	1	6	1	5	4	1	5	1	6	4	1	4	4	1	2	3	1	1	5	4	4	1	2	5	2	4	1	5	2	4	4	2	5	2	3	1	4
	306	4		4	4	2	4	1	5	4	1	1	2	4	5	1	1	1	2	4	2	1	4	1	4	5	2	4	1	6	3	4	4	5	3	2	1	3	4	1	4	1	2	4	6	4	4	5	4
	307	4		3	2	1	1	1	1	4	2	1	2	4	3	5	5	2	2	1	5	1	6	2	4	4	1	4	2	1	1	2	4	4	4	2	5	5	2	2	1	2	1	1	1	4	6	4	5
	308	4		4	1	3	1	4	5	4	4	3	4	1	4	2	1	2	1	5	4	1	1	2	4	2	2	4	4	2	2	5	1	1	2	1	2	1	2	1	4	2	5	5	1	2	2	2	1
	309	4		1	1	1	2	1	1	4	2	6	2	4	3	4	4	4	5	2	3	2	2	4	1	1	4	2	2	2	5	1	2	1	1	4	4	4	5	4	6	1	1	4	4	1	3	5	4
	310	4		1	1	5	4	4	4	5	1	4	2	6	1	1	4	4	2	5	3	2	2	2	4	4	4	2	4	4	1	5	1	1	2	4	1	4	4	5	2	1	1	5	2	1	1	4	4
	311	4		4	4	1	1	1	2	4	4	5	4	1	4	1	4	2	5	4	2	2	4	1	1	4	1	1	4	4	1	1	2	1	1	1	5	2	4	4	5	2	2	1	4	1	1	1	4
	312	4		1	4	1	1	5	1	3	1	5	4	4	1	2	2	2	4	3	1	1	2	2	4	4	1	6	4	1	4	1	5	2	2	6	4	4	4	1	1	6	4	2	3	1	1	4	4
	313	4		1	4	4	5	4	2	2	4	4	4	1	1	2	2	4	2	1	4	4	4	4	2	5	1	5	4	4	5	1	2	2	2	1	2	4	1	4	4	5	1	4	2	4	5	5	1
	314	4		4	1	4	3	2	1	5	2	4	4	2	1	2	4	2	6	4	2	2	3	1	2	4	4	4	5	1	5	4	1	3	2	1	1	4	2	1	2	1	1	5	2	4	1	4	2
	315	4		4	2	6	1	4	1	4	2	4	5	5	2	1	4	2	1	4	1	1	2	5	4	2	1	5	4	1	2	4	1	1	4	4	5	5	2	3	4	5	4	6	4	5	1	1	4
	316	4		4	1	1	3	4	2	2	5	2	4	5	1	4	1	4	5	1	1	4	1	1	5	2	4	1	4	2	1	4	5	1	4	1	3	2	1	1	1	1	2	3	4	4	4	2	2
	317	4		4	5	4	5	4	2	2	4	1	4	1	1	4	4	2	2	4	4	1	4	2	4	1	1	1	4	1	1	5	4	4	4	4	2	2	1	6	2	5	4	2	1	5	3	4	5
	318	4		2	4	2	2	1	4	2	4	2	2	5	2	4	2	2	5	4	3	4	4	2	4	2	1	2	4	3	4	6	1	6	4	1	2	1	1	4	5	1	4	5	1	1	4	4	4
	319	4		2	5	5	3	3	4	1	2	2	4	4	2	1	4	6	4	2	1	3	1	2	4	2	3	4	4	1	4	1	2	1	4	4	4	4	4	5	1	4	1	4	2	4	2	5	6
	320	4		6	4	1	4	4	6	3	6	3	4	4	2	6	2	4	2	2	1	4	1	4	1	4	1	2	1	4	1	5	5	1	3	1	1	1	1	4	1	2	1	2	4	4	2	2	4
	321	4		1	6	1	1	2	5	2	2	4	2	5	4	1	6	1	2	4	2	2	1	3	1	4	5	2	4	2	4	6	2	4	5	5	1	3	2	1	1	4	2	2	4	1	2	2	1
	322	4		2	4	5	2	1	4	2	1	1	5	1	4	4	3	2	5	4	1	2	2	4	5	2	1	4	2	5	2	3	4	1	4	6	4	5	1	5	1	4	4	4	6	2	5	1	4
	323	4		4	1	3	2	4	2	2	5	4	1	6	1	4	1	5	4	5	1	5	2	4	4	4	4	1	4	4	1	5	4	4	3	2	2	5	2	1	4	2	4	6	4	1	4	2	2
	324	4		5	4	4	1	1	4	1	4	4	4	4	5	5	1	1	5	4	3	4	2	1	4	1	2	4	4	2	1	4	1	2	4	4	1	1	1	1	4	5	1	1	2	1	4	1	2
	325	4		2	1	4	1	5	2	6	2	5	2	1	4	4	1	4	5	4	2	2	4	4	5	6	2	6	1	2	5	2	1	1	1	4	3	2	1	2	4	2	4	1	1	1	2	5	1
	326	4		2	1	2	4	1	2	2	4	4	4	2	2	1	4	1	1	1	1	6	6	2	4	1	1	4	2	5	2	2	4	2	5	1	4	1	4	2	2	6	1	1	4	1	2	1	4
	327	4		4	3	3	4	4	1	4	1	4	5	2	2	1	5	2	6	4	2	2	4	4	4	4	1	4	1	4	4	1	4	5	1	4	5	4	1	4	4	4	4	4	4	1	2	4	4
	328	4		1	6	4	2	3	5	5	1	4	4	3	4	4	4	1	5	4	1	4	1	1	2	1	4	2	4	2	3	1	4	2	4	1	5	1	4	2	4	4	2	6	1	2	4	5	4
	329	4		2	4	1	5	5	2	4	5	5	1	5	1	4	4	2	1	2	1	4	4	1	4	4	2	1	2	2	4	6	1	3	1	4	2	2	2	1	1	1	6	5	1	1	2	5	4
	330	4		1	4	1	2	1	4	4	6	6	2	5	4	1	1	3	1	5	6	1	2	1	2	1	5	4	5	2	2	1	1	2	2	2	4	5	1	1	4	3	2	4	4	4	3	1	3
	331	4		4	4	2	4	1	1	1	4	1	1	2	1	1	1	2	4	1	4	1	4	4	2	2	4	2	1	4	4	5	1	4	2	2	4	2	2	6	4	2	1	5	2	4	4	2	1
	332	4		4	2	4	4	1	4	4	4	1	2	4	1	5	5	4	4	1	4	1	5	4	2	4	2	3	2	1	4	1	1	2	1	1	1	4	3	4	2	3	1	5	4	5	5	2	2
	333	4		2	4	4	4	1	1	4	6	6	4	4	2	4	2	4	5	1	2	3	4	2	4	1	1	4	1	1	2	2	4	6	4	4	4	1	5	4	4	1	5	5	5	6	2	1	1
	334	4		5	5	1	2	1	1	4	2	5	1	1	6	1	4	4	2	2	5	5	2	1	5	5	4	5	3	4	2	6	4	4	1	2	1	4	4	1	1	3	1	1	1	1	1	1	4
	335	4		1	5	5	5	2	1	1	4	4	3	2	4	1	3	2	4	2	5	2	1	1	1	1	4	1	5	5	1	1	2	1	1	1	3	2	2	2	4	4	5	5	5	4	1	2	4
	336	4		4	1	4	4	5	1	4	2	2	2	4	6	4	4	1	1	2	4	5	4	5	3	2	4	1	3	4	4	1	4	1	1	2	2	1	1	2	1	1	1	2	6	4	4	2	2
	337	4		4	2	1	5	4	2	4	4	1	4	5	4	5	2	2	5	3	4	2	4	4	6	4	1	4	4	4	2	2	2	1	5	3	5	5	4	5	1	5	4	1	3	5	4	1	5
	338	4		2	1	4	5	1	6	1	1	2	1	4	1	1	2	1	2	4	2	1	2	4	1	6	4	4	2	4	1	2	4	1	6	4	4	4	1	5	1	2	1	6	1	1	1	4	2
	339	4		4	4	1	2	1	5	1	2	5	5	4	4	4	4	3	4	2	3	2	4	2	4	2	4	2	2	5	5	5	5	1	1	5	1	2	4	2	2	2	1	4	4	1	1	5	1
	340	4		1	3	1	1	1	1	4	1	1	4	4	4	5	5	2	5	4	5	1	1	4	3	6	1	4	4	5	5	1	5	1	2	4	4	1	2	1	6	2	2	1	2	3	6	2	1
	341	4		4	4	5	4	4	4	2	1	6	2	4	3	4	1	1	5	4	5	1	4	1	4	4	4	2	1	3	4	4	1	4	4	2	4	5	5	1	5	1	4	2	4	4	4	1	5
	342	4		4	5	4	4	4	3	4	1	5	1	2	4	2	5	1	2	2	1	4	4	1	1	4	5	1	1	4	4	1	4	1	5	6	1	4	4	4	5	2	5	4	5	1	4	2	2
	343	4		1	4	4	2	2	1	2	4	5	5	4	4	4	2	4	1	4	1	5	2	5	3	4	4	5	1	4	2	2	4	1	2	4	4	1	1	1	1	5	2	4	2	2	6	2	3
	344	4		1	4	5	1	4	1	1	4	5	1	4	2	5	4	4	4	4	2	2	5	1	4	4	5	4	2	5	2	5	4	3	4	1	2	4	4	4	2	2	5	4	2	5	4	5	1
	345	4		2	2	4	2	5	4	4	6	2	5	2	2	4	1	1	1	2	4	4	2	4	1	4	1	1	2	1	4	4	1	5	2	1	4	1	5	4	2	4	2	1	4	2	4	6	2
	346	4		4	4	3	1	5	4	4	3	1	4	2	1	4	1	1	6	5	2	4	5	1	4	3	4	4	2	1	5	2	2	4	2	4	2	2	6	5	2	1	4	1	4	1	4	4	2
	347	4		2	5	1	4	4	4	2	1	4	2	1	5	5	4	4	2	1	1	1	1	4	2	2	3	2	5	4	4	2	2	1	4	4	4	4	4	5	5	2	1	4	1	6	4	2	4
	348	4		1	4	1	2	4	4	1	6	1	4	1	1	4	2	1	4	5	2	4	2	2	5	5	1	4	2	4	4	5	1	5	1	4	4	5	6	4	4	6	2	1	4	4	2	4	4
	349	4		3	2	3	1	2	4	2	5	4	4	2	2	4	4	4	2	5	4	5	4	2	2	4	5	2	1	4	2	4	1	1	3	4	1	5	2	5	5	2	1	5	2	4	4	1	4
	350	4		2	1	4	4	4	1	5	5	4	6	4	4	2	5	4	4	5	4	1	1	4	2	5	2	5	1	1	4	2	1	3	2	5	4	4	4	4	1	2	5	2	4	1	1	1	1
	351	4		1	2	4	2	1	1	3	2	1	1	4	2	1	5	4	1	1	3	4	2	5	4	5	5	5	2	1	2	1	4	2	1	4	5	1	1	3	4	5	4	1	3	3	1	4	1
	352	4		1	4	2	2	1	4	5	1	1	2	5	4	2	2	1	4	5	2	1	5	2	4	2	3	4	1	4	5	4	1	4	1	1	1	1	5	1	4	4	2	2	4	5	1	6	2
	353	4		2	1	6	1	1	4	4	5	1	1	4	1	3	6	2	4	1	4	4	4	5	4	1	6	1	1	5	1	4	5	1	6	4	6	4	1	4	3	1	5	4	5	2	1	4	1
	354	4		6	5	2	2	2	2	4	2	4	4	2	1	2	4	2	5	4	2	5	1	4	2	4	6	4	1	2	4	4	6	2	4	2	4	2	6	3	4	1	2	2	2	6	1	2	1
	355	4		2	1	4	4	5	1	5	2	6	1	1	4	2	6	4	4	6	1	1	1	4	5	3	2	1	4	4	1	2	6	5	2	4	5	3	1	1	2	4	4	4	4	4	1	2	2
	356	4		3	1	5	1	1	4	1	5	4	4	1	4	5	4	4	4	1	1	1	4	4	3	4	1	3	1	3	2	4	2	2	3	5	3	4	4	2	1	4	1	1	4	2	2	6	2
	357	4		4	1	5	5	5	4	1	5	5	2	4	5	4	5	5	4	4	2	4	4	4	1	4	4	2	4	4	5	3	1	4	5	5	2	5	4	2	2	1	2	4	1	4	5	2	2
	358	4		2	4	4	4	5	1	4	4	5	2	5	2	2	1	5	1	1	4	1	6	5	2	2	1	1	2	2	5	3	1	5	2	5	4	2	2	4	5	1	1	4	4	4	4	1	5
	359	4		4	4	4	4	2	4	4	4	4	5	3	4	1	1	5	1	4	4	5	5	1	2	5	1	2	1	5	1	4	2	2	3	4	4	1	1	4	3	6	4	2	2	2	3	4	5
	360	4		1	5	5	4	4	2	1	4	4	5	2	2	1	2	4	4	2	1	2	4	4	4	5	1	4	4	2	1	1	4	2	1	5	3	6	4	2	2	6	4	3	4	4	1	4	4
	361	4		1	2	5	1	1	2	2	3	4	2	1	2	2	6	4	5	3	2	4	1	4	4	4	4	3	4	4	1	4	4	5	2	2	2	4	4	1	1	4	2	2	4	5	6	1	4
	362	4		5	1	1	5	5	1	1	1	1	4	4	4	4	3	4	5	1	5	2	5	5	4	2	1	1	5	1	1	1	1	1	5	4	2	4	4	2	3	1	2	4	4	5	1	4	2
	363	4		2	1	4	6	5	5	1	3	4	1	4	1	4	4	4	1	6	3	5	6	1	4	6	2	1	3	3	1	2	5	4	2	5	1	3	2	2	2	2	2	4	1	2	2	4	5
	364	4		1	5	4	4	2	6	6	1	1	1	2	2	4	4	1	5	4	5	4	2	4	1	4	2	3	4	4	5	4	4	4	5	4	2	1	4	5	4	1	1	1	1	1	1	4	1
	365	4		4	1	6	2	2	1	4	5	1	1	5	4	2	4	4	4	1	1	4	1	3	4	1	2	2	4	1	1	4	2	4	4	4	4	4	5	1	3	4	4	5	4	2	1	6	5
	366	4		1	2	5	1	1	1	6	3	4	2	4	1	2	1	4	1	3	2	1	4	4	1	5	4	4	1	4	5	1	5	1	4	3	2	2	1	1	5	2	3	2	2	4	1	1	1
	367	4		5	2	1	1	2	1	4	1	2	2	5	4	4	5	5	4	2	4	4	2	1	2	3	4	1	6	4	4	5	4	1	2	2	2	1	1	4	2	2	2	1	2	2	5	4	2
	368	4		4	2	1	5	2	4	2	3	5	1	4	1	2	2	4	1	1	4	5	3	2	4	2	5	4	1	4	4	5	2	1	2	2	2	4	1	3	2	5	1	4	1	4	2	5	6
	369	4		2	1	4	1	2	4	2	4	5	6	2	3	1	1	4	1	4	1	5	5	2	1	5	1	1	1	1	5	2	1	2	4	5	2	4	1	1	1	4	1	4	4	1	5	4	2
	370	4		4	4	4	2	1	4	1	2	5	1	2	1	5	4	1	1	1	4	1	4	2	5	2	4	6	4	4	1	4	4	6	4	1	3	4	1	1	4	2	1	1	4	3	4	4	1
	371	4		4	4	4	2	4	5	4	1	2	4	5	2	5	1	4	1	2	5	4	2	4	4	5	3	4	1	2	5	5	5	1	1	3	4	2	4	1	4	6	1	1	1	5	2	2	1
	372	4		6	1	4	1	2	4	1	4	4	4	1	1	4	2	1	4	2	6	3	2	4	1	4	3	4	2	1	5	2	4	5	1	1	5	4	3	2	5	1	5	4	4	5	1	2	2
	373	4		4	2	4	4	2	2	1	4	1	5	1	3	3	1	2	1	4	5	4	5	2	1	2	5	4	1	1	6	5	4	1	6	1	2	2	2	4	4	4	1	4	2	1	2	4	2
	374	5		2	5	2	4	1	5	4	1	6	2	2	1	4	1	4	1	1	1	4	5	1	2	6	2	4	4	1	5	1	4	4	6	1	4	5	2	1	2	3	2	1	4	4	1	1	1
	375	5		4	2	2	5	2	4	4	1	4	4	1	4	4	4	1	1	1	1	4	1	1	1	5	1	2	2	1	6	1	4	4	4	1	2	5	2	4	2	5	4	4	1	6	5	2	4
	376	5		1	1	4	5	2	4	4	2	4	1	2	1	1	5	5	5	1	1	4	1	4	1	4	1	2	6	4	1	4	1	1	3	5	4	1	4	1	1	4	4	4	4	2	5	1	4
	377	5		4	1	1	1	1	4	1	4	4	4	3	1	1	4	5	2	4	5	5	4	3	4	4	4	5	4	1	2	2	4	4	2	5	4	5	4	4	1	2	1	4	1	5	4	4	1
	378	5		4	5	1	2	2	1	4	4	5	1	2	4	1	4	4	2	4	4	2	1	1	4	4	4	4	4	4	2	3	1	4	4	3	4	5	1	4	2	5	2	4	5	2	6	3	4
	379	5		1	5	5	2	4	1	4	4	2	4	5	4	2	2	6	4	5	1	1	4	1	5	4	1	4	4	2	4	2	4	1	4	1	2	2	4	2	1	4	2	4	1	1	6	4	1
	380	5		2	1	1	5	4	1	2	4	2	5	5	4	4	1	2	4	1	3	4	4	1	1	2	2	5	2	4	4	2	1	1	1	4	4	4	3	6	5	5	1	4	4	4	5	4	2
	381	5		4	4	1	4	2	1	3	3	1	4	4	1	2	1	1	5	2	5	5	1	2	4	5	4	5	2	1	2	1	4	4	5	2	2	2	3	4	4	1	5	4	2	4	4	5	1
	382	5		4	6	1	4	4	4	6	2	6	1	1	3	1	4	5	4	4	5	3	1	5	4	2	4	4	5	1	1	4	2	1	4	1	4	1	1	1	2	2	1	2	1	4	1	4	1
	383	5		4	4	1	2	1	4	3	5	4	3	1	1	4	3	1	4	4	1	1	5	4	2	1	1	1	5	4	1	1	1	4	4	4	3	1	5	4	1	5	2	4	1	2	1	1	3
	384	5		5	1	4	4	2	4	4	1	4	4	1	2	5	1	1	1	2	5	2	2	4	1	3	4	2	4	1	1	2	4	1	4	4	4	1	1	4	4	1	5	1	5	4	1	2	4
	385	5		2	4	5	5	5	1	2	2	1	2	5	4	4	2	6	1	1	1	2	1	4	1	4	1	2	4	1	2	3	4	4	1	2	2	4	2	4	1	4	5	2	3	4	2	1	1
	386	5		5	3	4	1	1	4	2	5	1	2	1	4	1	1	2	1	3	3	5	1	1	2	1	3	2	5	1	4	4	2	5	3	4	1	3	1	1	2	2	1	4	2	5	5	1	2
	387	5		4	4	4	5	1	3	2	4	2	5	4	4	1	2	1	4	2	1	4	4	4	2	2	1	3	1	2	4	4	5	4	4	4	1	4	6	2	1	2	4	4	4	5	4	4	1
	388	5		2	4	5	2	4	4	1	5	1	5	2	2	5	4	2	4	1	4	3	2	2	2	4	4	2	4	2	1	1	4	4	5	2	5	1	1	1	5	4	2	1	1	4	1	5	2
	389	5		1	6	2	1	3	4	2	6	4	1	4	1	2	3	1	4	2	1	4	1	1	4	5	5	1	4	5	4	5	2	2	4	5	4	1	4	2	2	2	2	5	1	5	2	4	1
	390	5		1	6	1	1	1	3	5	4	4	4	4	4	2	2	1	2	5	4	4	4	4	4	4	2	5	1	3	2	4	4	2	1	4	4	5	5	4	2	2	1	1	3	2	4	1	4
	391	5		1	1	1	5	4	4	3	1	4	2	4	1	1	1	4	4	6	3	4	1	5	5	4	5	4	4	4	1	5	2	1	1	2	1	4	5	2	5	1	1	5	2	4	1	1	1
	392	5		4	5	1	2	1	4	4	4	2	4	4	5	1	4	4	4	4	2	4	4	2	2	1	1	2	5	5	6	2	4	4	1	1	1	5	5	2	2	4	2	5	5	2	1	4	4
	393	5		4	2	2	2	4	4	4	6	1	1	4	4	4	4	2	4	2	1	3	4	4	5	4	2	1	1	4	3	4	4	5	5	5	1	5	4	4	4	4	4	2	1	4	2	1	4
	394	5		1	4	1	4	5	1	5	3	4	5	5	1	3	2	4	1	2	1	2	2	1	1	2	4	4	6	1	4	4	1	4	1	3	2	4	3	1	3	1	1	4	1	4	6	4	4
	395	5		4	2	4	5	4	1	2	5	4	4	2	1	4	1	2	1	4	3	1	2	4	5	4	2	1	1	1	3	5	1	2	1	4	2	4	4	2	1	4	4	1	6	1	4	1	1
	396	5		4	1	5	2	4	4	2	6	1	4	2	2	2	2	1	1	2	4	4	1	4	2	1	6	2	2	4	4	2	2	1	1	4	5	4	1	4	4	1	4	3	4	4	2	2	5
	397	5		2	1	2	4	6	2	3	5	4	4	4	4	2	5	2	1	4	5	2	4	2	5	4	4	2	6	2	2	2	1	5	2	4	4	1	5	1	2	3	2	4	4	4	4	4	3
	398	5		1	1	4	3	2	4	4	4	4	1	5	4	1	4	2	1	5	4	1	4	1	4	5	2	6	1	4	1	4	1	4	1	4	2	2	1	4	5	2	2	2	1	2	1	4	2
	399	5		2	3	4	4	1	4	4	6	4	4	3	1	1	5	2	1	1	1	2	4	3	4	1	3	5	4	4	1	2	4	2	2	1	4	3	1	4	2	4	5	6	5	4	2	4	2
	400	5		1	2	4	2	1	4	5	4	4	4	3	1	1	2	4	1	2	5	1	4	4	5	2	2	4	2	1	4	1	1	2	5	1	1	1	4	2	2	6	4	1	2	4	6	1	1
	401	5		4	2	5	2	5	6	4	2	4	1	1	4	5	5	2	2	5	4	2	2	2	2	5	1	4	1	4	1	2	4	1	2	4	5	4	1	3	4	4	2	2	4	4	4	1	4
	402	5		5	6	2	2	4	1	4	5	5	1	1	5	1	1	1	1	2	4	5	1	6	4	1	5	1	4	2	1	1	1	2	5	1	1	1	1	3	1	1	4	3	2	4	4	2	2
	403	5		5	4	2	1	4	2	6	4	4	3	4	1	1	4	4	1	4	6	2	5	4	1	5	1	4	5	1	3	2	5	5	1	4	1	6	1	4	1	3	4	2	6	3	5	2	1
	404	5		4	2	5	4	5	1	2	4	4	1	4	2	4	1	2	2	4	1	4	1	4	1	2	5	2	1	1	4	5	1	4	4	5	4	5	6	2	4	2	4	2	4	1	2	4	2
	405	5		4	4	5	2	1	5	4	1	5	2	1	6	4	2	1	2	2	2	4	2	4	2	2	1	1	1	3	3	4	4	1	1	5	2	4	1	4	2	2	6	1	4	1	5	4	1
	406	5		2	1	1	2	6	4	4	4	1	4	4	2	1	1	1	2	4	3	4	1	5	6	4	1	5	1	1	4	1	2	2	1	1	4	1	2	2	5	2	2	1	5	5	2	4	5
	407	5		1	5	4	2	4	1	2	1	6	1	2	1	1	3	2	2	1	4	4	1	4	1	2	2	4	1	4	2	4	5	4	2	4	4	2	4	2	1	5	5	4	4	4	1	3	1
	408	5		1	1	2	1	4	4	2	1	2	1	5	2	1	4	1	1	6	5	3	2	4	2	2	4	2	2	4	1	2	1	4	5	2	4	2	1	4	2	4	5	1	2	2	4	4	1
	409	5		3	6	4	4	1	4	2	1	2	2	1	1	4	4	1	4	4	5	5	4	4	4	4	1	2	6	1	1	4	5	4	2	1	2	4	1	4	1	1	4	2	4	5	4	1	4
	410	5		2	2	4	2	2	1	2	2	1	4	2	5	4	4	5	1	1	2	1	2	1	4	4	5	4	2	6	2	2	5	1	4	5	4	2	1	5	4	1	1	1	1	2	4	1	1
	411	5		4	1	4	1	1	2	5	4	1	6	2	4	4	2	4	1	2	4	4	1	1	2	5	4	2	1	3	4	1	4	4	1	1	4	4	3	1	2	4	4	4	1	4	2	2	4
	412	5		4	2	2	1	2	1	4	4	4	4	5	2	4	4	2	6	6	4	4	2	2	5	2	2	2	1	1	1	4	6	4	6	4	2	5	1	4	2	6	4	4	4	2	4	4	1
	413	5		3	5	4	2	1	4	4	4	1	2	1	1	1	2	1	1	1	1	5	2	1	4	1	1	1	1	4	4	2	1	4	1	4	5	1	5	4	2	2	1	2	4	5	2	4	6
	414	5		4	4	5	4	1	4	2	2	2	2	4	6	1	2	4	4	5	2	4	4	2	4	5	1	2	4	4	2	1	3	2	1	4	4	4	3	5	5	5	2	1	4	4	5	2	4
	415	5		1	5	5	1	1	4	2	2	4	4	2	4	4	1	2	4	1	2	6	6	1	1	4	1	1	1	3	2	4	4	4	2	5	1	2	4	4	4	4	1	4	2	4	4	1	5
	416	5		2	1	5	4	2	4	4	1	1	2	1	1	1	1	4	2	2	1	1	1	5	1	3	4	1	1	1	4	2	5	5	6	1	1	4	2	2	4	3	2	4	5	5	5	2	4
	417	5		4	1	1	2	4	1	2	1	4	5	2	4	4	4	1	4	5	5	1	1	2	1	1	1	4	1	2	3	2	4	5	1	4	4	1	5	2	4	4	4	1	2	5	1	5	2
	418	5		1	5	1	1	4	4	6	2	6	4	4	5	1	5	4	1	1	5	4	1	1	1	1	2	1	4	2	4	1	1	1	4	2	2	2	2	1	3	2	1	1	3	2	5	4	2
	419	5		3	1	4	2	2	4	4	2	5	4	5	4	4	5	1	1	2	4	4	1	1	1	4	4	1	1	4	4	5	2	1	3	1	1	6	4	2	3	1	1	4	2	5	1	4	5
	420	5		1	2	4	1	2	1	1	5	1	5	1	2	1	2	1	4	4	2	1	4	5	4	2	6	1	1	2	3	6	1	1	2	1	4	1	1	4	2	4	5	2	4	4	4	5	4
	421	5		5	2	2	3	2	2	2	1	4	4	1	4	1	1	5	2	6	6	6	2	4	4	2	2	5	4	2	5	1	1	4	5	4	5	4	3	1	4	1	4	1	2	6	1	4	4
	422	5		4	1	1	1	1	2	4	4	1	5	1	2	1	5	3	2	4	4	1	1	4	1	4	6	4	1	1	2	5	1	1	6	4	4	1	6	1	1	2	4	4	1	4	2	1	2
	423	5		1	4	4	4	2	5	4	1	4	1	2	4	1	1	2	3	2	4	2	4	4	1	1	5	4	1	2	2	1	1	5	1	1	1	1	1	3	5	4	1	4	5	4	1	1	5
	424	5		2	2	1	4	1	1	5	4	2	4	2	5	4	1	1	3	1	4	4	2	2	4	4	4	2	6	2	1	5	2	2	4	4	4	1	5	1	2	2	2	4	1	2	4	2	4
	425	5		4	4	4	1	4	3	2	1	4	1	2	4	4	4	4	4	1	1	4	4	1	1	5	2	4	5	4	1	2	2	1	1	2	1	2	4	1	1	4	2	6	4	2	1	1	2
	426	5		2	1	2	4	4	2	1	1	1	1	1	4	4	1	5	4	3	2	4	2	4	1	2	4	1	4	6	1	4	1	1	2	3	2	4	1	2	1	4	1	4	4	4	2	6	4
	427	5		1	1	2	1	4	4	4	2	4	4	4	1	5	4	4	4	1	4	5	2	1	1	5	4	2	2	4	2	1	1	4	5	6	2	4	4	4	3	1	5	4	1	1	6	4	4
	428	5		2	5	4	4	4	3	5	2	2	2	1	1	4	4	6	2	4	1	4	4	1	1	1	6	1	4	5	2	4	4	4	1	3	5	3	4	4	1	4	1	2	4	1	4	1	1
	429	5		4	3	2	1	4	2	1	1	5	3	2	4	2	2	1	4	1	1	4	1	4	4	4	2	4	3	2	1	4	4	2	1	3	4	5	4	1	4	4	2	1	5	5	4	2	4
	430	5		4	4	2	4	4	4	2	1	6	3	5	4	2	4	1	1	2	2	4	4	1	5	1	2	5	1	1	1	2	1	5	4	4	5	2	2	5	1	1	4	1	5	2	2	4	1
	431	5		2	2	1	1	4	4	2	5	1	5	2	1	2	4	4	5	2	2	1	4	5	4	1	2	5	4	1	2	2	4	4	5	2	6	3	4	4	2	1	3	3	5	4	6	4	2
	432	5		2	4	4	2	4	4	4	4	5	2	5	1	2	4	2	1	4	2	1	5	4	4	2	5	2	2	5	4	5	1	5	4	2	2	4	2	4	1	1	2	1	1	4	1	4	1
	433	5		2	2	5	3	4	1	5	4	1	4	4	1	3	5	2	2	1	3	2	2	4	3	4	4	4	1	6	1	2	4	2	1	5	1	4	4	4	1	5	1	1	1	4	3	4	6
	434	5		2	4	2	5	5	4	3	4	2	4	4	2	1	4	1	4	2	4	2	2	4	1	5	1	1	5	6	4	1	1	4	2	4	3	5	5	1	2	2	4	4	2	2	4	3	4
	435	6		4	4	4	4	1	2	4	1	3	4	4	2	4	4	4	5	5	5	2	4	1	4	1	5	4	4	4	2	5	1	4	2	1	2	4	2	5	1	5	4	1	1	4	4	4	4
	436	6		4	2	4	2	1	4	4	4	1	5	3	1	4	6	1	3	5	5	4	2	4	1	2	4	1	2	4	1	1	2	1	1	2	4	1	3	2	1	4	2	2	5	1	4	5	4
	437	6		5	1	3	1	2	1	4	2	1	4	3	2	3	2	4	4	1	1	1	1	2	4	2	4	3	4	5	3	4	5	1	2	2	5	6	1	1	4	5	4	6	1	4	2	4	5
	438	6		1	5	1	4	5	1	1	1	1	4	2	4	4	4	4	3	4	5	5	1	2	4	3	1	2	4	5	1	1	5	4	1	1	5	5	5	2	5	2	4	1	1	4	1	4	2
	439	6		2	1	5	2	1	1	4	4	4	2	3	1	1	2	1	1	2	4	4	4	5	5	2	1	1	5	4	4	1	4	4	1	2	1	4	1	2	5	6	4	4	1	1	2	4	4
	440	6		5	1	5	4	4	1	1	4	4	2	2	4	2	1	1	5	2	5	2	1	2	4	2	1	4	5	4	4	1	1	1	4	4	2	4	5	5	1	4	4	1	4	4	4	3	1
	441	6		2	2	2	1	2	2	4	5	2	4	5	5	2	2	1	4	4	2	4	4	4	1	2	1	2	1	1	2	1	4	2	5	2	1	2	4	4	4	5	1	4	4	5	4	4	2
	442	6		3	4	4	4	2	1	1	4	2	1	1	6	4	4	5	1	4	2	4	2	4	2	4	4	1	2	4	1	4	2	1	6	4	1	5	1	2	1	4	1	4	2	5	5	2	4
	443	6		2	4	1	2	4	1	4	2	4	2	1	4	2	4	4	4	1	1	1	5	2	2	5	2	1	5	1	5	4	1	1	3	5	4	1	2	4	2	4	1	4	6	1	4	4	2
	444	6		2	4	1	1	4	5	5	1	3	1	1	2	2	1	2	2	4	5	4	2	2	2	1	4	1	4	1	4	4	1	5	1	2	2	4	4	2	6	2	3	1	1	4	4	6	1
	445	6		3	4	5	5	2	1	1	2	3	5	2	2	2	4	1	5	1	3	1	2	3	2	2	4	2	4	2	3	2	5	5	2	1	4	4	2	5	1	2	1	4	1	1	4	4	4
	446	6		1	4	1	5	2	4	3	4	4	1	4	4	5	2	4	2	5	2	4	5	2	1	4	2	1	1	1	2	5	2	2	2	5	1	4	1	1	1	2	4	5	4	4	1	6	1
	447	6		4	2	5	5	2	2	1	2	5	5	4	5	3	1	4	1	4	4	1	2	4	5	1	3	5	2	2	3	4	1	4	2	1	1	1	2	1	2	1	5	4	4	6	1	5	4
	448	6		5	2	1	5	2	2	4	4	4	5	2	6	5	2	2	4	4	4	2	4	5	4	4	1	4	5	4	5	1	6	4	5	2	1	5	1	4	4	1	1	5	1	1	4	1	2
	449	6		1	4	1	1	4	1	2	1	2	1	4	5	3	1	4	4	2	1	2	4	1	1	2	4	1	1	4	3	6	6	2	2	4	4	4	5	2	5	5	2	1	2	5	2	6	5
	450	6		1	2	4	4	2	6	3	4	4	4	5	3	2	3	5	5	2	5	4	4	2	1	4	4	2	2	2	4	5	4	4	3	5	2	4	6	2	3	5	2	5	4	6	2	4	4
	451	6		2	1	5	1	3	4	2	2	3	4	2	1	4	1	5	2	1	4	4	5	3	2	5	5	1	1	5	2	2	6	5	3	4	2	4	1	2	4	2	2	4	2	3	2	4	1
	452	6		1	1	4	1	4	3	2	5	5	4	5	4	2	2	4	1	4	4	1	2	1	4	1	1	2	1	2	4	5	2	1	5	4	2	4	4	4	5	4	1	1	4	5	1	2	4
	453	6		4	6	5	2	4	1	4	5	2	5	1	2	5	4	4	4	4	5	4	4	4	2	4	1	4	1	1	5	4	1	4	4	4	4	1	4	5	4	1	4	4	5	2	1	1	4
	454	6		5	1	2	4	2	4	5	5	1	2	4	1	6	6	1	2	4	5	1	5	1	4	2	3	5	2	1	4	2	4	3	4	5	2	1	4	4	4	4	4	6	5	3	6	4	5
	455	6		5	5	6	4	2	1	1	1	5	1	2	1	1	3	4	5	5	4	5	4	2	5	5	2	2	4	1	1	4	6	1	4	4	2	2	5	1	4	5	4	1	4	4	4	2	2
	456	6		4	2	4	4	1	5	4	2	4	5	1	2	2	1	4	1	2	4	5	4	1	2	4	5	1	6	5	4	5	4	2	4	4	4	4	1	2	1	4	2	2	4	4	4	1	2
	457	6		2	4	1	4	5	2	1	5	4	4	1	2	2	4	4	2	1	3	1	4	1	5	5	6	4	3	5	4	2	6	1	1	4	6	2	4	3	2	4	5	1	5	5	4	1	4
	458	6		4	3	4	5	3	4	4	5	2	4	5	4	5	1	1	4	1	5	1	3	4	2	4	2	1	4	1	4	2	2	4	4	4	4	4	4	2	4	2	1	6	2	4	4	4	5
	459	6		1	2	2	5	6	4	1	2	5	4	1	2	2	4	2	6	1	2	5	2	2	5	1	4	4	2	4	2	4	4	1	5	4	1	1	5	2	6	4	4	3	4	1	4	1	2
	460	6		1	4	2	2	4	2	4	4	4	1	1	1	1	2	2	1	3	1	2	1	1	1	4	4	1	1	2	6	1	4	4	1	3	1	1	1	4	1	2	2	6	5	2	1	1	2
				frecuency
			1	362	380	357	333	354	345	338	359	340	326	364	345	376	332	330	369	331	334	347	373	342	332	337	331	358	336	332	348	324	366	349	373	349	336	322	344	320	329	319	341	349	339	313	354	319	349
			2	270	267	234	266	278	288	252	283	274	271	264	286	258	276	298	253	271	264	274	278	268	293	274	256	272	278	274	299	287	254	292	264	290	286	276	269	282	310	285	281	254	289	265	273	264	280
			3	48	51	72	40	55	49	64	58	59	65	59	75	46	65	51	44	41	58	67	50	73	49	57	63	54	53	61	70	57	48	67	67	66	58	49	65	49	52	52	58	65	65	61	46	51	62
			4	404	354	413	435	411	406	420	393	382	418	392	387	393	406	417	406	410	411	398	403	374	418	412	423	394	421	418	363	400	409	378	395	390	397	428	397	432	411	383	393	419	411	428	378	441	404
			5	161	176	173	166	144	147	161	151	187	165	164	155	165	167	138	158	181	175	167	145	178	155	164	150	160	160	153	165	183	157	164	144	154	168	175	165	152	138	191	170	155	141	171	184	160	148
			6	38	55	34	43	41	48	48	39	41	38	40	35	45	37	49	53	49	41	30	34	48	36	39	60	45	35	45	38	32	49	33	40	34	38	33	43	48	43	53	40	41	38	45	48	48	40
		Odds ratio	Dominant model	1.78339	1.28243	1.71014	1.91258	2.08983	2.03377	1.87877	1.96471	1.64094	2.12228	1.70513	2.1313	1.51307	2.04415	2.35834	1.54872	1.68028	1.83441	1.98537	1.97978	1.65003	2.2544	1.99342	1.94126	1.75016	2.12685	2.13019	1.89608	1.97531	1.63826	1.97376	1.90502	2.11608	1.97307	2.07686	1.85317	2.23425	2.49848	1.65824	1.86045	1.95399	2.39769	2.06378	1.46822	2.09361	2.10583
			Recessive model	1.12925	0.75959	2.09973	0.933339	1.17803	0.891818	1.31299	1.26016	1.33356	1.67041	1.30589	1.84062	0.899685	1.65563	0.91983	0.752776	0.821446	1.38625	2.03194	1.23791	1.37623	1.24787	1.37782	1.02496	1.05524	1.4329	1.27726	1.50329	1.69962	0.894273	1.71673	1.41731	1.65258	1.38644	1.49726	1.38586	0.99031	1.03898	0.9324	1.31246	1.50912	1.50352	1.40481	0.858985	1.0953	1.36025
			Homozygote comparison	1.40971	0.863828	2.44983	1.21517	1.55746	1.20133	1.6568	1.62803	1.61679	2.19325	1.58846	2.40373	1.06844	2.14832	1.31521	0.913433	1.03644	1.74076	2.56158	1.58887	1.66313	1.71369	1.78681	1.34184	1.32067	1.89736	1.70669	1.92151	2.19907	1.09468	2.19901	1.77379	2.16922	1.80341	1.97365	1.74452	1.37813	1.51071	1.17797	1.67111	1.90335	2.07382	1.8536	1.02331	1.46885	1.79427
			Heterozygote comparison	1.87159	1.41325	1.56477	2.09324	2.24141	2.30559	1.94494	2.05167	1.64624	2.10593	1.73358	2.06979	1.63433	2.02107	2.72872	1.76183	1.85458	1.85636	1.88186	2.07144	1.64649	2.37998	2.04256	2.18103	1.87095	2.17705	2.25474	1.89023	1.93618	1.80791	1.92844	1.94147	2.10434	2.01144	2.09633	1.88148	2.50461	2.80626	1.79151	1.905	1.96739	2.48497	2.11909	1.58429	2.28103	2.19004
			Allelic model	1.50546	1.11056	1.65284	1.52623	1.68199	1.55762	1.59491	1.63096	1.45267	1.80451	1.49613	1.84446	1.29237	1.75454	1.71968	1.2643	1.35745	1.58172	1.78807	1.64813	1.46968	1.78366	1.67096	1.53503	1.45846	1.76095	1.71823	1.63118	1.70683	1.35724	1.72121	1.64309	1.79701	1.65442	1.7391	1.59296	1.68848	1.83294	1.35801	1.57646	1.69003	1.92289	1.70908	1.24909	1.65159	1.73207
[truncated: 955 more columns]
